# Supplementary material for: New Players in the Interaction Between Beetle Polygalacturonases and Plant Polygalacturonase-Inhibiting Proteins: Insights From Proteomics and Gene Expression Analyses
Source: Front Plant Sci. 2021 Jun 4;12:660430. doi: 10.3389/fpls.2021.660430 (PMC8213348; doi:10.3389/fpls.2021.660430)
Supplement: Supplementary Table 1 — List of primers. [file Table_1.XLSX]

## Sheet: Tabelle1
Primer Name	Sequence	used for
PCO28-1_pPICZaA_PmlI_F	taatcacgtggACCCCGGTTGCTGATTCG	cloning into pPICZαA from pIB/V5-His containing PCO_GH28-1 (plasmid created as described by Kirsch et al 2014)
PCO28-3_pPICZaA_PmlI_F	taatcacgtggAAATCTGCCCTTGGAGACAACTGC	cloning into pPICZαA from pIB/V5-His containing PCO_GH28-1 (plasmid created as described by Kirsch et al 2014)
URP_pIBV5H6_Kpn_STOP_R	attaggtaccTCAATGGTGATGGTGATGATGACC	cloning into pPICZαA from pIB/V5-His containing PCO_GH28-1 (plasmid created as described by Kirsch et al 2014)
BrPGIP-like1_pPICZaA_PmlI_F	taatcacgtggTCCTCCTCAAATGACAAGAATGC	cloning into pPICZαA
BrPGIP-like1_pPICZaA_NotI_R	taatgcggccgcACAAGCCTTAAGCGGGGTCCC	cloning into pPICZαA
BRA_UBCqF	TTCCCGAACCGTATCCTCTG	qPCR
BRA_UBCqR	AGTTGAGAGGACTGTCTGCC	qPCR
BRA_PGIP1qF	CGCCAAGCTCAAGTATCTCAAATC	qPCR
BRA_PGIP1qR	GTGCGATAGGTAAATCCCATATACTG	qPCR
BRA_PGIP2qF	GAGCCAACAAAACGACGTGGTA	qPCR
BRA_PGIP2qR	GGAATAAGTATCGAATTCCTGAAGTG	qPCR
BRA_PGIP3qF	GCTCAGCTGGAACAACCTGAG	qPCR
BRA_PGIP3qR	GTGCGATAGGTAAAGAGCATATACCA	qPCR
BRA_PGIP4qF	TTCCAGTTCGATCTCTCCCGT	qPCR
BRA_PGIP4qR	TGCATAAGAATCAAACATCTGCAGTTT	qPCR
BRA_PGIP5qF	TACCTCATCACCATCGCGAC	qPCR
BRA_PGIP5qR	TAGTGATCCTGTGGAACATAAGAC	qPCR
BRA_PGIP6qF	TCACTTAGCAACCCTTACAACAAC	qPCR
BRA_PGIP6qR	CAATGGTGGGCTGGATTGGG	qPCR
BRA_PGIP7qF	GTATCTTCGTAATCTCTGGCTCCA	qPCR
BRA_PGIP7qR	GTTGTGAGATAGGAAAAGAGCATACAT	qPCR
BRA_PGIP8qF	TAAAGGAGTGGTACCTCCTGAGA	qPCR
BRA_PGIP8qR	TACATTGAAAGACTGAAGAGTAAGC	qPCR
BRA_PGIP9qF	TTACACACCTCAGCAACGCGTTA	qPCR
BRA_PGIP9qR	GTCCAGCTAAGCCATAGAAACGT	qPCR
BRA_PGIP_like1qF	TCACCGCTCTCACCATCTCCT	qPCR
BRA_PGIP_like1qR	ACGTAACGCTCTTGAGCTCGC	qPCR
BRA_PGIP_like5qF	GCGTCACAGACCTCTCTCTC	qPCR
BRA_PGIP_like5qR	CCGGTGAGATGTGGCAAGTA	qPCR
