# Supplementary material for: New Players in the Interaction Between Beetle Polygalacturonases and Plant Polygalacturonase-Inhibiting Proteins: Insights From Proteomics and Gene Expression Analyses
Source: Front Plant Sci. 2021 Jun 4;12:660430. doi: 10.3389/fpls.2021.660430 (PMC8213348; doi:10.3389/fpls.2021.660430)
Supplement: Supplementary Table 2 — Fragmentation of PCO_GH28-1: nanoLC-MS/MS Mascot Results. [file Table_2.XLSX]

## Sheet: Index
	INDEX
1)	PCO_GH28-1 Purification Protein Band Hits
2)	Coomassie-Stained SDS-PAGE and Sample Attribution

## Sheet: 1) PCO_GH28-1 Purification Hits
Sample #	Protein Hit (Transcriptome)A	Protein Hit (NCBI)*	Accession	Organism	Mass [Da]	Mascot Score	PeptidesB
1	PCO_GH28-1_fwd_frame_0_orf_1	glycoside hydrolase family 28 protein	CCJ09441.1	Phaedon cochleariae	39404	988	10(10)
2	PCO_GH28-1_fwd_frame_0_orf_1	glycoside hydrolase family 28 protein	CCJ09441.1	Phaedon cochleariae	39404	688	7(7)
3	PCO_GH28-1_fwd_frame_0_orf_1	glycoside hydrolase family 28 protein	CCJ09441.1	Phaedon cochleariae	39404	540	6(6)
4	PCO_GH28-1_fwd_frame_0_orf_1	glycoside hydrolase family 28 protein	CCJ09441.1	Phaedon cochleariae	39404	600	6(6)
5	PCO_GH28-1_fwd_frame_0_orf_1	glycoside hydrolase family 28 protein	CCJ09441.1	Phaedon cochleariae	39404	466	5(5)
6	PCO_GH28-1_fwd_frame_0_orf_1	glycoside hydrolase family 28 protein	CCJ09441.1	Phaedon cochleariae	39404	386	5(5)
7	PCO_GH28-1_fwd_frame_0_orf_1	glycoside hydrolase family 28 protein	CCJ09441.1	Phaedon cochleariae	39404	804	9(9)
8	PCO_GH28-1_fwd_frame_0_orf_1	glycoside hydrolase family 28 protein	CCJ09441.1	Phaedon cochleariae	39404	734	7(7)
A) Only protein hits from Insecta were listed.
B) Number of total peptide hits as well as number of peptides above a significance threshold of 0.05 displayed in brackets
