# Supplementary material for: New Players in the Interaction Between Beetle Polygalacturonases and Plant Polygalacturonase-Inhibiting Proteins: Insights From Proteomics and Gene Expression Analyses
Source: Front Plant Sci. 2021 Jun 4;12:660430. doi: 10.3389/fpls.2021.660430 (PMC8213348; doi:10.3389/fpls.2021.660430)
Supplement: Supplementary Table 3 — List of protein sequences used for phylogeny. [file Table_3.XLSX]

## Sheet: Sequences Phylogeny
Sequence Abbreviation & Amino Acid Sequence (Without Signal Peptide)	Accession	Species Name	Taxonomy
>AaPGIP1	AA_scaffold3177_11	Aethionema arabicum	rosids; malvids; Brassicales; Brassicaceae; Aethionemeae; Aethionema
KDLCNQNDKNTLLKIKKSLNNPYHLASWNPQTDCCSWYCLECGDATVNHRVTALTIFSGQ	http://brassicadb.org/
ISGQIPPEVGDLPYLKTLIFRKLSNLTGTIQPTIAKLKNLQILRLSWTNLTGPVPDFISQ
LKNLQFLDLSYNDLSGSIPASLSLLPNLLSLDLSRNKLAGSIPETFGLLPEKVPDLYLSH
NQLSGSIPKSLGNLDFNRIDFSRNKLEGDASMLFGVNKTTWYIDLSRNMFQFDLSKVELP
KTLGILDLNHNGITGNIPVQWTESPLQFFNVSYNRLCGRIPTGGNLQKFDSYAYFHNRCL
CGAPLESCK
>AaPGIP-like1	AA_scaffold614_16	Aethionema arabicum	rosids; malvids; Brassicales; Brassicaceae; Aethionemeae; Aethionema
SCNINDKNTLLQIKKSLKNPPLLSSWIPQTDCCTKWSGIECINQRVTSLTISSGQLSGQI	http://brassicadb.org/
PNQIGDLPYLQNLDFSYLSNLTGNIPQTITKLNNLDILRLKKTKLSGSIPGFISQLKNVT
FLDLSFNKFTGLIPGSLSQMPKLEAIQINDNKLTGSIPASFGSFVGKVPNLYLFNNQLSG
KVPESLSKYDFNALDLSGNNLIGDGSMFFGRNKTTIRIDLSRNKFEFDLSKVKFARSIVS
LNLSHNRIFGKIPRELNELHLEQFNVSYNRLCGHIPTGGLLQTFEGNAFSNNLCLCGNPL
KAC
>AdPGIP1	CAA88846	Actinidia deliciosa	asterids; Ericales; Actinidiaceae; Actinidia
DRCNPNDKKVLLRIKQALNNPYLLASWNPDNDCCDWYNVDCDLTTNRIIALTIFSGNISG
QIPAAVGDLPYLQTLIFRKLSNLTGQIPSAISKLSNLKMVRLSWTNLSGPVPSFFSQLKN
LTFLDLSFNDLTGSIPSSLSKLTNLDAIHLDRNKLTGPIPNSFGEFTGQVPDLYLSHNQL
TGSIPKTLGDLNFTVIDVSRNMLSGDISFMFGSNKTIQIVDFSRNKFQFDLSKVVFPQSL
TSLDLNHNKIYGSLPVGLTKLDLQYLNVSYNRLCGHIPTGGKLQGFDQTSYFHNRCLCGA
PLPDCK
>AFP	XP_017249729.1	Daucus carota	asterids; campanulids; Apiales; Apiineae; Apiaceae; Apioideae; Scandiceae; Daucinae; Daucus
QRCNNNDKQALLQIKTALKNPTITDSWVSDDDCCGWDLVECDETSNRIISLIIQDDEALT
GQIPPQVGDLPYLQALWFRKLPNLFGKIPEEISALKDLKSLRLSSTSLSGPVPLFFPQLT
KLTCLDLSFNKLLGVIPPQLSTLPNLKALHLERNELTGEIPDIFGNFAGSPDIYLSHNQL
TGFVPKTFARADPIRLDFSGNRLEGDISFLFGPKKRLEMLDFSGNVLSFNFSRVQEFPPS
LTYLDLNHNQISGSLSSELAKLDLQTFNVSDNNLCGKIPTGGNLQRFDRTAYLHNSCLCG
APLPEC
>AtPGIP1	AAM65836	Arabidopsis thaliana	rosids; malvids; Brassicales; Brassicaceae; Camelineae; Arabidopsis
KDLCNQNDKNTLLKIKKSLNNPYHLASWDPQTDCCSWYCLECGDATVNHRVTALTIFSGQ
ISGQIPAEVGDLPYLETLVFRKLSNLTGTIQPTIAKLKNLRMLRLSWTNLTGPIPDFISQ
LKNLEFLELSFNDLSGSIPSSLSTLPKILALELSRNKLTGSIPESFGSFPGTVPDLRLSH
NQLSGPIPKSLGNIDFNRIDLSRNKLQGDASMLFGSNKTTWSIDLSRNMFQFDISKVDIP
KTLGILDLNHNGITGNIPVQWTEAPLQFFNVSYNKLCGHIPTGGKLQTFDSYSYFHNKCL
CGAPLEICK
>AtPGIP2	AAM64993	Arabidopsis thaliana	rosids; malvids; Brassicales; Brassicaceae; Camelineae; Arabidopsis
KDLCHKDDKTTLLKIKKSLNNPYHLASWDPKTDCCSWYCLECGDATVNHRVTSLIIQDGE
ISGQIPPEVGDLPYLTSLIFRKLTNLTGHIQPTIAKLKNLTFLRLSWTNLTGPVPEFLSQ
LKNLEYIDLSFNDLSGSIPSSLSSLRKLEYLELSRNKLTGPIPESFGTFSGKVPSLFLSH
NQLSGTIPKSLGNPDFYRIDLSRNKLQGDASILFGAKKTTWIVDISRNMFQFDLSKVKLA
KTLNNLDMNHNGITGSIPAEWSKAYFQLLNVSYNRLCGRIPKGEYIQRFDSYSFFHNKCL
CGAPLPSCK
>AtPGIP-like1	AAF65195	Arabidopsis thaliana	rosids; malvids; Brassicales; Brassicaceae; Camelineae; Arabidopsis
YNCTENDKNALLQIKKALGNPPLLSSWNPRTDCCTGWTGVECTNRRVTGLSVTSGEVSGQ
ISYQIGDLVDLRTLDFSYLPHLTGNIPRTITKLKNLNTLYLKHTSLSGPIPDYISELKSL
TFLDLSFNQFTGPIPGSLSQMPKLEAIQINDNKLTGSIPNSFGSFVGNVPNLYLSNNKLS
GKIPESLSKYDFNAVDLSGNGFEGDAFMFFGRNKTTVRVDLSRNMFNFDLKVKFARSIVS
LDLSQNHIYGKIPPALTKLHLEHFNVSDNHLCGKIPSGGLLQTFEPSAFAHNICLCGTPL
KAC
>AtPGIP-like2	AAL15279	Arabidopsis thaliana	rosids; malvids; Brassicales; Brassicaceae; Camelineae; Arabidopsis
CTENDKNALLQIKKALGNPPLLSSWNPRTDCCTGWTGVECTNRRVTGLSVTSGEVSGQIS
YQIGDLVDLRTLDFSYLPHLTGNIPRTITKLKNLNTLYLKHTSLSGPIPDYISELKSLTF
LDLSFNQFTGPIPGSLSQMPKLEAIQINDNKLTGSIPNSFSSFVGNVPNLYLSNNKLSGK
IPESLSKYDFNAVDLSGNGFEGDAFMFFGRNKTTVRVDLSRNMFNFDLVKVKFARSIVSL
DLSQNHIYGKIPPALTKLHLEHFNVSDNHLCGKIPSGGLLQTFEPSAFAHNICLCGTPLK
AC
>AtPGIP-like3	NP_974291	Arabidopsis thaliana	rosids; malvids; Brassicales; Brassicaceae; Camelineae; Arabidopsis
CTENDKNALLQIKKALGNPPLLSSWNPRTDCCTGWTGVECTNRRVTGLSVTSGEVSGQIS
YQIGDLVDLRTLDFSYLPHLTGNIPRTITKLKNLNTLYLKHTSLSGPIPDYISELKSLTF
LDLSFNQFTGPIPGSLSQMPKLEAIQINDNKLTGSIPNSFGSFVGNVPNLYLSNNKLSGK
IPESLSKYDFNAVDLSGNGFEGDAFMFFGRNKTTVRVDLSRNMFNFDLVKVKFARSIVSL
DLSQNHIYGKIPPALTKLHLEHFNVSDNHLCGKIPSGGLLQTFEPSAFAHNICLCGTPLK
AC
>BsPGIP1	Scaffold 13129	Boechera stricta	rosids; malvids; Brassicales; Brassicaceae; Boechereae; Boechera
KDLCNQDDKNTLLKIKKSLNNPYHLASWHPETDCCSWYCLECGDATVNHRVTALTIFSGD	https://phytozome.jgi.doe.gov/
ISGQIPHEVGDLPYLDKLIFRKLTNLTGTIQPSIAKLKKLRFLRLSWTNLTGPIPDFLSQ
LKNLQFLDLSFNDLSGSIPSSLSLLPNIGALELSRNKLTGSIPESFGSFPGTVPDLRLSH
NQLSGSIPKSLGNLDFNRIDFSRNKLEGDASMLFGVNKTTSSIDLSRNMFQFDLSKVEIP
KTLGVLDLNHNGITGNIPVQWTENPPQFLNVSYNKLCGHIPGKLQTFDSYSYFHNKCLCG
APLGNCK
>BsPGIP-like1	Scaffold 19424	Boechera stricta	rosids; malvids; Brassicales; Brassicaceae; Boechereae; Boechera
CTANDKNALLQIKKSLNNPPLLSSWNPRTDCCTGWTGVECTDRRVTALTISSGEISGQIP	https://phytozome.jgi.doe.gov/
YQIGDLLDLRTLDFSYLTHLTGNIPRTITKLKNLDLLRLKQTNLSGPIPDYISELKSVTF
LDLSFNQFTGPIPGSLSQLPKIQAIQINDNKLTGSIPNSFGSFVGNVPNLYLFNNKLSGK
VPESLSKYDFNAVDLSGNGFIGDGSMFFGRNKTTIRVDLSRNRFQFDLSKVKFARTIVSL
DLSQNRIFGKLPRELSKLRLEHFNVSYNHLCGKIPSGGLLQTFEPSAFSHNLCLCGSPLK
AC
>BnPGIP1	XP_013722476	Brassica napus	rosids; malvids; Brassicales; Brassicaceae; Brassiceae; Brassica
CHKDDKNTLLKIKKAMNNPYTIISWDPKDDCCTWVSVECGNANRVTSLDISDDDVSAQIP
PEVGDLPYLQYLTLRKLPNLTGEIPPTIAKLKYLKSLWLSWNSLTGPVPEFLSQLKNLEY
INLSFNKLSGSIPGSLSLLPKLDFLELSRNKLTGPIPESFGSFKRAAYGIYLSHNQLSGS
IPKSLGNVDFNTIDLSRNKLEGDASMLFGAKKTTWHIDLSRNMFQFDISKVKVAKTVNFL
DLNHNSLTGSIPDQWTQLDLQTFNVSYNRLCGRIPQGGDLQRFDVYAYLHNKCLCDAPLP
SCN
>BnPGIP2	AAM94869	Brassica napus	rosids; malvids; Brassicales; Brassicaceae; Brassiceae; Brassica
CNQDDKTTLLKIKKALNNPYHLASWDPRTDCCSWYCLECGDATVNHRVTALTIFSGQISG
QIPPEVGDLSYLQTLVFRKLTNLTGQIPRTIAKLKYLRSLRLSWTNLTGPVPGFLSELKN
LQWVDLSFNDLSGSIPSSLSLLPNLVSLDLSRNKLTGSIPESFGSFPAKVPDLYLSHNQL
SGYIPKTLGNLDFSKIDFSRNKLGGDASMLFRANKTTWYIDLSRNMLQFDLSRVVIPKTL
GILDLNHNGITGNIPVQWTEAPLQFFNVSYNRLCGHIPTGGTLQEFDTYSYFHNKCLCGA
PLDSCK
>BnPGIP3	AAM95647	Brassica napus	rosids; malvids; Brassicales; Brassicaceae; Brassiceae; Brassica
CHKDDKNTLLKIKKAMNDPYTIISWDPKDDCCTWYAVECGNASINHRVTSLDISNDDVST
QIPPEVGDLPYLEYLIFHKLPNLTGEIPPTITKLKYLRYLWLSWNNLSGPVPEFLSQLKN
LEYINLSFNKLSGSIPGSLSLLPKLEFLELSRNKLTGSIPESFGSFKGVVYALYLSHNQL
SGSIPKSLGNLDINQIDLSRNKLEGDASMLFGAKKTTQHIDLSRNMFQFNISKVKVAKTV
NFLDLNHNSLTGSIPVQWTQLDLQTFNVSYNRLCGRIPQGGDLQRFDAYEYLHNKCLCDA
PLQSCK
>BnPGIP5	ABX46551	Brassica napus	rosids; malvids; Brassicales; Brassicaceae; Brassiceae; Brassica
CNQDDKTTLLKIKKALNNPYHLASWDPQTDCCSWYCLECGDATVNHRVTALTIFSGQISG
QIPPEVGDLSYLQTLVFRKLTNLTGQIPRTITKLKYLRSLRLSWTNLTGPVPGFLSELKN
LQFIDLSFNDLSGSVPSSLSLLPNLLSLDLSRNKLTGSIPESFGSFPAKVPDLYLSHNQL
SGYIPKTLGNLDFNRIDFSRNKLGGDASMLFGANKTTWYIDLSRNMLQFDLSRVVIPKTL
GILDLNHNGITGNIPVQWTEAPLQFFNVSYNRLCGHIPTGGTLQEFDSYSYFHNKCLCGA
PLDSCK
>BnPGIP6	ABX46552	Brassica napus	rosids; malvids; Brassicales; Brassicaceae; Brassiceae; Brassica
CNQNDKKTLLKIKKSLNNPYHLASWDPKSDCCAWNSLECDDATVNRRVISLTIFSAQISG
QIPPEVGDLPYLQKLVFRKITNLTGQIPHTITKLKYLRFLRLSWTNLTGPVPEFLSQLMD
LAYLNLSFNYFSGSIPSSLSLLPKLEYLELSRNKLTGPIPELFRSFPGKAPDLFLSHNQL
NGSIPKSLGKLDFYRIDLSHNKLKGDASMLFGTNKKTWTIDLSRNMFQFDISKVKVAKTV
NLLDLNHNGITGSIPVQWTELSLQSFNVSYNRLCGPIPKGGQLQRDGAYAYLHNKCLCGA
PLQRCK
>BnPGIP7	ABX46553	Brassica napus	rosids; malvids; Brassicales; Brassicaceae; Brassiceae; Brassica
CHKDDKNTLLKIKKAMNDPYTIISWDPKDDCCTWYSVECGNANRVTSLDLSDDDVSAQIP
PEVGDLPYLQYLTFRKLPNLTGEIPPTIAKLKYLKSLWLSWNSLTGPVPEFLSQLKNLQY
IDLSFNDLSGSIPGSLSLLPKLEILDLSRNKLTGSIPESFGSFKGVMYALFLSHNQLSGS
IPKSLGNLDINQIDLSRNKLEGDASMLFGAQKTTHNIDLSRNMFQFNISMVKVSKTVNFL
HLNHNGLTGTIPIQWTQLDLQIFNVSYNRLCGRIPQGGELQRFDAYAYLHNKCLCGAPLQ
SCK
>BnPGIP8	ABX46554	Brassica napus	rosids; malvids; Brassicales; Brassicaceae; Brassiceae; Brassica
CHKDDKNTLLKIKKSLSNPYNNIISWDPKEDCCTWFNVECGDATVNHRVTSLHISYDQIS
AQIPPEVGDLPYLQTLIFRKLSNLTGPIQPTIAKLKYLRFLRLSWTNLTGPIPDFFSQLK
NLQYIDLSYNDLSGSIPTSLALLPKLEYLELSRNKLTGPIPELFRSFPGKAPDLFLSHNQ
LNGSIPKSLGKLDFYRIDLSHNKLKGDASMLFGTNKKTWTIDLSRNMFQFDISKVKVAKT
VNLLDLNHNGITGSIPVQWTELSLQSFNVSYNRLCGPIPKGGQLQRDGAYAYLHNKCLCG
APLQRCK
>BnPGIP9	ABX46555	Brassica napus	rosids; malvids; Brassicales; Brassicaceae; Brassiceae; Brassica
CNQNDKNTLLKIKKSLNNPYHLASWHPETDCCSWYCLECGDATVNHRVISLTIFAGQISG
QIPPEVGDLPYLQSLMFHRITNITGQIPSTITKLKYLRSLRLSWLNLTGPVPEFLSQLMN
LEYLSLSFNQLSGSIPSSLALLPKLSYVDLSRNKLTGTIPESFGSFPAELAYLILSHNQL
SGSIPKSLGNLDFNRIDFSRNKFTGDASMLFGANKTTFSIDLSRNIFQFDLSRVVLHESL
GVLDLNHNGITGSIPVQWTEYSLQILNVSYNRLCGPIPTGGSLQRFDSYTYFHNKCLCGA
PLDSSCK
>BnPGIP10	ABX46556	Brassica napus	rosids; malvids; Brassicales; Brassicaceae; Brassiceae; Brassica
CHKDDKNTLLKIKKAMNDPYTIISWDPKEDCCTWVAVECGNATINHRVTFLDISNDDVSA
QIPPEVGDLPYLEYLIFHKLPNLTGEIPPTIAKLKYLRNLWLHWNNLTGPVPEFLSQLKN
LQYIDLSFNDLSGSIPGSLSLLPKLEILDLSRNKLTGSIPESFGSFKGVMYALFLSHNQL
SGSIPKSLGNLDINQIDLSRNKLEGDASMLFGAQKTTHNIDLSRNMFQFNISMVKVSKTV
NFLHLNHNGLTGTIPIQWTQLDLQIFNVSYNRLCGRIPQGGELQRFDAYAYLHNKCLCGA
PLQSCK
>BnPGIP11	ABX46557	Brassica napus	rosids; malvids; Brassicales; Brassicaceae; Brassiceae; Brassica
CHKDDKNTLLKIKKAMNDPYTIISWDPKDDCCTWYSVECGNANRVTSLDLSDDDVSAQIP
PEVGDLPYLQYLTFRKLPNLTGEIPPTIAKLKYLKSLWLSWNSLTGPVPEFLSQLKNLEY
INLSFNKLSGSIPGSLSLLPKLDFLELSRNKLTGPIPESFGSFKRTVYGIYLSHNQLSGS
IPKSLGNIDFNTIDLSRNKLEGDASMLFGVKKTTWHIDLSRNMFQFDISKVKVAKTVNFL
DLNHNGLTGSIPDQWTQLDLQTFNVSYNRLCGRIPQGGDLQSFDAYAYLHNKCLCGAPLP
SCN
>BnPGIP12	ABX46558	Brassica napus	rosids; malvids; Brassicales; Brassicaceae; Brassiceae; Brassica
CNQNDKKTLLKIKKSLNNPYHLASWDPKSDCCAWNSLECDDATVNRRVISLTIFSAQISG
QIPPEVGDLPYLQKLVFRKITNLTGQIPHTITKLKYLRFLRLSWTNLTGPVPEFLSQLMD
LAYLNLSFNYFSGSIPSSLSLLPKLSYVDLSRNKLTGTIPESFGSFSGEVPDLFLSHNQL
SGSIPKSLGNLDFNRIDFSRNRFIGDASMLFGANKTTFSIDLSRNMFQFDLSRVVLPQSL
GVLDLNHNGITGSIPVQWTEYSLQLLNVSYNRLCGPIPTGGSLQRFDSYIYFHNKCLCGA
PLDSCK
>BnPGIP13	ABX46559	Brassica napus	rosids; malvids; Brassicales; Brassicaceae; Brassiceae; Brassica
CHKDDKNTLLKIKKAMNDPYTIISWDPKEDCCTWVAVECGNATINHRVTFLDISNDDVSA
QIPPEVGDLPYLEYLIFHKLPNLTGEIPPTIAKLKYLRNLWLHWNNLTGPVPEFLSQLKN
LQYIDLSFNDLSGSIPGSLSLLPKLEILDLSRNKLTGSIPESFGSFKGVMYALFLSHNQL
SGSIPKSLGNLDINQIDLSRNKLEGDASMLFGAQKTTHNIDLSRNMFQFNISMVKVSKTV
NFLHLNHNGLTGTIPIQWTQLDLQIFNVSYNRLCGRIPQGGELQRFDAYAYLHNKCLCGA
PLQSCK
>BnPGIP14	ABX46560	Brassica napus	rosids; malvids; Brassicales; Brassicaceae; Brassiceae; Brassica
CHKDDKNTLLKIKKAMNDPYTIISWDPKDDCCTWYSVECGNANRVTSLDLSDDDVSAQIP
PEVGDLPYLQYLTFRKLPNLTGEIPPTIAKLKYLKSLWLSWNSLTGPVPEFLSQLKNLEY
INLSFNKLSGSIPGSLSLLPKLDFLELSRNKLTGPIPESFGSFKRTVYGIYLSHNQLSGS
IPKSLGNLDINQIDLSRNKLEGDASMLFGAQKTTHNIDLSRNMFQFNISMVKVSKTVNFL
HLNHNGLTGTIPIQWTQLDLQIFNVSYNRLCGRIPQGGELQRFDAYAYLHNKCLCGAPLQ
SCK
>BnPGIP15	ABX46561	Brassica napus	rosids; malvids; Brassicales; Brassicaceae; Brassiceae; Brassica
CHKDDENTLLKIKKSLNNPYTIISWDPKDDCCTWVSVECGDATVDHRVISLDISNDDVSA
QIPPEVGDLPYLQTLIFRKLPNLTGEIQPTIAKLKYLRFLWLSWTHLTGPVPEFLSQLKD
LEYINLSFNDLSGSIPGSLSLLPKLGILELSRNKLTGSIPESFGAFKGVVPPELFLSHNQ
LSGSIPKSLGNLDFHRIDFSRNKLEGDASMMFGAKKTSWSVDLSRNKLQFDISKVKVATT
VHNLDLNHNRITGGIPVQWTELTLQSFNVSYNRLCGRIPQGGDLQIFDAYAYLHNKCLCG
APLQSCN
>BnPGIP16	ABX46562	Brassica napus	rosids; malvids; Brassicales; Brassicaceae; Brassiceae; Brassica
CNQNDKKTLLKIKKSLNNPYHLASWDPKSDCCAWNSLECDDATVNRRVISLTIFSAQISG
QIPPEVGDLPYLQKLVFRKITNLTGQIPHTITKLKYLRFLRLSWTNLTGPVPEFLSQLMD
LAYLNLSFNYFSGSIPSSLSLLPKLSYVDLSRNKLTGTIPESFGSFSGEVPDLFLSHNQL
SGSIPKSLGNLDFNRIDFSRNRFIGDASMLFGANKTTFSIDLSRNMFQFDLSRVEIPKTF
GILDLNHNGITGSIPVQWTETPFQIFNVSYNRLCGRIPTGGKLQMFDSYAYFHNKCLCGA
PLDSSCK
>BnPGIP17	ABX46563	Brassica napus	rosids; malvids; Brassicales; Brassicaceae; Brassiceae; Brassica
CHKDDKNTLLKIKKAMNDPYTIISWDPKDDCCTWYSVECGNANRVTSLDLSDDDVSAQIP
PEVGDLPYLQYLTFRKLPNLTGEIPPTIAKLKYLKSLWLSWNSLTGPVPEFLSQLKNLEY
INLSFNKLSGSIPGSLSLLPKLDFLELSRNKLTGPIPESFGSFKRTVYGIYLSHNQLSGS
IPKSLGNIDFNTIDLSRNKLEGDASMLFGVKKTTWHIDLSRNMFQFNISMVKVSKTVNFL
HLNHNGLTGTIPIQWTQLDLQIFNVSYNRLCGRIPQGGELQRFDAYAYLHNKCLCGAPLQ
SCK
>BnPGIP-like1	XP_013640088	Brassica napus	rosids; malvids; Brassicales; Brassicaceae; Brassiceae; Brassica
CNPKDKNTLLQIKKHFNNPKLLSSWDPQTDCCTSWTGIECTNGRVTLFSMASDDSVVGQI
PDQIGDLPELRTLEMSSINLTGNIPRTITKLKHLVLIFLSWNKLSGPIPDYISELKSVTF
LDISFNKFTGPIPGWLTQMPNLQTFQADNNSLTGPIPNSFGSFVGNVPNLFLPYNKLSGK
IPESLSKIDFQAIVLKGNGFTGDGSMFFGGNKRTVQLDLSRNLFEFDLSKVKFGKSMALL
DLSHNRIFGTLPRELTELRLERFNISYNRLCGKIPRGGQLQTFKSYEFAENRCLCGSPLK
KAC
>BnPGIP-like2	XP_013640089	Brassica napus	rosids; malvids; Brassicales; Brassicaceae; Brassiceae; Brassica
CNSKDKNTLLQIKKHFNNTEFLSSWDPQTDCCTSWTGIECTNGRVTLFSMANYRTLYGQI
PDQIGDLLELRTLEMSHMKLTGNIPRTITKLKHLVFIFLLWNKLSGPIPDYISELKSVTF
LDISFNKFTGPIPGWLTQMPKLQTFQADNNSLTGPVPNSFGSFVGSVPNLFLKNNKLSGK
IPESLSKMDFQAVVLKGNGFTGDGSMFFGGNKRTVQVDLSRNLFEFDLSKIKFGKSLAML
DLSHNRIFGTLPRELTQLHLERFNISYNRLCGKIPRGGQLQTFKSYEFAENRCLCGSPLK
KAC
>BnPGIP-like3	XP_013712975	Brassica napus	rosids; malvids; Brassicales; Brassicaceae; Brassiceae; Brassica
SSSNDKNALLQIKKALNNPPLLSSWNPQTDFCTTWTGVECTNGRVTALTISSGEISGQIP
AQVGDLLELRTLDFSYLTHLTGNIPHTITKLKYLDLLRLKQTNLSGYIPDFISELKSVTF
LDLSFNQFTGPIPGSLSQMPKLGALQINDNKLTGSIPNSFGSFVGTVPNLYLFNNKLSGK
VPESLSKYDFNAVDLSGNSFIGDGSMFFGRNKTTIRLDLSRNMFEFDLSKVKFARSIVSL
DLSHNKISGKFPRELTKLRLEHFNVSYNHLCGKIPSGGLLQTFEPSAFSHNLCLCGTPLK
AC
>BnPGIP-like4	XP_013731727	Brassica napus	rosids; malvids; Brassicales; Brassicaceae; Brassiceae; Brassica
CNSKDENTLLQIKKHFNNPDLLSTWNPATDCCTSWTGIECTNGRVTLLSMSKDNNLVGHI
PDQIGDLLELQSLEMSYMNLTGNIPRTITKLKHLDFIFLKWNRLSGPIPDYISELKNVTF
MDLSYNKFTGPVPGWLTQMPKLQTFQIDNNSLTGPIPNSFGSFADSVPNLFLKNNKLSGK
IPESLSKIDFQAVVLAGNSFTGDGSMFFGGNKRTVQVDLSRNKFEFDLSKVKFGKSMALL
DLSHNRIFGKLPRELTELPLQRFNISYNRLCGKIPRGGKLQTFKSYEFAHNRCLCGSPLK
KAC
>BnPGIP-like5	XP_013731728	Brassica napus	rosids; malvids; Brassicales; Brassicaceae; Brassiceae; Brassica
CNSKDKNTLLQIKKHFNNTEFLSSWDPQTDCCTSWTGIECTNGRVTLFSMANYRTLYGQI
PDQIGDLLELRTLEMSHMKLTGNIPRTITKLKHLVFIFLLWNKLSGPIPDYISELKSVTF
LDISFNKFTGPIPGWLTQMPKLQTFQADNNSLTGPVPNSFGSFVGSVPNLFLKNNKLSGK
IPESLSKMDFQAVVLKGNGFTGDGSMFFGGNKRTVQVDLSRNLFEFDLSKIKFGKSLAML
DLSHNRIFGTLPRELTQLHLERFNISYNRLCGKIPRGGQLQTFKSYEFAENRCLCGSPLK
KAC
>BnPGIP-like6	XP_013731729	Brassica napus	rosids; malvids; Brassicales; Brassicaceae; Brassiceae; Brassica
CNPKDKNTLLQIKKHFNNPKLLSSWDPQTDCCTSWTGIECTNGRVTLFSMANDDSVVGQI
PDQIGDLPELRTLEMSSINLTGNIPRTITKLKHLVLIFLSWNRLSGPIPDYISELKSVTF
LDISFNKFTGPIPGWLTQMPKLQTFQANNNSLTGPIPNSFGSFVGNAPNLFLPYNKLSGK
IPESLSKIDFQAVVLKGNGFTGDGSMFFGGNKRTVQLDLSRNLFEFDLSKVKFGKSMALL
DLSHNRIFGTLPRELTELRLERFNISYNRLCGKIPRGGQLQTFKSYEFAENRCLCGSPLK
KAC
>BnPGIP-like7	XP_013731754	Brassica napus	rosids; malvids; Brassicales; Brassicaceae; Brassiceae; Brassica
CNSVEKNALLQIKKSFNNPRKFSSWNPQTDCCTTWSGVKCTNGRVTDLSLFSSKLYGQIP
DQIGDLLELRSLFLTYLPHLTGNIPRTITKLKNLDSLILRHNNLSGPIPDNIGELKKLSF
LDLSYNQFTGPIPGSLSQMPMLETIKIDHNKLTGSVPNSFGSFVGNVPNLYLSNNKLSGK
IPSSLSKNDFNGVFLSKNSFTGDGSMFFGRNKSTVSLDLSRNMFEFDLSKVQFARGIVDL
DLSHNRIFGSLPRELIELRGLKLFNVSHNRLCGKIPRGGLLQSFKSYVFAHNRCLCGAPL
KAC
>BnPGIP-like8	XP_013749966	Brassica napus	rosids; malvids; Brassicales; Brassicaceae; Brassiceae; Brassica
CNPKDKNTLLQIKKHFNNPDLLSTWSPATDCCTSWTGIECTNGRVTLLSMSKDKKLVGHI
PDQIGDLLELQSLEMSYLNLTGTIPRTITKLKHLDLIFLTWNRLSGPIPEYISELKSVTF
LDISFNKFTGPIPGWLTQMPNLQTFQADNNSLTGPIPNSFGSFVGNVPNLFLPYNKLSGK
IPESLSKIDFQAVVLTGNSFTGDGSMFFGGNKRTVQVDLSRNKFEFDLSKVKFGKSMALL
DLSHNRIFGKLPRELTELHLQRFNISYNRLCGKIPRGGKLQTFKSYEFAHNRCLCGSPLK
KAC
>BnPGIP-like9	XP_013749968	Brassica napus	rosids; malvids; Brassicales; Brassicaceae; Brassiceae; Brassica
CNSIEKNALLQIKKSFNNPRKFSSWNPQTDCCTTWSGVKCTNGRVTDLSLFSSKRYGQIP
DQIGDLLELRSLFLTYLPHLTGNIPRTITKLKNLEYLILRHNNLSGLIPDNIGELKRLRF
LDLSYNQFTGPIPGSLSQMPMLETIIVEHNKLTGSIPNSFGSFVGEVPNLYLSNNKLSGN
IPESLSKNDFNGVFLSKNSFTGDGSMFFGRNKSTVSLDLSRNMFEFDLSKVQFARGIVDL
DLSHNRIFGNLPRELIELRGLKLFNVSHNRLCGKIPRGGLLQSFKSYVFAHNRCLCGTPL
KAC
>BrPGIP1	ACP28178	Brassica rapa ssp. pekinensis	rosids; malvids; Brassicales; Brassicaceae; Brassiceae; Brassica
CHKDDKNTLLKIKKAMNDPYTIISWDPKDDCCTWYSVECGNANRVTSLDLSDDDVSAQIP
PEVGDLPYLQYLTFRKLPNLTGEIPPTIAKLKYLKSLWLSWNSLTGPVPEFLSQLKNLEY
INLSFNKLSGSIPGSLSLLPKLDFLELSRNKLTGPIPESFGSFKRXVYGIYLSHNQLSGS
IPKSLGNIDFNTIDLSRNKLEGDASMLFGVKKTTWHIDLSRNMFQFDISKVKVAKTVNFL
DLNHNGLTGSIPDQWTQLDLQTFNVSYNRLCGRIPQGGDLQSFDAYAYLHNKCLCGAPLP
SCN
>BrPGIP2	ACN89391	Brassica rapa ssp. pekinensis	rosids; malvids; Brassicales; Brassicaceae; Brassiceae; Brassica
CNQDDKTTLLKIKKALNNPYHLASWDPRTDCCSWYCLECGDATVNHRVTALTIFSGQISG
QIPPEVGDLSYLQTLVFRKLTNLTGQIPRTIAKLKYLRSLRLSWTNLTGPVPGFLSELKN
LQWVDLSFNDLSGSIPSSLSLLPNLVSLDLSRNKLTGSIPESFGSFPAKVPDLYLSHNQL
SGYIPKTLGNLDFSKIDFSRNKLGGEASMLFGANKTTWYIDLSRNMLQFDLSRVVIPKTL
GILDLNHNGITGNIPVQWTEAPLQFFNVSYNRLCGHIPTGGTLQEFDTYSYFHNKCLCGA
PLDSCK
>BrPGIP3	ACP28176	Brassica rapa ssp. pekinensis	rosids; malvids; Brassicales; Brassicaceae; Brassiceae; Brassica
CHKDDKNTLLKIKKAMNDPYTIISWDPKDDCCTWYAVECGNASINHRVTSLDISNDDVST
QIPPEVGDLPYLEYLIFHKLPNLTGEIPPTITKLKYLRYLWLSWNNLSGPVPEFLSQLKN
LEYINLSFNKLSGSIPGSLSLLPKLEFLELSRNKLTGSIPESFGSFKGVVYALYLSHNQL
SGSIPKSLGNLDINQIDLSRNKLEGDASMLFGAKKTTQHIDLSRNMFQFNISKVKVAKTV
NFLDLNHNSLTGSIPVQWTQLDLQTFNVSYNRLCGRIPQGGDLQRFDAYAYLHNKCLCDA
PLQSCK
>BrPGIP4	ACP28179	Brassica rapa ssp. pekinensis	rosids; malvids; Brassicales; Brassicaceae; Brassiceae; Brassica
CNQNDKKTLLKIKKSLNNPYHLASWDPKSDCCAWNSLECDDATVNRRVISLTIFSAQISG
QIPPEVGDLPYLQKLVFRKITNLTGQIPHTITKLKYLRFLRLSWTNLTGPVPEFLSQLMD
LAYLNLSFNYFSGSIPSSLSLLPKLSYVDLSRNKLTGTIPESFGSFSGEVPDLFLSHNQL
SGSIPKSLGNLDFNRIDFSRNRFIGDASMLFGANKTTFSIDLSRNMFQFDLSRVEIPKTF
GILDLNHNGITGSIPVQWTETPFQIFNVSYNRLCGRIPTGGKLQMFDSYAYFHNKCLCGA
PLDSCK
>BrPGIP5	ACP28177	Brassica rapa ssp. pekinensis	rosids; malvids; Brassicales; Brassicaceae; Brassiceae; Brassica
CNQNDKNTLLKIKKSLNNPYHLASWHPETDCCSWYCLECGDATVNHRVISLTIFAGQISG
QIPPEVGDLPYLQSLMFHRITNITGQIPSTITKLKYLRSLRLSWLNLTGPVPEFLSQLMN
LEYLSLSFNQLSGSIPSSLALLPKLSYVDLSRNKLTGTIPESFGSFPAELAYLILSHNQL
SGSIPKSLGNLDFNRIDFSRNKFTGDASMLFGANKTTFSIDLSRNIFQFDLSRVVLHESL
GVLDLNHNGITGSIPVQWTEYSLQILNVSYNRLCGPIPTGGSLQRFDSYTYFHNKCLCGA
PLDSSCK
>BrPGIP6	AAX68500	Brassica rapa ssp. pekinensis	rosids; malvids; Brassicales; Brassicaceae; Brassiceae; Brassica
CHKDDKNTLLKIKKSLSNPYNNIISWDPKEDCCTWFNVECGDATVNHRVTSLHISYDQIS
AQIPPEVGDLPYLQTLIFRKLSNLTGPIQPTIAKLKYLRFLRLSWTNLTGPIPDFFSQLK
NLQYIDLSYNDLSGSIPTSLALLPKLEYLELSRNKLTGPIPELFRSFPGKAPDLFLSHNQ
LNGSIPKSLGKLDFYRIDLSHNKLKGDASMLFGTNKKTWTIDLSRNMFQFDISKVKVAKT
VNLLDLNHNGITGSIPVQWTELSLQSFNVSYNRLCGPIPKGGQLQRDGAYAYLHNKCLCG
APLQRCK
>BrPGIP7	locus: AC189367	Brassica rapa ssp. pekinensis	rosids; malvids; Brassicales; Brassicaceae; Brassiceae; Brassica
CHKDDKNTLLKIKKAMNDPYTIISWDPKKDCCTWVAVECGNATINHRVTFLDISNDDVSA
QIPPEVGDLPYLEYLIFHKLPNLTGEIPPTIAKLKYLRNLWLHWNNLTGPVPEFLSQLKN
LQYIDLSFNDLSGSIPGSLSLLPKLEILDLSRNKLTGSIPESFGSFKGVMYALFLSHNQL
SGSIPKSLGNLDINQIDLSRNKLEGDASMLFGAQKTTHNIDLSRNMFQFNISMVKVSKTV
NFLHLNHNGLTGTIPIQWTQLDLQIFNVSYNRLCGRIPQGGELQRFDAYAYLHNKCLCGA
PLQSCK
>BrPGIP8	locus: AC189367	Brassica rapa ssp. pekinensis	rosids; malvids; Brassicales; Brassicaceae; Brassiceae; Brassica
CHKDDENALLKIKKSLNNPYTIISWDPKDDCCTWVSVECGDATVDHRVISLDISNDDVSA	XP_009130973.2
QIPPEVGDLSYLQTLIFRKLPNLTGEIQPTIAKLKYLRFLWLSWTNLTGPVPEFLSQLKD
LEYINLSFNDLSGSIPGSLSLLPKLGILELSRNKLTGSIPESFGAFKGVVPPEIFLSHNQ
LSGSIPKSLGNLDFHRIDFSHNKLEGDASMMFGAKKTSWSVDLSRNKLQFDISKVKVATT
VNNLDLNHNRITGSIPVQWTELTLQSFNVSYNRLCGRIPQGGDLQIFDAYAYLHNKCLCG
APLQSCN
>BrPGIP9	Bra009236	Brassica rapa ssp. pekinensis	rosids; malvids; Brassicales; Brassicaceae; Brassiceae; Brassica
CNENDKNTLLKIKKSLNNPYHLASWHPETDCCSWYCLECGDATVNHRVISLTIFAGQISG	http://brassicadb.org/
QLPPEVGDLPYLQKLVFRKLTNLTGQIPHSITKLKYLTFLWLSWTNLTGPVPDFLSQLVN	XP_009122306.2
LDYLNLSFNELSGSVPSSLSLLPKLTYIDLSRNKLTGTIPESFGSFPGEVPYLILSHNQL
SGSIPKSLGNLDFNRIDFSRNKLTGDASMLFGANKTTFSIDLSRNMFQFDLSRVVLPESL
GVLDLNHNGITGSIPVQWTEYSLQILNVSYNRLCGPIPTGGSLQRFDSYIYFHNKCLCGA
PLDSCK
>BrPGIP-like1	XP_009120892	Brassica rapa ssp. pekinensis	rosids; malvids; Brassicales; Brassicaceae; Brassiceae; Brassica
SSSNDKNALLQIKKALNNPPLLSSWNPQTDFCTTWTGVECTNGRVTALTISSGEISGQIP
AQVGDLLELRTLDFSYLTHLTGNIPHTITKLKYLDLLRLKQTNLSGYIPDFISELKSVTF
LDLSFNQFTGPIPGSLSQMPKLDAIQINDNKLTGSIPNSFGSFVGKVPNLYLFNNKLSGK
VPESLSKYDFNAVDLSGNSFTGDGSMFFGRNKTTIRVDLSRNMFEFDLSKVKFARSIVSL
DLSHNKIFGKFPRELNKLRLEHFNVSYNHLCGKIPSGGLLQTFEPSAFSHNLCLCGTPLK
AC
>BrPGIP-like2	XP_009125665	Brassica rapa ssp. pekinensis	rosids; malvids; Brassicales; Brassicaceae; Brassiceae; Brassica
CNSNDKTTLLKIKKSLNNPQILNSWDPKTDCCTNWTGVVCTHRRITGLTISAGDVVGQIA
EEIGDLTDLVILDLSSLSRLRGTIPRSITKLKNLVYLRFRITELSGPVPDYISQLQNVTF
LDLSFNRFNGSIPGSISQMHRLETIQLSHNKLTGSIPESFGSFAGKIPKLYLGNNHLSGE
IPKSLSKTNFNTVSLSGNNFSGDASMFFGHNKTTVRLDLSRNNFHFDLSKVKLAKSLVSL
DLSHNRVFGGLPLELTKLQLNQFNISFNRLCGSIPQGGLIQNFGVYEFSNNLCLCGAPLK
RC
>BrPGIP-like3	XP_009146637	Brassica rapa ssp. pekinensis	rosids; malvids; Brassicales; Brassicaceae; Brassiceae; Brassica
CNPKDKNTLLQIKKHFNNPKLLSSWDPQTDCCTSWTGIECTNGRVTLFSMANDDSVVGQI
PEQIGDLPELRTLEMSSMNLTGNIPRTITKLKHLVLIFLSWNKLSGPIPDYVSELKSVTF
LDISFNKFTGPIPGWLTQMPKLHTFQADNNSLTGPIPNSFGSFVGNVPNVFLPYNKLSGK
IPESLSKIDFQAIVLKGNGFTGDGSMFFGGNKRTVQLDLSRNLFEFDLSKVKFGKSMALL
DLSNNRIFGTLPRELTELRLERFNISYNRLCGKIPRGGQLQTFKSYEFAENRCLCGSPLK
KAC
>BrPGIP-like4	XP_009146638	Brassica rapa ssp. pekinensis	rosids; malvids; Brassicales; Brassicaceae; Brassiceae; Brassica
CNSKEENTLLQIKKHFNNPDLLSTWSPATDCCTSWTGIECTNDRVTLLSMSKDKKLVGHI
PDQIGDLLELQSLEMSYLNLTGTIPRTITKLKHLDLIFLTWNRLSGPIPEYISELKSVTF
LDISFNKFTGPIPGWLTQMPNLQTFQADNNSLTGPIPNSFGSFVGNVPNLFLPYNKLSGK
IPESLSKIDFQAVVLTGNSFTGDGSMFFGGNKRTVQVDLSRNKFEFDLSKVKFGKSMALL
DLSHNRIFGKLPRELTELHLQRFNISYNRLCGKIPRGGKLQTFKSYEFAHNRCLCGSPLK
KAC
>BrPGIP-like5	XP_009146639	Brassica rapa ssp. pekinensis	rosids; malvids; Brassicales; Brassicaceae; Brassiceae; Brassica
CNSVEKNALLQIKKSFNNPRKFSSWNPQTDCCTTWSGVKCTNGRVTDLSLFSSKLYGQIP
DQIGDLLELRSLFLTYLPHLTGNIPRTITKLKNLDSLILRHNNLSGPIPDNIGELKKLRF
LDLSYNQFTGPIPGSLSQMPMLETIIVEHNKLTGSIPNSFGSFVGEVPNLYLSNNKLSGN
IPESLSKNDFNGVFLSKNSFTGDGSMFFGRNKSTVSLDLSRNMFEFDLSKVQFARGIVDL
DLSHNRIFGNLPRELIELRGLKLFNVSHNRLCGKIPRGGLLQSFKSYVFAHNRCLCGTPL
KAC
>CaPGIP3	XP_016562279	Capsicum annuum	asterids; lamiids; Solanales; Solanaceae; Solanoideae; Capsiceae; Capsicum
VRCNPKDKQVLLQIKKDLGNPYHLASWDPNTDCCYWYVVKCDRKTNRINALTVFQANISG
QIPTGVGDLPYLEILQFHHITNLTGTIQPTIAKLTNLRMLRLSFTNLTGPIPEFLSQLKK
LTLLELDYNQLTGTIPASLSQLPNLNAIYLDRNKLTGQIPESFGKFKGQIPDIYLSHNSL
TGQVPRSLGDLNFSTLDFSRNKLEGDVSFLFGKNKTIQTIDLSRNALEFDLSKVELPESL
TSLDLNHNRIFGSLPQGLKDLQLQFFNVSYNRLCGQIPQGGTLQTFDMYSYLHNKCLCGS
PLPDCK
>CbPGIP1	ACA66126	Chorispora bungeana	rosids; malvids; Brassicales; Brassicaceae; Chorisporeae; Chorispora
KDLCHKDDKNTLLKIKKSLNNPYHLASWDPQTDCCSWYCLECGDATVNHRVTASTIFSGQ
ISGQIPAEVGDLPYLETLVFRKLSNLTGTIQPTIAKLKDLRMLRLSWTNLTGPIPDFISQ
LKNLEFLELSFNDLSGSIPSSLSTLPKILALELSRNKLTGSIPESFGSFPGTVPDLRLSR
NQLSGPIPKSLGNVDFNRIDLSRNELQGDASMLFGSNKTTWSIDLSRNMFQFDISEVDIP
KTLGILDLNHNGITGNIPVQWTEAPLQFFNVSYNILCGRIPNGGNLQKFDSYSYFHNKCL
CGAPLDSCK
>CcPGIP1	OMO63089	Corchorus capsularis	rosids; malvids; Malvales; Malvaceae; Grewioideae; Apeibeae; Corchorus
EKCNPQDKKVLLQIKKALNNPYLLASWDPKTDCCDWYCLECDLKTHRVIALTMFSDDRLT
GQIPAQVGDLPYLETLLFRHLPNLNGTIQPSIAKLKNLKTLRLSWTNLSGPVPDFLSQLK
NLTFLDLSFNNLSGSIPSSLSKLPNLLALHLDRNKLTGSIPESLGRFKGNVPDLYLSHNK
LTGTIPASLGNLDFNTIDFSRNLLEGDASMLFGSNKTTWQIDISRNMFQFNLSKVEIPKS
LSRLDLNHNKIFGSLPQALTGAELQFLNVSYNRMCGQIPVGGQLQSFDYSTYFHNRCLCG
APLESCK
>CrPGIP1	XP_006288159	Capsella rubella	rosids; malvids; Brassicales; Brassicaceae; Camelineae; Capsella
KDLCNQDDKNTLLKIKESLNNPYHLASWHPETDCCSWYCLECGDATVNHRVTSLTIFSGQ
ISGQIPPEVGDLPYLETLVFRKLTNLTGQIQPTIAKLKNLKYLRLSWTNLTGPIPDFISQ
LKKLEFLELSFNDLSGSIPSSLSTLPNIMALELSRNKLTGSIPESFGSFPGAVPDLRLSH
NQLSGPIPKSLGNLDFNRIDLSRNKLEGDASMLFGANKTSWSIDLSRNMFQFDLSKVELP
KTLGVLDLNHNGITGNIPVQWTETPLQFFNVSYNRLCGHIPTGGKLQSFDSYSYSHNKCL
CGAPFDNCK
>CrPGIP2	XP_006290158	Capsella rubella	rosids; malvids; Brassicales; Brassicaceae; Camelineae; Capsella
KDLCHKDDKITLLKIKKSLNNPYHLASWDPKTDCCSWYCLECGDATVNHRVTSLFIQDGE
ISGQIPPEVGDLPYLKSLIFRKLTNLTGHIQPTIAKLKNLTFLRLSWTNLTGPIPEFLSQ
LKNLEYIDLSFNDLSGYIPSSLSSLPKLEYLELSRNKLTGPIPESFGSFSGKVPSLFLSH
NQLSGTIPKSLGNSDFYRIDLSRNKLQGDASILFGAKKTTWILDISRNMFQFDLSKVKLA
KTLNNLDMNHNRITGGIPAEWSKAYFQLLNVSYNRLCGRIPKGEYIQRFDSYSFLHNKCL
CGAPLPSCK
>CrPGIP-like1	XP_006298126	Capsella rubella	rosids; malvids; Brassicales; Brassicaceae; Camelineae; Capsella
SCTPNDKNALLQIKKSLNNPPLLSSWNPRTDCCTSWTGVECSDHLVTSLTISSGEISGQI
PVQIGDLLDLRTLDFSYLTHLTGNIPRSITKLKNLDLLRLKQTNLSGSIPDYISELKTLT
FLDLSFNQFTGPIPGSLSQMPKLQAIQINDNKLTGSIPNSFGSFVGNVPNLYLFNNKLSG
RVPESLSKYDFNAVDLSGNGFMGDGSMFFGRNKTTIRVDLSRNLFQFDLSKVKFARSIVS
LDLSQNRIFGKFPRELSKLRLEHFNVSYNHLCGKIPSGGLLQTFEPSAFSHNLCLCGTPL
KAC
>CrPGIP-like2	XP_006289388	Capsella rubella	rosids; malvids; Brassicales; Brassicaceae; Camelineae; Capsella
EDKTTLLKIKISLNNPQILNSWDPRTDCCNDWIGVECTHRRITGLTVAAGDVVGHIAEEI
GDLRDLVILDWSSLYRLRGTIPRSITKLKNLTYLRFRVTELSGPIPEYISELQNVTFLDL
SFNRFNGSIPGSISLMPKLEAVQLNRNKLTGSIPESFGSFVGKVPDLYLGNNRLSGKIPK
SLSKSDFNTLSLSGNKLSGDASMFFGRNKTTVTLDLSRNNFHFNLSKVKLAKSLVSLDLS
HNRIFGELPLELTNLRLDHFNVSFNRLCGSTPQGGRLQSFEVYEFSNNLCLCGTPLERC
>CrPGIP-like3	XP_006298212	Capsella rubella	rosids; malvids; Brassicales; Brassicaceae; Camelineae; Capsella
CTANDKNALLEIKKSLNNHPLLSSWNPQTDCCTGWSGVECTYGRVTYLTLSSKKFSGNIP
PAVTKLRSLDTLFFKYSNFSGPIPDNISDLKNLTYLGLSENQLTGPIPGSLSQMPKLLAI
HVNDNKLTGSIPNSFGSFVGNVPGLELSNNRLSGKIPESLSKHDFNVVFLSGNSFVGDGS
MFFGRNKTTIQVDLSRNKFQFDLSKVKFARSILTLDLSQNQIFGKIPQQLTNLRLERFNV
SYNRLCGKIPRGGFLQTSEPSAFSHNLCLCGIPLVKAC
>CsPGIP1	scaffold01275:105203-106511	Camelina sativa	rosids; malvids; Brassicales; Brassicaceae; Camelineae; Camelina
KDLCNQDDKSTLLKIKKSLNNPYHLASWHPETDCCSWYCLECGDATANHRVTSLTIFSGQ	http://www.camelinagenomics.org/
ISGQIPPEVGDLPYLETLVFRKLSNLTGQIQPTIAKLKKLKYLRLSWTNLTGPIPDFISQ
LKNLEFLELSFNDLSGSIPSSLSTLPKIMALELSRNKLTGSIPESFGSFPGTVPDLRLSH
NQLSGPIPKSLGNLDFNRIDLSRNKLEGDASMLFGANKTTWSIDLSRNMFQFDISKVELP
KTLGVLDLNHNGITGNIPVQWTETPLQFFNVSYNKLCGNIPNGGKLQTFDSYSYVHNKCL
CGAPLDSCNL
>CsPGIP2	scaffold00439:75976-77178	Camelina sativa	rosids; malvids; Brassicales; Brassicaceae; Camelineae; Camelina
KDLCNKDDKNTLLKIKKSLNNPYHLASWHPETDCCSWYCLECGDATVNHRVTALTIFSGQ	http://www.camelinagenomics.org/
ISGQIPPEVGDLPYLETLVFRKLSNLTGQIQPTIAKLKKLRYLRLSWTNLTGPIPDFISQ
LKNLEFLELSFNDLSGSIPSSLSTLPKIMALELSRNKLTGSIPESFGSFPGTVPDLRLSH
NQLSGPIPKSLGNLDFNRIDLSRNKLEGDASMFFGANKTTWSIDLSRNMFQFDISKVELP
KTLGVLDLNHNGITGNIPVQWTETPLQFFNVSYNKLCGHIPNGGKLQTFDSYSYVHNKCL
CGAPLDSCNL
>CsPGIP3	scaffold01275:101433-103011	Camelina sativa	rosids; malvids; Brassicales; Brassicaceae; Camelineae; Camelina
KDLCHKDDKITLLKIKKSLNNPYHLASWDPKTDCCSWYCLECGNATVNHRVTSLFIQDGE	http://www.camelinagenomics.org/
ISGQIPSEVGDLPYLESLIFRKLTNLTGHIQPTIAKLKKLTFLRLSWTNLTGPVPEFLTQ
LKNLEYIDLSFNDLSGSIPSSLSSLPKLEYLELSRNKLTGPIPESFGSFSGKVPSLFLSH
NQLSGIIPKSLGNSDFYRIDLSRNKLQGDASILFGAKKTTWIVDISRNMFEFDLSKVKLA
KSLTRLDLNHNRITGSIPAEWSKSEFQLLDVSYNRLCGRIPKGENIQRFDSTSFYHNKCL
CGAPLPSCK
>CsPGIP-like1	XP_010464968	Camelina sativa	rosids; malvids; Brassicales; Brassicaceae; Camelineae; Camelina
ctpndknallqikkslnnppllsswnprtdcctswtgvectdrhvtaltissgeisgqip
aqigdlsdlrtldfsylthltgtiprtitklknldllrlkqtnlsgpipdyiselktvtf
ldlsfnqftgpipgslsqmpklqaiqvndnkltgsipnsfgsfvgnvpnlylfnnklsgk
vpeslskydfnavdlsgngfigdgsmffgrnkttvrvdlsrnlfqfdlskvkfarsivsl
dlshnrifgkfprelsklrlenfnvsynhlcgkipsggllqtfepsafahnlclcgtplk
ac
>CsPGIP-like2	XP_010486908	Camelina sativa	rosids; malvids; Brassicales; Brassicaceae; Camelineae; Camelina
ctpndknallqikkslnnppllsswnprtdcctswtgvectdgrvtaltissgeisgqip
vqigdlsdlrtldfsylthltgniprtitklknldllrlkqtnlsgpipdyiselktvtf
ldlsfnqftgpipgslsqmpklqaiqvndnkltgsipnsfgsfvgnvpnlylfnnklsgk
vpeslskydfnavdlsgngfigdgsmffgrnkttvrvdlsrnlfqfdlskvkfarsivsl
dlshnrifgkfprelsklrlenfnvsynhlcgkipsggllqtfepsafahnlclcgtplk
ac
>CsPGIP-like3	XP_010498562	Camelina sativa	rosids; malvids; Brassicales; Brassicaceae; Camelineae; Camelina
ctpndknallqikkslnnppllsswnprtdcctswtgvectdgrvtaltissgeisgqip
vqigdlpylrtldfsylthltgniprtitklknldllrlkqtnlsgpipdyiselktvtf
ldlsfnqftgpipgslsqmpklqaiqvndnkltgsipnsfgsfvgnvpnlylfnnklsgk
vpeslskydfnavdlsgngfigdgsmffgrnkttvrvdlsrnlfqfdlskvkfarsivsl
dlshnrifgkfprelsklrlenfnvsynhlcgkipsggllqtfepsafahnlclcgtplk
ac
>CsPGIP-like4	XP_010498578	Camelina sativa	rosids; malvids; Brassicales; Brassicaceae; Camelineae; Camelina
ctendknalleikkslnnhpllsswnpqtdcctgwsgvectygrvtyltlsskkfsgnip
paitklksldilffkysnfsgpipdnisdlknltylglsenqltgpipgtlsqmpkleai
hvndnkltgsipnsfgsfvgnvpgldlsnnrlsgkipeslskhdfnsvflsgnsfvgdgs
mffgrnkttvqvdlsrnmfqfdlskvkfaksiltldlsqnrifgkipqqltnlrlerfnv
synrlcgkiprggflqtsepsafshnlclcgiplikac
>EgPGIP1	XP_012857227	Erythranthe guttata	asterids; lamiids; Lamiales; Phrymaceae; Erythranthe
ERCNRNDKKVLLQIKKSLNNPYHLASWDPKTDCCDWYVVECDPTTNRIVQFNLFSGNISG
QIPATIGDLPFLETLVFRKLTNLTGTIPQSITKLTNLKILRLSYTNLSGAIPSFLSQLEN
LTFLDLSFNNLTGEIPPSLSLLKNLDALHLDRNKLTGKIPDSIGKFAGKTPDLYFSHNQL
TGAVPRSLGDLNFTVLDFSRNKLEGDASFLFGENKTVQIVDLSRNMLEFDLTKVEFPASL
SSLDVNHNRITGNLPDELTQLNMQYLNVSYNRLCGKIPIGGDLQSFDSYSYFHNKCLCGS
PLPSCN
>EsPGIP1	XP_006399162	Eutrema salsugineum	rosids; malvids; Brassicales; Brassicaceae; Eutremeae; Eutrema
KNLCNQDDKNTLLKIKKSLNNPYHLASWDPQTDCCSWYCLECGDATVNHRVNALTIFSGQ
ISGHIPPEVGDLPYLETLIFRKLSNLTGQIQPTIANLKNLRILRLSWTNLTGPIPGFLSQ
LKNLQFLDLSFNGLTGSIPSSLSLFPNLLSLDLSRNKLTGPIPESFGSFQAKVPDLYLSH
NELSGSIPKSLGNLDFNRIDFSRNKLQGDASMLFGANKTTWYIDLSRNMFQFDLSKVEIS
KTLGILDLNHNGIRGNIPVQWTEAPLQFFNVSYNQLCGHIPNGGKLQTFDSYAYFHNKCL
CGAPLDSCK
>EsPGIP2	XP_006399163	Eutrema salsugineum	rosids; malvids; Brassicales; Brassicaceae; Eutremeae; Eutrema
KDLCHKDDKKTLLKIKKSLNNPYTIISWDPKDDCCSWVSIECGDATVNHRVTSLDISNDE
LSAQIPPEVGDLPYLQTLIFRKLPNLTGEIQPTIAKLKYLSFLWLSWTNLTGPVPAFLSQ
LKNLEYINLSFNDLSGSIPSSLSLLPKLGFLELSRNKLTGPIPESFGSFQGQVPDLFLSH
NQLSGSIPKSLGKLDIYRIDLSRNKLQGDASMLFGANKTTWSIDLSRNMFQFDLSKVKVA
KTVNQLDLNHNGITGNIPVQWTELSLQSFNVSYNRLCGRIPKGGDLQRFDSYAYLHNKCL
CGAPLQSCK
>EsPGIP-like1	XP_006399164	Eutrema salsugineum	rosids; malvids; Brassicales; Brassicaceae; Eutremeae; Eutrema
CKSNDKTTLLKIKKSLNNPRILDSWDPLTDCCTYWIGVVCNHGRITGLTIAAGEVVGEIA
EEIGDLRDLVILDWSSLYGLRGTIPRSITKLKNLVYMRFRITELSGPIPEYISELQNVTF
LDLSFNRFNGSIPGSISQMPKLEAIQLNHNKLTGSIPESFGSFLGKVPDLFLGNNHLSGK
IPKTLSKSDFNTLSLSGNNFSGDASMFFGHNRTTVRLDLSRNNFHFDLSKVKLAKSLVSL
DLSHNRVFGELPLELTKLRLDHFNISFNRLCGTIPQGGLLQNFEVYEFSNNLCLCGAPLQ
RC
>EsPGIP-like2	XP_006407361	Eutrema salsugineum	rosids; malvids; Brassicales; Brassicaceae; Eutremeae; Eutrema
CTSNDKNALLQIKKSLNNPHLLSSWNPRTDCCTSWTGVECTNSRVTALTISSGEISGQIP
NQIGDLIDLRTLDFSYLTHLTGNIPRTITKLKNLDLLRLKQNNLSGPIPEYISELKNVTF
LDLSFNQFTGPIPGSFSQMPKLQAIQINDNKLTGSVPNSFGSFVGNVPNLYLFNNKLSGK
IPESLSKYDFNAVDLSGNGFIGDGSMFFGRNKTTVRVDLSRNMFQFDLSKVKFARSIVSL
DLSKNRIFGKFPRELSKLRLEHFNVSYNRLCGKIPRGGLLQTFEPSAFSHNLCLCGTPLK
AC
>GmPGIP1	XP_003524772	Glycine max	rosids; fabids; Fabales; Fabaceae; Papilionoideae; Phaseoleae; Glycine
ELCNPQDKQTLLQIKKELGNPTTLSSWHPKTDCCNNSWVGVSCDTVTPTYRVDNLDLSEL
NLRKPYPIPPSVGSLPCLKFLYITNNPNIVGTIPTTITKLTKLRELNIRYTNISGQIPHF
LSQIKALGFLDLSNNKLSGNLPSWLPSLPDLYGISFDNNYISGPIPDLFASVSERFGFIS
LSGNRLIGKIPASLGKPDMKIVDLSRNMLEGDASVLFGSEKHTERIYLANNLFAFDLGKV
RLSKTLGLLDVGHNLIYGTLPKGLTSLKDLYYLDVSYNNLCGEIPRGGKLQEFDASLYAN
NKCLCGSPLPSCKRF
>GmPGIP2	XP_003524771	Glycine max	rosids; fabids; Fabales; Fabaceae; Papilionoideae; Phaseoleae; Glycine
ELCNPLDKQALLQIKRELGNPTNLSSWNPKTDCCNNNWVGVSCDTVTPTYRVDNLDLSEI
YLTKPYPIPPSIGNLPYLKFLFITNSPNIVGTIPTTITKLTKLRELYIRYTSVSGQIPHF
LSQMKTLQFLEFSNCKLSGNLPTWLPSLPDLYGVAFDNNRISGAIPDSFGFVSKRFGYMT
LSGNRLSGKIPSSLGKLDLKTVDLSRNKLEGDASVLFGSEKRTEMIYLAHNLFAFDFGKV
RVPKVLDSLDVGHNRLYGTLPKGLTSLKNLYRFDVSYNKLCGEIPRGGKLQEIDESFYAN
NKCLCGSPLPSCKRF
>GmPGIP3	XP_003531065	Glycine max	rosids; fabids; Fabales; Fabaceae; Papilionoideae; Phaseoleae; Glycine
ELCNPQDKQALLQIKKDLGNPTTLSSWLLTTDCCNRTWLGVSCDTDTQTYRVNDLDLSDL
NLPKPYSIPPSIANLPYLNFLSISRTPTLIGQIPSAIAKLTQLRYLYITHTNVSGPIPDF
LSQIKTLVTLDFSYNTLSGKLPASLSSLPNLVGITFDGNQISGAIPDSYGSFSKLFTSMT
ISRNRLTGKIPATFANLNLAFVDLSRNMLEGDASVLFGTEKNTQKILLAKNMLAFDLGKV
GLSKNLNGLDLRNNRIYGTLPQGLTALKFLHSFNVSFNDLCGEIPQGGNMQRFDVSSYAN
NKCLCGSPLPPCT
>GmPGIP4	XP_006584640	Glycine max	rosids; fabids; Fabales; Fabaceae; Papilionoideae; Phaseoleae; Glycine
KLCNQDKQVLLQIKKELGNPTKLSSWLPTTDYCDTIWEGVACVTDSNNQTCRVDILYLSH
LNLPKPYPIPPSIGNLPYLNYLYLIDTNFFGAIPSSIANLTNLNYLNITYTNVSGTIPDF
LSHIKTLVSIDFSYNNLSGNLPASLSSLPNLGEMIFTGNRISGAIPDSFGSFSEELILMR
LSRNRLTGKIPATLAKLNLRFLDLSRNMLEGDASVLFGSEKDTVQINLGKNNLAFDLGKV
EFSEILAILDLRHNRIYGTLPQGLTALKHLTKLNVSNNNLCGEIPQGGNLQRIKVNSYAH
NKCLCGSPLPACTLVN
>GmPGIP5	XP_003524769	Glycine max	rosids; fabids; Fabales; Fabaceae; Papilionoideae; Phaseoleae; Glycine
ELCNPRDKQVLLKIKKELGNPTTLSSWLPTTDCCNNWVGVSCDTVTQTYRVHNLDLSDLN
LPKPYSIPFSIGNIPYLEFLSITGTPNIIGTIPPTITKLTKLRNLYIKYTNVSGQIPRFL
SQIKTLEFLDLSYNKLSGNLPAWLPSLPNLVGISFDGNRISGAIPDSFGYFPKSFVMLSL
SRNRLTGKIPATLAKLDVKFVYLSKNMLEGDASLLFGSEKHTRHMYLGNNSFAFDLGKLG
LSKTLEGLDLSHNRLYGTLPKGLTSLKDLYYLDVSYNNLCGKIPRGGKLQEFDASTYAHN
KCLCGSPLPSCKRF
>GmPGIP7	XP_003531070	Glycine max	rosids; fabids; Fabales; Fabaceae; Papilionoideae; Phaseoleae; Glycine
ELCNPQDKEALLQIKKEFGNPTTLSSWLPTSDCCNNNWVGVSCANKTQSYRVNHLDLNDL
NLPKPYPIPPSVGNLPYLNFLSITNTNNLVGTIPPTITKLTMLRELQIRFTNVSGEIPHF
LSQIKTLESIIFHYNNFSGNLPPWLPSLPNLYRVSLDGNRISGTIPDSFGSFSDSLKLMT
FSDNRLTGEIPATLAKLDFDFVDLSQNMLEGDASVLFGSEKHTLQINLANNSFAFDFGKV
RVSKTLLILYLSHNRLYGALPEGLTSLKNLGTFDVSYNELCGKIPRGGRLQKIDVSSYSH
NKCLCGSPLPKCKHL
>GrPGIP1	XP_012485610	Gossypium raimondii	rosids; malvids; Malvales; Malvaceae; Malvoideae; Gossypium
dhcnaqdkkvllkikkalgnpyllaswdpktdccdwyclechpnthrvvsltlfsddrlt
gqippevgdlpyletllfrhlpnlngtiqpaiaklknlkmlrlswtnlsgpvpnflsqlk
nltyldlsfnnlsgsipsslstlpnledlhldrnkltgtipesfgmfpskklylfilshn
klsgtipaslanmdfntidlsrnllegdpsvlfgpnkttfeidlsrnvfqfdlskvqfpk
slarldlnhnkitgsipagltdlelqfmnvsynrlcgqipvggrlqsfdystyfhnrclc
gapldtck
>HuPGIP1	XP_021282213	Herrania umbratica	rosids; malvids; Malvales; Malvaceae; Byttnerioideae; Herrania
EHCNPHDKKVLLQIKRALNNPYLLASWDPKTDCCDWYCLECDPTTHRVVSLTMFSDDRLT
GQIPSEVGDLPYLETLLFRHLPNLNGTIQPSIAKLKNLKTLRLSWTNLSGTVPDFLSQLK
NLTYLDLSFNNLSGNIPSSLSSLPNLEALHLDRNKFTGSIPESFGMFQGKAPDLFLSHNK
LTGTIPASLGNMDFNTIDLSRNMLEGDASMLFGSKKTTWEIDLSRNMFQFDLSKVEFPKS
LARLDLNHNKIMGSIPPGLTGVDLQFMNVSYNRLCGQIPVGGRLQRFDYYTYFHNRCLCG
APLESC
>LaPGIP1	LA_scaffold457_23	Leavenworthia alabamica	rosids; malvids; Brassicales; Brassicaceae; Cardamineae; Leavenworthia
KDLCNQNDKNTLLKIKKSLNNPYHLASWDPQTDCCSWYCLECGDATVNHRVTALTIFSGQ	http://brassicadb.org/
ISGQIPPEVGDLTYLETLVFRKLTNLTGTIQPTIAKLKNLRTLRLSWTNLTGPIPDFISQ
LKNLQFLDLSFNNLSGSIPSSLSLLPNILSLQLSRNKLTGSIPESFGSFPVKVPDLYLSH
NKLSGSIPNSLGNLDFNRIDISRNKLEGDASMLFGSNKTTWSIDLSRNMFEFDISKVEIS
KTLGVLDLNHNEITGNIPVQWTEAPLQFFNVSYNKLCGHIPIGGKLQTFDSYSYFHNKCL
CGEPLQSCM
>LaPGIP2	LA_scaffold457_22	Leavenworthia alabamica	rosids; malvids; Brassicales; Brassicaceae; Cardamineae; Leavenworthia
KDLCNQDDRNTLLKIKKSLNNPYHLASWDPQTDCCSWYCLECGDATVNHRVIALTIFSGD	http://brassicadb.org/
ISGQIPLEVGELPYLQKLVFRKLTNLTGHIPLTIVNLKNLTFLRLSWTNLSGPVPEFLSQ
LKNLEYMDLSFNDLSGSIPSSLSSLPKLGFLDLSRNKLTGPIPESFGSFLGEDPYLLLSH
NQLSGSIPKSLGNLDFNKIDLSRNKLQGDASMLFGANKKTLYIDLSRNMLNFDLSKVVLS
KAISIMDLNHNGITGNIPVQWTESSLQFFNVSYNKLCGSIPQGGNLQTFDSYSYFHNKCL
CGVPLDNCK
>LaPGIP3	LA_scaffold457_19	Leavenworthia alabamica	rosids; malvids; Brassicales; Brassicaceae; Cardamineae; Leavenworthia
KDLCHKDDKTTLLKIKKSLNNSYVSWDPKDDCCSWYAVECGDVTVNHRVTSLAIYNDDGS	http://brassicadb.org/
GQIPPEVGDLPYLQTLIFRKLPNLTGHIPPTIAKLKNLTFLWLSWTNLTGPVPEFLSQLK
NLEYINLSFNKLSGPIPSSLGSLHKLGFLELSRNKLTGPIPESFGSFTGEVPDLFLSHNQ
LSGPIPKSLGNLDFNRIDLSRNKLEGDASILFGTKKTTWSINLSRNKFQFDLSKVMLAKT
INQLDLNHNDITGTIPVQWTKSQFQSFNVSYNRLCGPIPQGGDLQRFDSYSYFHNKCLCG
APLPSCK
>MaPGIP1	AID61550	Morus alba var. atropurpurea	rosids; fabids; Rosales; Moraceae; Morus
ELCHPQDKKALLQIKKGFNNPHVFSTWDPNTDCCVNWGGAHCDEKNNRIETLEIYFGGGD
LSGPIPPEIGDLPYLRTLWWHKQPNLTGPIPQSITKLERLSYLVITWANLSGPIPDFLSE
IKSLVSIEFSFNNLTGSIPSSLSRLPNLTGLALDRNKLTGPIPDSFGEFQGFSFYLKLSH
NQLSGKIPASLGKKDFTYVDLSRNKLEGDASVLFGSNKKMTQQVYLSRNSFEFDLSEVEF
PKSLIELDLSHNKITGSIPVGLTAVDYLQGLNVSYNRLCGKIPVGGALQGFDYTVYFHNR
CLCGSPLMESCK
>MdPGIP1	XP_008392099	Malus domestica	rosids; fabids; Rosales; Rosaceae; Maloideae; Maleae; Malus
DLCNPDDKKVLLQIKKAFGDPYVLTSWKSDTDCCDWYCVTCDSTTNRINSLTIFAGQVSG
QIPALVGDLPYLETLEFHKQPNLTGPIQPAIAKLKGLKFLRLSWTNLSGSVPDFLSQLKN
LTFLDLSFNNLTGAIPSSLSQLPNLNALHLDRNKLTGHIPKSLGQFIGNVPDLYLSHNQL
SGNIPTSFAQMDFTSIDLSRNKLEGDASVIFGLNKTTQIVDLSRNLLEFNLSKVEFPTSL
TSLDINHNKIYGSIPVEFTQLNFQFLNVSYNRLCGQIPVGGKLQSFDEYSYFHNRCLCGA
PLPSCK
>MnPGIP1	XP_010111402	Morus notabilis	rosids; fabids; Rosales; Moraceae; Morus
ELCHPQDKKALLQIKKGFNNPHVFSTWDPNTDCCLHWRGVHCDEKNNRIETLEKYFGGGD
LAGPIPPEIGDLPYLRTLWWHKQPNLTGPIPQSITKLKRLRYLVITWANLSGPIPDFLSE
IKSLVSIEFSFNNLTGQIPSSLSRLPNLTGLVLDRNKLTGPIPDSFGEFQGSHFYLKLSH
NQLSWKIPASLGNKDFNYVDLSWNKLEGGAAVLFGLNKTTQVVDLSRNVLEFDMSDVEFP
KSLVSLDMNHNRITGSLPVGMTALDNLRGFNVSYNRLCGEIPVGGNLQSFDYTAYFHNRC
LCGAPLERSCK
>NoPGIP1	TR19988|c0_g1_i3	Nasturtium officinale	rosids; malvids; Brassicales; Brassicaceae; Cardamineae; Nasturtium
LECGDATVNHRVTSLVMQYGEISGHIPPELGDLSLLNTLILHKLPNLIGHIQPTIAKLKN	doi.org/10.1186/s12864-017-3792-5
LTSLWISWTNLTGPVPEFLSQLKNLEYINLSFNNLTGSIPTSLASLHKLEFLELSRNKLT
GPIPESFGSFSGKVPDLFLSHNQLSGSIPKSLGNLDFNRIDLSRNKLQGDASILFGTRKT
TWSIDLSRNMFQFDLSKVELPKTLGVLDLNHNGITGNIPVQWTETPLQFFNVSYNKLCGH
IPNGGKLQTFDSYSYFHNKCLCGAPLETCK
>NoPGIP2	TR19988|c0_g2_i1	Nasturtium officinale	rosids; malvids; Brassicales; Brassicaceae; Cardamineae; Nasturtium
KDLCNKNDKNTLLKIKKSLNNPYHLASWDPQTDCCSWYCLECGDATVNHRVTALTIFSGK	doi.org/10.1186/s12864-017-3792-5
ISGQIPPEVGDLPYLETLVFRKLTNLTGTIQPTIAKLKNLRTLRLSWTNLTGPIPDFISQ
LKNLQFLELSFNDLSGSIPSSLSMLPNILSLQLSRNKLTGSIPESFGSFPGQVPDLYLSH
NQLSGSIPKSLGNLDFNRLDFSRNKLEGDASMLFGANKTTWSIDLSRNMFQFDLSKVELP
KTLGVLDLNHNGITGNIPVQWTETPLQFFNVSYNKLCGHIPNGGKLQTFDSYSYFHNKCL
CGAPLETCK
>PcPGIP1	Q05091	Pyrus communis	rosids; fabids; Rosales; Rosaceae; Maloideae; Maleae; Pyrus
DLCNPDDKKVLLQIKKAFGDPYVLASWKSDTDCCDWYCVTCDSTTNRINSLTIFAGQVSG
QIPALVGDLPYLETLEFHKQPNLTGPIQPAIAKLKGLKSLRLSWTNLSGSVPDFLSQLKN
LTFLDLSFNNLTGAIPSSLSELPNLGALRLDRNKLTGHIPISFGQFIGNVPDLYLSHNQL
SGNIPTSFAQMDFTSIDLSRNKLEGDASVIFGLNKTTQIVDLSRNLLEFNLSKVEFPTSL
TSLDINHNKIYGSIPVEFTQLNFQFLNVSYNRLCGQIPVGGKLQSFDEYSYFHNRCLCGA
PLPSCK
>PpPGIP1	AEQ93251	Prunus persicae	rosids; fabids; Rosales; Rosaceae; Maloideae; Amygdaleae; Prunus
ELCNPKDKKVLLQIKKAFNNPYVLSSWNPETDCCDWYSVTCDSTTNRVNSLTLFSGGLSG
QIPTQVGDLPYLETLEFHKQPNLTGPIQPSIAKLKRLKELRLSWTNISGSVPDFLSQLKN
LTFLELSFNNLTGSIPSSLSQLPNLVALHLDRNKLTGHIPKSFGEFHGSVPDLYLSHNQL
SGTIPTSLAKLDFSTVDFSRNKLEGDASMIFGFNKTTQIVDLSRNLLEFNLSKVEFSKSL
TALDLNHNKITGSIPVGLTQVDLQFLNVSYNRLCGQIPVGGKLQSFDSSTYIHNQCLCGA
PLPS
>PvPGIP1	P35334	Phaseolus vulgaris	rosids; fabids; Fabales; Fabaceae; Papilionoideae; Phaseoleae; Phaseolus
ELCNPQDKQALLQIKKDLGNPTTLSSWLPTTDCCNRTWLGVLCDTDTQTYRVNNLDLSGH
NLPKPYPIPSSLANLPYLNFLYIGGINNLVGPIPPAIAKLTQLHYLYITHTNVSGAIPDF
LSQIKTLVTLDFSYNALSGTLPPSISSLPNLGGITFDGNRISGAIPDSYGSFSKLFTAMT
ISRNRLTGKIPPTFANLNLAFVDLSRNMLEGDASVLFGSDKNTKKIHLAKNSLAFDLGKV
GLSKNLNGLDLRNNRIYGTLPQGLTQLKFLQSLNVSFNNLCGEIPQGGNLKRFDVSSYAN
NKCLCGSPLPSCT
>PvPGIP2	P58822	Phaseolus vulgaris	rosids; fabids; Fabales; Fabaceae; Papilionoideae; Phaseoleae; Phaseolus
ELCNPQDKQALLQIKKDLGNPTTLSSWLPTTDCCNRTWLGVLCDTDTQTYRVNNLDLSGL
NLPKPYPIPSSLANLPYLNFLYIGGINNLVGPIPPAIAKLTQLHYLYITHTNVSGAIPDF
LSQIKTLVTLDFSYNALSGTLPPSISSLPNLVGITFDGNRISGAIPDSYGSFSKLFTSMT
ISRNRLTGKIPPTFANLNLAFVDLSRNMLEGDASVLFGSDKNTQKIHLAKNSLAFDLGKV
GLSKNLNGLDLRNNRIYGTLPQGLTQLKFLHSLNVSFNNLCGEIPQGGNLQRFDVSAYAN
NKCLCGSPLPACT
>PvPGIP3	CDN96900	Phaseolus vulgaris	rosids; fabids; Fabales; Fabaceae; Papilionoideae; Phaseoleae; Phaseolus
ELCNPQDKEALLQIKKDLGNPTTLSSWLPNTDCCKPEWEGVSCDIDTKTYRVNSLDLNDL
SLTKPYPIPSSVANLPYLSFLYISRINNLVGPIPPSIAKLTKLRFLYITHTNVSGQIPNF
LSQMKTLITIDFSYNALSGTLPPSLSSLPNLLGISLDGNRISGTIPGSFGSFPKHFTVLT
LSRNRLTGNIPATLAKLELAFVDLSENMLEGDASVLFGANKVNLQKINLAKNLLAFDLGK
IRLSKSKDLEGLDLRNNRIYGTLPKVLTSLKYLKSLNVSYNNLCGQIPQGGKLQRFDESS
YAHNKCLCGSPLPSCT
>PvPGIP4	CDN96901	Phaseolus vulgaris	rosids; fabids; Fabales; Fabaceae; Papilionoideae; Phaseoleae; Phaseolus
ELCNPQDKQALLQIKKDLGNPTTLSSWLPNTDCCKPEWEGVSCDTDTKSYRVNILDLNGL
SLTKPYPIPSSVGNLPYLGSLYISRMNNLVGSIPPSIAKLTKLGFIRISHTNVSGQIPNF
LSQMKSLITIDFSYNALSGTLPPSLSSLPNLVGISLDGNRISGTIPGSFGSFPKHFTVLT
LSRNRLTGNIPTTLAKLGLSFVDLSENMLEGDASVLFGANKNLRKIDLAKNLLAFDLGKI
SLRSKNLEGLDLRKNRIYGTLPKVLTSLKYLRTLNVSYNNLCGQIPQGGKLQRFSEYCYA
HNKCLCGSPLPPCT
>SinPGIP1	XP_011078854	Sesamum indicum	asterids; lamiids; Lamiales; Pedaliaceae; Sesamum
AKERCNPNDKKALLQIKKSLNNPYQLASWDPSTDCCDWYVVQCDPNTNRIVQFNLFSANI
SGQIPAAIADLPFLETLVFRKLTNLTGQIPEAISKLTNLKLLRLSYTNLSGPIPTFLSQL
KNLTFLDLSFNDLSGSIPPSISNLPNLDALHLDRNKLTGSIPDSLGKFTEKVPDLYLSHN
HLTGSVPRSLGDLNFTVLDFSRNQLEGDISFLFGTNKTIQILDFSRNMLEFDLTKVEFPE
SLTSLDLNHNRIMGNLPEGLSQLNLQYLNVSYNRLCGQIPVGGQLQSFDASSYVHNKCLC
GAPLPPCN
>SirPGIP1	SI_scaffold2008_5	Sisymbrium irio	rosids; malvids; Brassicales; Brassicaceae; Sisymbrieae
KNLCNQDDKSTLLKIKKSLNNPYHLASWDPQTDCCSWYCLECGDATVNHRITALTIFSGQ	http://brassicadb.org/
ISGQIPPAVGDLPYLQTLVFRKLTNLTGEIQPTIAKLKNLRTLRLSWTNLTGPVPGFLSQ
LKNLQFLDLSFNDLSGSVPSSLSLLPNILSLDLSRNKLTGSIPKSFGSFPANVPDLYLSH
NQLSGSIPKSLGNLDFNRIDFSRNKLQGDASILFGANKTTWYIDLSRNMYQFDLSRVEIP
KTLGILDLNHNGIKGNIPVQWTEAPLQFFNVSYNRLCGQIPTGGKLQTFDSYSYFHNKCL
CGAPLDSCK
>SirPGIP2	SI_scaffold197_33	Sisymbrium irio	rosids; malvids; Brassicales; Brassicaceae; Sisymbrieae
KDLCHPDDKRTLLKIKKSLNNPYTVIAWDPKTDCCSWCCLECGDASINHRITTLDISNDP	http://brassicadb.org/
ISAQIPPEVGDLPFLQYLILRKLPNLTGQIPPTITKLKYLRYLWLNWNNLTGPVPEFLSE
LKNLEYINLSFNNLSGSIPSSLSLLPKLEYVDLGRNKLTGSIPESFGSFKVAPYLLLSHN
QLSGSIPKSLGNLNYPKIDLSRNKLEGDASVLIGTNKTTPDIDLSRNMLQFNLSKVNISR
TLSHLDLNHNKITGNIPAQWTEGSLRSLNVSYNRLCGRIPTGENLQRLDMYSYFHNKCLC
GPPLESCK
>SirPGIP3	SI_scaffold1641_16	Sisymbrium irio	rosids; malvids; Brassicales; Brassicaceae; Sisymbrieae
LSKNLCNEDDKNTLLKIKKSLNNPHHLASWNPESDCCSWYCLDCGDATVNYRVISLGIFQ	http://brassicadb.org/
GTFSGQIPAEVGDLPYLEELVFRKIPNLTGQIPATITKLKHLRFLRLSWTNLTGPVPGFL
SQLMNLAYLDLSFNQLSGSIPSSLSLLPKLNYIDLSRNKLTGTIPESFGSFPSTGPYLFL
SHNQLTGSIPRSLGNLDFYKIDFSRNKLQGDASMLFGANKTAWSIDLSRNMLQFDLTEVK
ISKTLSIVDLNHNGITGNIPFQPTDTSLQVFNVSYNRLCGRIPSEGTLQKLDSSSFFHNK
CLCGAPLDTCN
>StPGIP1	XP_006346175	Solanum tuberosum	asterids; lamiids; Solanales; Solanaceae; Solanoideae; Solaneae; Solanum
VRCNPKDKKVLLQIKEDLGNPYHLASWDPNTDCCYWYVVKCDRKTNRINALTVFQANISG
QIPAAVGDLPYLETLQFHHITNLTGTIQPAIAKLTNLKMLRLSFTNLTGPIPEFLSQLKN
LTLLELNYNQLTGTIPSSLSQLPNLLAIYLDRNKLTGTIPESFGRFKGPNIPDLYLSHNS
LTGKVPTSLGDLNFSRLDFSRNKLEGDVSFLFGKNKTSQIIDLSRNSLEFDISKSEFAES
LISLDLNHNRIFGSLPQGLKDVPLQFFNVSYNRLCGQIPQGGTLQSFDVYSYLHNKCLCG
SPLPDCK
>TcPGIP1	EOY09436	Theobroma cacao	rosids; malvids; Malvales; Malvaceae; Byttnerioideae; Theobroma
EHCNSHDKKVLLQIKRALNNPYLLASWDPKTDCCDWYCLECDPTTHRVVSLTMFSDDRLT
GQIPYEVGDLPYLETLLFRHLPNLNGTIQPSIAKLKNLKTLRLSWTNLSGAVPDFLSQLK
NLTYLDLSFNNLSGTIPSSLSSLPNLEALHLDRNKFTGSIPESLGMFQGKAPDLFLSHNK
LTGTIPVSLGNMDFNTIDLSRNMLEGDASMLFGSKKTTREIDLSRNMFQFDLSKVEFPKS
LARLDLNHNKIMGNIPPGLTGVDLQFMNVSYNRLCGQIPVGGRLQSFDYYTYFHNRCLCG
APLESCK
>TcPGIP2	XP_007028934	Theobroma cacao	rosids; malvids; Malvales; Malvaceae; Byttnerioideae; Theobroma
EHCNSHDKKVLLQIKRALNNPYLLASWDPKTDCCDWYCLECDPTTHRVVSLTMFSDDRLT
GQIPSEVGDLPYLETLLFRHLPNLNGTIQPSIAKLKNLKTLRLSWTNLSGTVPDFLSQLK
NLTYLDLSFNNLSGTIPSSLSSLPNLEALHLDRNKFTGSIPESLGMFQGKAPDLFLSHNK
LTGTIPVSLGNMDFNTIDLSRNMLEGDASMLFGSKKTTREIDLSRNMFQFDLSKVEFPKS
LARLDLNHNKIMGSIPPGLTGVDLQFMNVSYNRLCGQIPVGGRLQSFDYYTYFHNRCLCG
APLESCK

## Sheet: Sequences Outgroup Phylogeny
Sequence Abbreviation & Amino Acid Sequence (Without Signal Peptide)	Accession	Species Name	Taxonomy
>BdPGIP1	XP_003569139.1	Brachypodium distachyon	Poales; Poaceae; BOP clade; Pooideae; Brachypodieae; Brachypodium
ADQCHDDDFAALVAIDSALGSPYHFASWTPDSACCDWHDVDCDAATGRVVGLSVSQDTNI
SGAIPDAIGNLTYLQTLTLHHLPAISGAIPDSFAMLTNLSQLTISYTGLTGPIPSFLSVL
TELTLLDLSYNSLTGVIPASLADLPNLSSLNLRRNRLTGPIPLLLLSNSPDQASLLLSHN
NLSGIIPSEFSTVNFTHIDISHNALTGDASCLFGAVKPLQYLDVSRNAVNFNMSSVEFPV
QLSYVDLSHNAIRGSVPMQVASLTGLQQFNVSFNRLCGTVPTGGNMAKFDRYSYLHNKCL
CGTPLTACRQRPINRN
>OsFOR1	AAO17320.1	Oryza sativa	Poales; Poaceae; BOP clade; Oryzoideae; Oryzeae; Oryzinae; Oryza
VRCPPSDKQALMRVKQSLGNPATLSTWSLASADCCEWDHVRCDEAGRVNNVFIDGANDVR
GQIPSAVAGLTALMSLSLFRLPGLSGPIPACLTALSNLQFLTISHTNVSGVIPDSLARIR
SLDSVDLSHNSLTGPIPNSFSDLPNLRSLDLRSNKLTGCIPAGLVQGQFRSLILSYNQLT
GPIPRDDAQDEINTVDLSHNRLTGDASFLFAAGRPIGKVDLSWNDLDFDLSKLVFPPELT
YLDLSHNRIRGTVPRSLAALSTLQTLDLSYNRLCGPLPRLHGVIRHGCKPYEHNQCAGGA
PLGGCHQS
>OsPGIP1	XP_015638122.1	Oryza sativa	Poales; Poaceae; BOP clade; Oryzoideae; Oryzeae; Oryzinae; Oryza
ATTKKKECNAGDKAALLAIKKALGDPYHFASWTPDNLCCEWYDVTCDDTTDRVVGLSVFQ
DANLTGTIPDAVAGLTHLRTLTWHHLPQISGPIPPAIAKLNRLSLLIISWTAVSGPVPSF
LGGLKSLTLLDLSFNSLTGAIPPSLAALPFLSGIDISRNRLTGPLPPALFSKLNTTQQGG
AYLRLSRNNLTGGIPAEYGGVAFEVMDLSRNALSFDMTGLRLQEGVSSLDLSHNMLYGGV
PAQVAGLSSLQDFNVSYNRLCGELPAGAARFDQYSFFHNKCLCGPPLPTPCN
>OsPGIP2	CAJ55692.1	Oryza sativa	Poales; Poaceae; BOP clade; Oryzoideae; Oryzeae; Oryzinae; Oryza
KDDDEQQQKVQCHEDDEAALLAIDDALGNPYNLASWTRNTSCCDWYDVDCDQDSGRVVSL
SVFQDTNLTGAIPDAIANLTHLRTLLLHHLPSLSGPIPDSLAALTDLTHLTISWTAVSGP
VPSFLANLTSLTMLDLSFNSLTGLIPPSLAALTNLSAINLSRNRLSGPIPPGLFSNLQLQ
DDDDEVYLRLSHNNLSGSVPADLLAAANLALVDLSRNALTGDASAVFRRARYVDLSRNGF
VFNMSGVEFAEETYYVDVSHNAIRGGIPAQAANLTNLQTFNVSYDKMCGAVPAMPRFDAY
CYQHNKCLCGAPLATACRRR
>TaPGIP1	CAJ55695.1	Triticum aestivum	Poales; Poaceae; BOP clade; Pooideae; Triticodae; Triticeae; Triticinae; Triticum
ENNKDCHPSDKAALLAVKSAFGNQSHFASWTPSTPCCDWHDITCNDAGRVIILLFFEDVN
LTGTIPDAISGLTELLVLNLYYLPAISGPIPKGIAKLSKLTSLSISLTSVSGPIPSFLGA
LTKLNDLTLSSNSLTGTIPASLAGLRYLDTIDLRNNRLTGTIPPLFYNSKSPIIPYLLLS
NNHLSGSIPTEFAAVGFQFIDLSHNALTGDASVFFGRTKELESINLSHIALSFDLSSVEF
PEEMQAMDASYNAIRGGIPAQVANVTNLRQFNVSYNKLCGQVPAALARLDVYNFQHNKCL
CGAPLPDPCKK
>TaPGIP2	CAJ55696.1	Triticum aestivum	Poales; Poaceae; BOP clade; Pooideae; Triticodae; Triticeae; Triticinae; Triticum
ENNKDCHPSDKAALLAIKSAFGNQSHFASWTPSTPCCEWHDDTCNDAGRVISLIFFVDVN
LTGTIPDAISGLTELLVLNLYYLPAISGPIPKGIAKLSKLTSLTIALTAVSGPIPSFLGE
LTRLKELTLFSNSLSGTIPASLGGLRYLDSIELRNNSLTGTIPPLFSKSTLLPVLLLSNN
HLSGSIPAEFAAVGFLQVDLSHNALTGDASVFFGRTKELQSIDLSHNALSFDLSSVEFPE
EMQAMDASHNAIRGGIPAQVANVTNLRQFNVSYNKLCGQVPAALARLDAYSFRGNKCLCG
APLPDPCKK
>ZmPGIP1	ACG26254.1	Zea mays	Poales; Poaceae; PACMAD clade; Panicoideae; Andropogonodae; Andropogoneae; Tripsacinae; Zea
AKDRCHSGDKAALLAIKAALGNPYHFASWTPDNPCCDWYDVDCDATTGRVVGLAVFQDAN
LTGTIPDAVSGLVHLQNLMLHHLPGISGPIPPAIGRLSNLSFLTISWTGVSGPVPSFLGA
LTRLNQLDLSFNALTGAVPASLAALPSLYSIDISRNRLTGSLPPLLFSRLDKAQQEAYLR
LSHNNLTGSVPPEFSAVAFAQVDLSRNAFAGDASGLFGRAKPVQQMDLSRNAFSFNLSAV
ELPEQLNSLDLSHNAIYGGIPGQVVNLTNLQLFKVSYNRLWGAVPPGGNMGSFDAYSFQH
NRCLCGPPLADPCK
