# Supplementary material for: New Players in the Interaction Between Beetle Polygalacturonases and Plant Polygalacturonase-Inhibiting Proteins: Insights From Proteomics and Gene Expression Analyses
Source: Front Plant Sci. 2021 Jun 4;12:660430. doi: 10.3389/fpls.2021.660430 (PMC8213348; doi:10.3389/fpls.2021.660430)
Supplement: Supplementary Table 4 — Brassica rapa ssp. pekinensis cell wall protein extraction: nanoLC-MS/MS Mascot Results. [file Table_4.XLSX]

## Sheet: Index
	INDEX
1)	Summary Cell Wall Protein (CWP) Extraction
2)	Coomassie-Stained SDS-PAGE of CWP Extraction and Sample Attribution
3)	MS: All Brassicales CaCl2 Extraction MASCOT Hits
4)	MS: All Brassicales NaCl Extraction MASCOT Hits
5)	Results InterPro Scan, GO Term Analysis, E.C. Annotation of Extracellular CWPs

## Sheet: 1) CWP Extract Summary
Sample# CaCl2A	Sample# NaClB	Hit	Species	Accession	Mass [Da]	CaCl2 Mascot Score	CaCl2 Peptides	NaCl Mascot Score	NaCl Peptides		extracellular	SignalPC		DeepLocD													LRRfinderE			Functional ClassificationF			Extracellular LRR Protein
											(SignalP + DeepLoc)	Signal Peptide (Sec/SPI) Likelihood	Other Likelihood	Localization	Type	Nucleus	Cytoplasm	Extracellular	Mitochondrion	Cell membrane	Endoplasmic reticulum	Plastid	Golgi apparatus	Lysosome/Vacuole	Peroxisome		Total Hits (Significant Hits)	Potential LRRCTs		Functional Class	Protein Families		(LRRfinder+Interpro)
6		cytosolic Cu/Zn superoxide dismutase	Brassica rapa ssp. pekinensis	AAC25568.1	15272	67	1(1)				no	0.002977	0.997023	Cytoplasm	Soluble	0.0436	0.4645	0.0542	0.0614	0.001	0.0006	0.3587	0.0001	0.0082	0.0078		0(0)	0
17		unknown	Arabidopsis thaliana	AAM63507.1	39878	101	2(1)				yes	0.989992	0.010008	Extracellular	Soluble	0.0003	0.0062	0.7292	0.0016	0.0026	0.1301	0.0009	0.0011	0.1273	0.0007		0(0)	0		Unknown function	Domains of unknown function (DUFs)
17		putative myrosinase-binding protein 3, partial	Brassica rapa	AAQ01572.1	20561	57	1(1)				no	0.003336	0.996664	Mitochondrion	Soluble	0.002	0.3327	0.0484	0.5138	0.0017	0.0014	0.0306	0.0002	0.0045	0.0647		0(0)	0
17	19	myrosinase, partial	Brassica rapa ssp. pekinensis	AAV80206.1	63506	163	2(1)	111	1(1)		yes	0.999415	0.000585	Extracellular	Soluble	0	0.0001	0.5957	0.0001	0.0003	0.308	0	0	0.0958	0		0(0)	0		Proteins acting on carbohydrates	Glycoside hydrolases (GHs)
	15	BRA_PGIP6	Brassica rapa ssp. pekinensis	AAX68500	37930			79	1(1)		yes	0.999165	0.000835	Extracellular	Soluble	0.0001	0.0007	0.9693	0.0002	0.0002	0.0091	0	0.0001	0.0203	0		6(5)	1		Proteins with interaction domains	Leucine-rich-repeat domains (LRRs)		yes
15	12	Kunitz-type cysteine protease inhibitor	Brassica rapa	ABL97966.1	24919	299	3(3)	255	3(3)		yes	0.986839	0.013161	Extracellular	Soluble	0.0002	0.0024	0.9174	0.0018	0.0002	0.0434	0.0003	0.0001	0.0342	0		0(0)	0		Proteins with interaction domains	Enzyme inhibitors
18		myrosinase	Brassica oleracea	ABS30827.1	62760	260	3(1)				yes	0.999677	0.000323	Extracellular	Soluble	0	0	0.8946	0	0	0.0779	0	0	0.0273	0		0(0)	0		Proteins acting on carbohydrates	Glycoside hydrolases (GHs)
6	3	pollen coat protein	Brassica rapa	ABV89609.1	21642	70	1(1)	88	1(1)		no	0.000233	0.999767	Nucleus	Soluble	0.4925	0.4537	0.0006	0.0096	0.0223	0.0025	0.0056	0.0098	0.0032	0.0001		0(0)	0
11	11	chitinase	Brassica rapa	ABV89613.1	29691	75	1(1)	70	1(1)		yes	0.999853	0.000147	Extracellular	Soluble	0	0.0008	0.8736	0	0.0001	0.0011	0	0	0.1244	0		0(0)	0		Proteins acting on carbohydrates	Glycoside hydrolases (GHs)
8		ERD12 protein	Brassica rapa	ABV89668.1	29443	71	1(1)				no	0.000451	0.999549	Plastid	Membrane	0.0001	0.0007	0.0002	0.0543	0.0001	0.0008	0.9401	0	0.0003	0.0034		0(0)	0
15		polygalacturonase inhibitor protein 14	Brassica napus	ABX46560.1	37122	290	4(1)				yes	0.999427	0.000573	Extracellular	Soluble	0	0.0005	0.8522	0.0002	0.0005	0.0762	0	0.0002	0.0702	0		8(5)	1		Proteins with interaction domains	Leucine-rich-repeat domains (LRRs)		yes
13		xyloglucan endotransglycosylase	Brassica rapa ssp. pekinensis	ACB86852.1	33727	123	2(2)				yes	0.887567	0.112433	Extracellular	Soluble	0.0002	0.0035	0.5859	0.002	0.0029	0.0916	0.0004	0.0015	0.3115	0.0004		0(0)	0		Proteins acting on carbohydrates	Glycoside hydrolases (GHs)
	16	BRA_PGIP3 / BRA_PGIP7	Brassica rapa ssp. pekinensis	ACP28176 / MW264493	37654 / 37509			63	1(1)		yes	0.999285 / 0.999294	0.000715 / 0.000706	Extracellular	Soluble	0.0001 / 0.0001	0.0004 / 0.0009	0.7905 / 0.7251	0.0001 /0.0002	0.0007 / 0.0005	0.0999 / 0.1612	0 / 0	0.0001 / 0.0001	0.1082 / 0.1119	0 / 0		7(7) / 7(6)	1 /1		Proteins with interaction domains	Leucine-rich-repeat domains (LRRs)		yes
15		BRA_PGIP1	Brassica rapa ssp. pekinensis	ACP28178	38732	545	7(1)				yes	0.999427	0.000573	Extracellular	Soluble	0	0.0004	0.7406	0.0001	0.0004	0.0717	0	0.0001	0.1866	0		7(6)	1		Proteins with interaction domains	Leucine-rich-repeat domains (LRRs)		yes
14	15	BRA_PGIP1 / BRA_PGIP1.1	Brassica rapa ssp. pekinensis	ACP28178 / MW264492	38732 / 38423	100	1(1)	158	2(2)		yes	0.999427 / 0.999521	0.000573 / 0.000479	Extracellular	Soluble	0	0.0004 / 0.0005	0.7406 / 0.7451	0.0001 / 0.0002	0.0004 / 0.0005	0.0717 / 0.0816	0	0.0001 / 0.0002	0.1866 / 0.1719	0		7(6) / 7(6)	1 / 1		Proteins with interaction domains	Leucine-rich-repeat domains (LRRs)		yes
15	15	peroxidase 12, partial	Brassica rapa	ACT35470.1	35809	680	8(3)	200	3(3)		ambiguous	0.002113	0.997887	Extracellular	Soluble	0.0568	0.2606	0.3915	0.0889	0.0405	0.0163	0.0332	0.0071	0.0798	0.0253		0(0)	0
13		peroxidase 52, partial	Brassica rapa	ACT35473.1	32709	113	2(2)				no	0.000709	0.999291	Cytoplasm	Soluble	0.221	0.3701	0.1137	0.0229	0.0448	0.0088	0.0614	0.0101	0.0299	0.1173		0(0)	0
7	7	copper/zinc superoxide dismutase, partial	Brassica rapa	ADR01108.1	19131	133	1(1)	120	1(1)		no	0.002560	0.997440	Plastid	Soluble	0.0002	0.0052	0.0091	0.2907	0.0012	0.0002	0.6895	0	0.0025	0.0015		0(0)	0
14	14	glucanase 1	Brassica rapa ssp. pekinensis	AFN85666.1	37915	403	6(4)	155	3(3)		ambiguous	0.864991	0.135009	Lysosome/Vacuole	Soluble	0	0.0005	0.153	0.0032	0.0132	0.2435	0.0003	0.0258	0.56	0.0003		0(0)	0
5		plasma-membrane associated cation-binding protein 1	Brassica rapa	AHV84997.1	26902	64	1(1)				no	0.000410	0.999590	Cytoplasm	Soluble	0.0693	0.3251	0.018	0.1925	0.2363	0.0235	0.024	0.0905	0.0135	0.0074		0(0)	0
15	7	DC 1.2 homolog, partial	Arabidopsis thaliana	BAB17684.1	17144	96	1(1)	95	1(1)		no	0.000558	0.999442	Plastid	Soluble	0.0977	0.1254	0.0892	0.1347	0.0137	0.0042	0.486	0.0034	0.0292	0.0165		0(0)	0
13		putative lactoylglutathione lyase	Brassica rapa	BAF81517.1	32008	249	4(3)				no	0.000453	0.999547	Cytoplasm	Soluble	0.0039	0.8832	0.0012	0.0017	0.0007	0.0009	0.006	0	0.0124	0.0899		0(0)	0
15		unnamed protein product	Microthlaspi erraticum	CAA7023207.1	48358	629	9(1)				yes	0.995655	0.004345	Extracellular	Soluble	0	0.0037	0.61	0.001	0.0006	0.0247	0.0004	0	0.3593	0		0(0)	0		Proteins with interaction domains	Leucine-rich-repeat domains (LRRs)		yes
16		unnamed protein product	Microthlaspi erraticum	CAA7046163.1	46747	317	5(1)				yes	0.998298	0.001702	Extracellular	Soluble	0	0.0002	0.9833	0	0.0005	0.0043	0	0	0.0115	0		0(0)	0		Proteases	Asp proteases
4		BnaA01g08150D	Brassica napus	CDY35216.1	15035	53	1(1)				no	0.001372	0.998628	Plastid	Soluble	0	0.0002	0	0.0004	0	0	0.9994	0	0	0		0(0)	0
	14	ATPCA/ATPRX33/PRX33	Arabidopsis lyrata ssp. lyrata	EFH52203.1	39028			110	2(1)		yes	0.992862	0.007138	Extracellular	Soluble	0.0012	0.0061	0.6868	0.0025	0.0053	0.222	0.0004	0.001	0.0744	0.0003		0(0)	0		Oxido-reductases	Peroxidases
15		hypothetical protein F2Q68_00023149	Brassica rapa	KAF2537301.1	53357	103	2(1)				yes	0.998811	0.001189	Extracellular	Soluble	0	0.0004	0.8808	0.0001	0.0002	0.0201	0	0.0001	0.0983	0		10(7)	1		Proteins with interaction domains	Leucine-rich-repeat domains (LRRs)		yes
15		hypothetical protein F2Q68_00005906	Brassica cretica	KAF2583352.1	40772	524	6(2)				no	0.000382	0.999618	Plastid	Soluble	0.0002	0.0027	0	0.0084	0.0001	0	0.9852	0	0.0001	0.0034		0(0)	0
14		hypothetical protein F2Q70_00038133	Brassica cretica	KAF2590008.1	37387	172	2(1)				yes	0.000778	0.999222	Extracellular	Soluble	0.0383	0.3052	0.4868	0.0075	0.0395	0.0064	0.0023	0.0025	0.0991	0.0125		0(0)	0		Unknown function	unknown
27		hypothetical protein F2Q70_00041345	Brassica cretica	KAF2590759.1	19214	107	2(2)				cell membrane	0.996783	0.003217	Cell membrane	Membrane	0	0	0.038	0.0004	0.8662	0.049	0	0.0095	0.0368	0		0(0)	0
15		BRA_PGIP1.1	Brassica rapa ssp. pekinensis	MW264492	38423	619	8(1)				yes	0.999521	0.000479	Extracellular	Soluble	0	0.0005	0.7451	0.0002	0.0005	0.0816	0	0.0002	0.1719	0		7(6)	1		Proteins with interaction domains	Leucine-rich-repeat domains (LRRs)		yes
20		trypsin inhibitor B precursor	Brassica rapa	NP_001288806.1	24979	176	3(3)				yes	0.986099	0.013901	Extracellular	Soluble	0.0006	0.008	0.8073	0.0036	0.0009	0.0565	0.0012	0.0001	0.1217	0.0001		0(0)	0		Proteins with interaction domains	Enzyme inhibitors
4		thioredoxin H-type	Brassica rapa	NP_001288844.1	13752	89	1(1)				no	0.000971	0.999029	Cytoplasm	Soluble	0.0927	0.8556	0.0004	0.0044	0.0029	0.0012	0.0247	0.0012	0.0154	0.0017		0(0)	0
6		nucleoside diphosphate kinase 1-like	Brassica rapa	NP_001288937.1	16443	54	1(1)				no	0.000433	0.999567	Cytoplasm	Soluble	0.0122	0.504	0.0438	0.0457	0.0027	0.0053	0.2566	0.0005	0.0304	0.0989		0(0)	0
3	7	putative DNA-binding protein At1g48610	Brassica rapa	NP_001288973.1	19351	84	1(1)	148	2(2)		no	0.002550	0.997450	Nucleus	Soluble	0.9991	0.0009	0	0	0	0	0	0	0	0		0(0)	0
6	5	oxygen-evolving enhancer protein 3-1, chloroplastic	Brassica rapa	NP_001288977.1	24332	134	2(2)	150	2(2)		no	0.001331	0.998669	Plastid	Membrane	0	0.0003	0	0.0429	0	0	0.9565	0	0	0.0002		0(0)	0
	18	myrosinase-like precursor	Brassica rapa	NP_001303128.1	63261			328	4(1)		yes	0.999660	0.000340	Extracellular	Soluble	0	0.0001	0.7024	0	0.0004	0.2431	0	0	0.0538	0		0(0)	0		Proteins acting on carbohydrates	Glycoside hydrolases (GHs)
	16	peroxidase CB	Arabidopsis thaliana	NP_190481.1	39330			161	2(1)		yes	0.945977	0.054023	Extracellular	Soluble	0.003	0.0136	0.6206	0.0042	0.0053	0.1393	0.0028	0.0019	0.2055	0.0038		0(0)	0		Oxido-reductases	Peroxidases
10	11	receptor-like protein kinase-related family protein	Arabidopsis thaliana	NP_199665.1	29847	73	1(1)	53	1(1)		yes	0.999004	0.000996	Extracellular	Soluble	0.0003	0.002	0.9501	0.0003	0.0005	0.0307	0.0001	0	0.0159	0		0(0)	0		Unknown function	unknown
4	4	PSBQA	Arabidopsis thaliana	OAO97592.1	25765	57	1(1)	69	1(1)		no	0.001633	0.998367	Plastid	Membrane	0.0002	0.0013	0.0001	0.0281	0.0001	0.0002	0.9688	0	0.0001	0.0011		0(0)	0
10		PRXCA	Arabidopsis thaliana	OAP01267.1	39545	48	1(1)				yes	0.847020	0.152980	Extracellular	Soluble	0.0041	0.0089	0.5019	0.0044	0.0199	0.1592	0.0025	0.0165	0.2807	0.0019		0(0)	0		Oxido-reductases	Peroxidases
9	5	Ubiquitin-60S ribosomal protein L40	Brassica rapa ssp. pekinensis	P51423.2	14852	82	1(1)	100	1(1)		no	0.002159	0.997841	Nucleus	Soluble	0.6141	0.3315	0.0025	0.0476	0.0006	0.0003	0.0003	0.0002	0.0004	0.0026		0(0)	0
16		hypothetical protein BRARA_I00541	Brassica rapa	RID43694.1	35451	353	5(2)				no	0.001666	0.998334	Peroxisome	Soluble	0.0078	0.4322	0.0064	0.0168	0.001	0.0007	0.0077	0	0.0015	0.5259		0(0)	0
15		hypothetical protein BRARA_I00957	Brassica rapa	RID44142.1	39414	437	6(3)				yes	0.879839	0.120161	Extracellular	Soluble	0.0086	0.0313	0.5803	0.0141	0.0102	0.1092	0.012	0.0058	0.222	0.0066		0(0)	0		Oxido-reductases	Peroxidases
16		hypothetical protein BRARA_I01736	Brassica rapa	RID44975.1	37574	127	2(2)				yes	0.998682	0.001318	Extracellular	Soluble	0.0001	0.0012	0.6948	0.0005	0.0005	0.0677	0	0.0006	0.2346	0		0(0)	0		Proteins related to lipid metabolism	Lipase GDSL
17		hypothetical protein BRARA_I02852	Brassica rapa	RID46172.1	44563	112	2(2)				cell membrane	0.962978	0.037022	Cell membrane	Membrane	0.0001	0.0002	0.0407	0.0022	0.5089	0.0339	0.0006	0.0033	0.4098	0.0004		0(0)	0
10	10	hypothetical protein BRARA_I04373	Brassica rapa	RID47806.1	29705	363	4(1)	265	4(1)		no	0.000544	0.999456	Plastid	Membrane	0.0001	0.0006	0	0.003	0	0	0.9959	0	0.0001	0.0002		1(0)	0
17	18	hypothetical protein BRARA_H00290	Brassica rapa	RID49491.1	53213	63	1(1)	114	2(2)		yes	0.984008	0.015992	Extracellular	Soluble	0.0021	0.0102	0.796	0.0117	0.0086	0.1319	0.0023	0.0007	0.0364	0.0001		4(4)	1		Proteins with interaction domains	Leucine-rich-repeat domains (LRRs)		yes
17		hypothetical protein BRARA_H03090	Brassica rapa	RID52497.1	46405	148	2(2)				yes	0.995228	0.004772	Extracellular	Soluble	0	0.003	0.6994	0.0007	0.0091	0.045	0.0008	0.0001	0.2419	0.0001		1(1)	0		Proteases	Asp proteases
7		hypothetical protein BRARA_G01354	Brassica rapa	RID53998.1	17132	63	1(1)				no	0.000220	0.999780	Plastid	Soluble	0	0	0	0	0	0	1	0	0	0		0(0)	0
	8	hypothetical protein BRARA_G03274	Brassica rapa	RID56049.1	23815			62	1(1)		yes	0.999285	0.000715	Extracellular	Soluble	0.0001	0.0034	0.8746	0.0006	0.0005	0.0528	0.0001	0.0001	0.0679	0.0001		0(0)	0		Proteins with interaction domains	Enzyme inhibitors
15	15	hypothetical protein BRARA_E00244	Brassica rapa	RID61068.1	40811	126	2(1)	50	1(1)		yes	0.996152	0.003848	Extracellular	Soluble	0	0.0011	0.8723	0.0032	0.0016	0.0525	0.0011	0	0.068	0.0001		0(0)	0		Unknown function	Domains of unknown function (DUFs)
7		hypothetical protein BRARA_C03070, partial	Brassica rapa	RID71112.1	14617	139	2(2)				yes	0.998196	0.001804	Extracellular	Soluble	0	0	0.996	0	0	0.0003	0	0	0.0037	0		0(0)	0		Miscellaneous proteins	(PR-4)
22	24	hypothetical protein BRARA_C03207	Brassica rapa	RID71260.1	26652	211	3(1)	266	4(1)		cell membrane	0.998303	0.001697	Cell membrane	Membrane	0	0	0.0351	0.0001	0.9579	0.0044	0	0.0018	0.0007	0		0(0)	0
6	6	hypothetical protein BRARA_C04099	Brassica rapa	RID72195.1	17744	152	2(1)	127	2(2)		yes	0.998568	0.001432	Extracellular	Soluble	0	0	0.9993	0	0	0.0001	0	0	0.0006	0		0(0)	0		Miscellaneous proteins	(PR-1)
15		hypothetical protein BRARA_B00801	Brassica rapa	RID73667.1	43711	430	7(2)				yes	0.973812	0.026188	Extracellular	Soluble	0.0009	0.0041	0.7393	0.0085	0.0093	0.0781	0.0019	0.0004	0.1572	0.0004		0(0)	0		Proteases	Asp proteases
9	10	hypothetical protein BRARA_B02016	Brassica rapa	RID74942.1	24954	610	8(5)	466	6(4)		yes	0.988988	0.011012	Extracellular	Soluble	0.0001	0.0017	0.9289	0.0008	0.0002	0.0407	0.0002	0	0.0274	0		0(0)	0		Proteins with interaction domains	Enzyme inhibitors
	18	hypothetical protein BRARA_B02254	Brassica rapa	RID75197.1	60142			135	2(2)		yes	0.952254	0.047746	Extracellular	Soluble	0.0006	0.0087	0.8139	0.0052	0.0041	0.0798	0.001	0.0007	0.085	0.001		0(0)	0		Oxido-reductases	Multicopper oxidases
8	9	hypothetical protein BRARA_B03810	Brassica rapa	RID76860.1	22593	362	3(1)	362	3(3)		yes	0.941533	0.058467	Extracellular	Soluble	0.0015	0.0027	0.8925	0.0251	0.0018	0.0462	0.0123	0.0027	0.0151	0		0(0)	0		Proteins with interaction domains	Enzyme inhibitors
15		hypothetical protein BRARA_B03989	Brassica rapa	RID77046.1	41060	152	2(1)				no	0.000650	0.999350	Plastid	Membrane	0.0042	0.0232	0.0003	0.013	0.0004	0.001	0.9516	0.0001	0.002	0.0042		0(0)	0
5		unnamed protein product	Brassica rapa	VDC58649.1	39954	127	2(2)				yes	0.988267	0.011733	Extracellular	Soluble	0.0002	0.0158	0.643	0.0071	0.0027	0.0966	0.0046	0.0002	0.2271	0.0028		0(0)	0		Unknown function	Domains of unknown function (DUFs)
19		unnamed protein product	Brassica rapa	VDC58979.1	81822	124	2(2)				yes	0.952617	0.047383	Extracellular	Soluble	0	0.0007	0.9615	0.0002	0.0005	0.0128	0	0	0.0241	0		0(0)	0		Proteases	Ser proteases
9		unnamed protein product	Brassica rapa	VDC59027.1	20398	78	1(1)				yes	0.977391	0.022609	Extracellular	Soluble	0	0.0001	0.9987	0	0	0.0004	0	0	0.0008	0		0(0)	0		Miscellaneous proteins	(PR-1)
	23	unnamed protein product	Brassica rapa	VDC60756.1	83881			50	1(1)		cell membrane	0.992897	0.007103	Cell membrane	Membrane	0.0008	0.0005	0.0493	0.0001	0.8892	0.0448	0	0.0034	0.0119	0		0(0)	0
5		unnamed protein product	Brassica rapa	VDC74704.1	24647	68	1(1)				no	0.001331	0.998669	Plastid	Membrane	0	0.0002	0	0.0381	0	0	0.9614	0	0	0.0002		0(0)	0
15	14	unnamed protein product	Brassica rapa	VDC77845.1	38552	268	4(1)	59	1(1)		yes	0.995897	0.004103	Extracellular	Soluble	0.0001	0.0087	0.6154	0.0153	0.0057	0.1048	0.0024	0.0001	0.2433	0.0043		0(0)	0		Unknown function	Domains of unknown function (DUFs)
6	5	unnamed protein product	Brassica rapa	VDC82439.1	17785	162	2(1)	50	2(1)		yes	0.998568	0.001432	Extracellular	Soluble	0	0	0.9993	0	0	0.0001	0	0	0.0006	0		0(0)	0		Miscellaneous proteins	(PR-1)
15		unnamed protein product	Brassica rapa	VDC83702.1	38488	94	1(1)				yes	0.971865	0.028135	Extracellular	Soluble	0.0004	0.0192	0.3978	0.0065	0.0095	0.1863	0.007	0.0012	0.3676	0.0044		0(0)	0		Unknown function	unknown
8		unnamed protein product	Brassica rapa	VDD01928.1	35284	114	2(2)				yes	0.993568	0.006432	Extracellular	Soluble	0.0003	0.0055	0.8151	0.0021	0.0016	0.128	0.0002	0.0001	0.047	0.0001		0(0)	0		Proteins with interaction domains	Enzyme inhibitors
7		unnamed protein product	Brassica rapa	VDD07505.1	38123	60	1(1)				no	0.000868	0.999132	Nucleus	Soluble	0.8599	0.1293	0.0001	0.0002	0.0021	0.0006	0.0043	0.0033	0.0002	0		0(0)	0
	16	unnamed protein product	Brassica rapa	VDD10604.1	38885			174	2(2)		ambiguous	0.987581	0.012419	Lysosome/Vacuole	Soluble	0	0.0012	0.1853	0.0002	0.0003	0.2906	0.0001	0.0001	0.5223	0		0(0)	0
2	2	unnamed protein product, partial	Brassica rapa	VDD11612.1	6956	66	1(1)	63	1(1)		no	0.001484	0.998516	Nucleus	Soluble	0.7674	0.0685	0.0825	0.0542	0.0272	0.0001	0	0.0001	0	0		0(0)	0
8		unnamed protein product	Brassica rapa	VDD11711.1	45558	55	1(1)				ambiguous	0.996330	0.003670	Lysosome/Vacuole	Soluble	0.0001	0.0011	0.2618	0.0006	0.0054	0.3076	0.0001	0.0025	0.4205	0.0002		0(0)	0
11		unnamed protein product	Brassica rapa	VDD13371.1	53644	85	1(1)				ambiguous	0.791922	0.208078	Endoplasmic reticulum	Membrane	0.0004	0.0011	0.0134	0.0016	0.0046	0.4891	0.0001	0.3786	0.1107	0.0004		0(0)	0
18		unnamed protein product	Brassica rapa	VDD17774.1	55338	186	2(2)				cell membrane	0.999129	0.000871	Cell membrane	Membrane	0.0013	0.0006	0.1434	0	0.6753	0.1049	0	0.0354	0.039	0		0(0)	1
22		unnamed protein product	Brassica rapa	VDD18940.1	96940	110	2(2)				yes	0.787667	0.212333	Extracellular	Soluble	0.0012	0.0039	0.6511	0.0016	0.0059	0.2008	0.0002	0.0008	0.1338	0.0006		0(0)	0		Unknown function	unknown
11	12	unnamed protein product	Brassica rapa	VDD20046.1	47644	70	1(1)	58	1(1)		yes	0.987145	0.012855	Extracellular	Soluble	0.0062	0.0225	0.4677	0.029	0.0367	0.311	0.0122	0.0304	0.0802	0.0042		0(0)	0		Unknown function	Domains of unknown function (DUFs)
16		unnamed protein product	Brassica rapa	VDD20524.1	47730	680	8(4)				yes	0.990833	0.009167	Extracellular	Soluble	0.0001	0.0004	0.9972	0.0001	0.0003	0.0014	0	0	0.0005	0		0(0)	0		Proteases	Asp proteases
	17	unnamed protein product	Arabis nemorensis	VVB07152.1	26695			160	2(1)		cell membrane	0.990159	0.009841	Cell membrane	Membrane	0	0	0.007	0.0005	0.9265	0.0517	0.0001	0.0124	0.0018	0		0(0)	0
15		unnamed protein product	Arabis nemorensis	VVB08590.1	39192	293	4(1)				ambiguous	0.976132	0.023868	Endoplasmic reticulum	Soluble	0.0026	0.0092	0.229	0.011	0.0043	0.4223	0.0235	0.0047	0.2915	0.0018		0(0)	0
18		L-ascorbate oxidase homolog	Eutrema salsugineum	XP_006390229.1	60129	139	2(1)				yes	0.923551	0.076449	Extracellular	Soluble	0.0001	0.0006	0.8201	0.0004	0.0031	0.0967	0.0001	0.0002	0.0785	0		0(0)	0		Oxido-reductases	Multicopper oxidases
16		aspartyl protease family protein 2	Eutrema salsugineum	XP_006395632.1	50219	270	3(1)				yes	0.977873	0.022127	Extracellular	Soluble	0.0002	0.0017	0.8711	0.0033	0.0125	0.0561	0.0011	0.0001	0.0539	0		0(0)	0		Proteases	Asp proteases
14		GDSL esterase/lipase At1g29670	Eutrema salsugineum	XP_006415557.1	40199	417	5(1)				yes	0.997858	0.002142	Extracellular	Soluble	0.0001	0.0013	0.8077	0.0015	0.0036	0.0846	0	0.0023	0.0988	0.0001		0(0)	0		Proteins related to lipid metabolism	Lipase GDSL
19		glucan endo-1,3-beta-glucosidase 7	Brassica rapa	XP_009101841.1	46751	61	1(1)				cell membrane	0.981499	0.018501	Cell membrane	Membrane	0	0	0.0003	0	0.9818	0.0161	0	0.0014	0.0004	0		0(0)	0
	13	GDSL esterase/lipase At1g29670	Brassica rapa	XP_009102833.1	40067			50	1(1)		yes	0.999291	0.000709	Extracellular	Soluble	0	0.0006	0.9284	0.0002	0.0002	0.0202	0	0	0.0503	0		0(0)	0		Proteins related to lipid metabolism	Lipase GDSL
19	17	non-classical arabinogalactan protein 31	Brassica rapa	XP_009102921.1	34382	119	2(2)	87	1(1)		yes	0.983213	0.016787	Extracellular	Soluble	0	0	0.9996	0	0.0002	0.0001	0	0	0.0002	0		0(0)	0		Unknown function	unknown
6	5	cytochrome c	Brassica rapa	XP_009103216.1	12350	62	1(1)	50	1(1)		no	0.001087	0.998913	Mitochondrion	Soluble	0.0879	0.2243	0.0114	0.6075	0.0035	0.0005	0.0592	0.0004	0.0015	0.0037		0(0)	0
4		epidermal growth factor receptor substrate 15-like 1 isoform X1	Brassica rapa	XP_009103289.2	130992	52	1(1)				no	0.000793	0.999207	Cytoplasm	Soluble	0.4345	0.557	0.0001	0.0001	0.0024	0.0001	0.0001	0.0049	0.0007	0.0001		1(0)	0
21	21	alpha-xylosidase 1	Brassica rapa	XP_009103360.2	103936	208	3(2)	122	2(2)		yes	0.992473	0.007527	Extracellular	Soluble	0.0001	0.0007	0.6279	0.0005	0.0022	0.1236	0.0003	0.0001	0.2447	0.0001		0(0)	0		Proteins acting on carbohydrates	Glycoside hydrolases (GHs)
	12	oxygen-evolving enhancer protein 1-1, chloroplastic	Brassica rapa	XP_009103510.1	35334			51	1(1)		no	0.000832	0.999168	Plastid	Soluble	0	0.0002	0	0.0023	0	0	0.9973	0	0.0001	0		0(0)	0
9	9	calmodulin	Brassica rapa	XP_009103571.1	16867	177	2(1)	143	2(1)		no	0.000344	0.999656	Cytoplasm	Soluble	0.1286	0.5153	0.0018	0.0035	0.0031	0.019	0.0146	0.0251	0.2882	0.0008		0(0)	0
	14	beta-galactosidase 8	Brassica rapa	XP_009103690.1	93775			62	1(1)		ambiguous	0.379337	0.620663	Extracellular	Soluble	0.0076	0.0022	0.6453	0.0221	0.1385	0.0452	0.0004	0.0346	0.1036	0.0005		0(0)	0
10	10	osmotin-like protein	Brassica rapa	XP_009103714.1	28114	220	2(2)	130	1(1)		yes	0.995431	0.004569	Extracellular	Soluble	0.0004	0.0066	0.9768	0	0.0002	0.0007	0	0	0.0151	0		0(0)	0		Miscellaneous proteins
10		chalcone--flavonone isomerase	Brassica rapa	XP_009103952.1	27297	72	1(1)				no	0.001419	0.998581	Plastid	Soluble	0.0425	0.171	0.0005	0.029	0.0104	0.0085	0.6285	0.016	0.0252	0.0682		0(0)	0
16	14	sedoheptulose-1,7-bisphosphatase, chloroplastic isoform X1	Brassica rapa	XP_009103971.2	43153	56	1(1)	51	1(1)		no	0.000155	0.999845	Plastid	Soluble	0	0.0001	0	0.0001	0	0	0.9997	0	0.0001	0		0(0)	0
6	9	H/ACA ribonucleoprotein complex subunit 4	Brassica rapa	XP_009104046.1	61271	53	1(1)	74	1(1)		no	0.000965	0.999035	Nucleus	Soluble	0.9947	0.0052	0	0	0.0001	0	0	0	0	0		0(0)	0
18	18	probable polygalacturonase	Brassica rapa	XP_009104368.1	52752	141	2(2)	168	2(1)		yes	0.645961	0.354039	Extracellular	Soluble	0	0.0006	0.7948	0.0005	0.0072	0.0784	0	0.0026	0.1159	0		0(0)	0		Proteins acting on carbohydrates	Glycoside hydrolases (GHs)
17	17	EP1-like glycoprotein 3	Brassica rapa	XP_009104565.1	49805	317	4(1)	120	2(1)		yes	0.999330	0.000670	Extracellular	Soluble	0	0	0.999	0	0	0.0001	0	0	0.0009	0		0(0)	0		Proteins with interaction domains	Lectins
4		nascent polypeptide-associated complex subunit beta isoform X2	Brassica rapa	XP_009104824.1	17724	59	1(1)				no	0.000373	0.999627	Nucleus	Soluble	0.5836	0.3995	0.0005	0.0069	0.007	0.0001	0.0008	0.0005	0.0002	0.0009		0(0)	0
15	16	peroxidase 12	Brassica rapa	XP_009104899.1	40219	410	6(1)	135	2(1)		ambiguous	0.961324	0.038676	Endoplasmic reticulum	Soluble	0.0013	0.0027	0.2263	0.0197	0.0349	0.2857	0.0029	0.25	0.1752	0.0013		0(0)	0
15		PLASMODESMATA CALLOSE-BINDING PROTEIN 4	Brassica rapa	XP_009105005.1	21925	61	1(1)				cell membrane	0.999348	0.000652	Cell membrane	Membrane	0.0001	0	0.1538	0.0014	0.8235	0.0165	0.0001	0.0029	0.0018	0		0(0)	0
19		myrosinase	Brassica rapa	XP_009105016.2	63271	62	1(1)				yes	0.999521	0.000479	Extracellular	Soluble	0	0.0002	0.8292	0.0001	0.0001	0.1351	0	0	0.0354	0		0(0)	0		Proteins acting on carbohydrates	Glycoside hydrolases (GHs)
21		alpha-xylosidase 1	Brassica rapa	XP_009105036.1	103565	135	2(1)				yes	0.992121	0.007879	Extracellular	Soluble	0.0001	0.0009	0.5293	0.0008	0.0085	0.1156	0.0004	0.0014	0.3428	0.0002		0(0)	0		Proteins acting on carbohydrates	Glycoside hydrolases (GHs)
24		glycerophosphodiester phosphodiesterase GDPDL3	Brassica rapa	XP_009105134.2	83269	169	2(2)				cell membrane	0.996318	0.003682	Cell membrane	Membrane	0.0001	0	0.0465	0	0.9232	0.0179	0	0.0013	0.0109	0		0(0)	0
	18	beta-hexosaminidase 3	Brassica rapa	XP_009105156.1	60565			85	1(1)		ambiguous	0.942421	0.057579	Lysosome/Vacuole	Soluble	0.0015	0.0112	0.2819	0.0452	0.0722	0.204	0.0079	0.0585	0.3091	0.0085		0(0)	0
	10	calmodulin-1	Brassica rapa	XP_009105204.1	16895			89	1(1)		no	0.000347	0.999653	Cytoplasm	Soluble	0.1287	0.5302	0.0017	0.0019	0.0029	0.0193	0.0063	0.0299	0.2785	0.0006		0(0)	0
13		probable lactoylglutathione lyase, chloroplastic	Brassica rapa	XP_009105269.1	38161	155	2(1)				no	0.001878	0.998122	Plastid	Soluble	0	0.0011	0.0001	0.1145	0	0	0.8825	0	0.0007	0.001		0(0)	0
	19	probable LRR receptor-like serine/threonine-protein kinase At1g56130	Brassica rapa	XP_009105697.1	70357			205	3(3)		yes	0.744415	0.255585	Extracellular	Soluble	0.0004	0.0006	0.5021	0.0089	0.0835	0.1671	0.0007	0.1683	0.0673	0.0012		6(4)	1		Proteins with interaction domains	Leucine-rich-repeat domains (LRRs)		yes
13		peroxidase 12	Brassica rapa	XP_009105826.1	40200	77	1(1)				ambiguous	0.933950	0.066050	Endoplasmic reticulum	Soluble	0.0019	0.0034	0.1798	0.0168	0.0604	0.2873	0.0046	0.1657	0.2789	0.0013		0(0)	0
8		kunitz trypsin inhibitor 2	Brassica rapa	XP_009105887.1	24024	114	2(2)				yes	0.997325	0.002675	Extracellular	Soluble	0	0.0062	0.9076	0.0012	0.0004	0.0269	0.0001	0	0.057	0.0005		0(0)	0		Proteins with interaction domains	Enzyme inhibitors
9	9	kunitz trypsin inhibitor 4	Brassica rapa	XP_009105984.1	23763	50	1(1)	79	1(1)		yes	0.999285	0.000715	Extracellular	Soluble	0.0001	0.0038	0.8876	0.0007	0.0004	0.0467	0.0001	0	0.0604	0.0001		0(0)	0		Proteins with interaction domains	Enzyme inhibitors
8		kunitz trypsin inhibitor 3	Brassica rapa	XP_009105993.1	25346	55	1(1)				yes	0.996052	0.003948	Extracellular	Soluble	0.0001	0.0009	0.8905	0.0006	0.0005	0.0367	0.0001	0.0002	0.0703	0.0001		0(0)	1		Proteins with interaction domains	Enzyme inhibitors
	8	60S ribosomal protein L6-2	Brassica rapa	XP_009106063.1	25966			73	1(1)		no	0.000340	0.999660	Cytoplasm	Soluble	0.0512	0.8847	0.0003	0.0232	0.0013	0.0004	0.0011	0.0001	0.0002	0.0377		0(0)	0
	18	L-ascorbate oxidase homolog isoform X1	Brassica rapa	XP_009106271.1	60030			210	3(3)		yes	0.933293	0.066707	Extracellular	Soluble	0	0.0005	0.8014	0.0006	0.0032	0.1032	0.0001	0.0003	0.0906	0		0(0)	0		Oxido-reductases	Multicopper oxidases
8	2	dehydrin ERD14	Brassica rapa	XP_009106273.1	22031	128	2(2)	143	2(2)		no	0.000233	0.999767	Nucleus	Soluble	0.6746	0.3157	0.0003	0.0009	0.0036	0.0009	0.0009	0.0019	0.0011	0.0001		0(0)	0
16		aspartic proteinase Asp1	Brassica rapa	XP_009106403.1	50542	101	1(1)				yes	0.997119	0.002881	Extracellular	Soluble	0.0001	0.0006	0.5473	0.0002	0.0042	0.1861	0	0.0005	0.261	0		0(0)	0		Proteases	Asp proteases
15	15	EP1-like glycoprotein 2	Brassica rapa	XP_009106596.1	51034	420	5(5)	240	3(3)		yes	0.998315	0.001685	Extracellular	Soluble	0	0.0001	0.9379	0	0.0005	0.0135	0	0	0.0478	0		0(0)	0		Proteins with interaction domains	Lectins
15		3-isopropylmalate dehydrogenase, chloroplastic	Brassica rapa	XP_009106734.1	43676	72	1(1)				no	0.000360	0.999640	Plastid	Soluble	0	0.0015	0	0.0718	0	0	0.9246	0	0.0001	0.0019		0(0)	0
11		malate dehydrogenase 1, mitochondrial	Brassica rapa	XP_009106989.1	35900	59	1(1)				no	0.001757	0.998243	Mitochondrion	Soluble	0	0.0031	0	0.9847	0.0002	0	0.0059	0	0.0001	0.006		0(0)	0
13		myrosinase-binding protein 2	Brassica rapa	XP_009107154.2	115960	52	1(1)				no	0.002564	0.997436	Cytoplasm	Soluble	0.0044	0.5579	0.0518	0.0124	0.0143	0.0047	0.0184	0.0003	0.059	0.2769		0(0)	0
2	1	non-specific lipid-transfer protein 2-like	Brassica rapa	XP_009107339.1	10468	51	1(1)	68	1(1)		yes	0.995709	0.004291	Extracellular	Soluble	0	0	1	0	0	0	0	0	0	0		0(0)	0		Proteins related to lipid metabolism	Lipid transfer proteins (LTPs)
18		L-ascorbate oxidase homolog	Brassica rapa	XP_009107631.1	60524	268	4(1)				yes	0.972385	0.027615	Extracellular	Soluble	0.0001	0.0005	0.9283	0.0006	0.0019	0.0515	0	0.0002	0.0168	0		0(0)	0		Oxido-reductases	Multicopper oxidases
17		bifunctional purple acid phosphatase 26 isoform X1	Brassica rapa	XP_009108063.1	59928	85	1(1)				ambiguous	0.017689	0.982311	Extracellular	Soluble	0.0028	0.0236	0.4562	0.0071	0.0096	0.2057	0.0043	0.0058	0.2775	0.0074		0(0)	0
19	20	primary amine oxidase 2 isoform X1	Brassica rapa	XP_009108111.1	77171	52	1(1)	106	2(2)		yes	0.980139	0.019861	Extracellular	Soluble	0.0002	0.0032	0.6695	0.0009	0.0008	0.1104	0.001	0.0001	0.2137	0.0001		0(0)	0		Miscellaneous proteins
23	24	glycerophosphodiester phosphodiesterase GDPDL3	Brassica rapa	XP_009108190.2	83486	61	1(1)	229	3(2)		cell membrane	0.990428	0.009572	Cell membrane	Membrane	0.0002	0.0001	0.0413	0	0.8972	0.0497	0	0.004	0.0073	0		1(0)	0
4	3	polyadenylate-binding protein 2	Brassica rapa	XP_009108756.1	67736	80	1(1)	83	1(1)		no	0.002247	0.997753	Cytoplasm	Soluble	0.1377	0.8438	0.0001	0.0005	0.0085	0.0003	0.0007	0.0019	0.0022	0.0043		0(0)	0
16		probable pectinesterase/pectinesterase inhibitor 44	Brassica rapa	XP_009108811.1	58868	60	1(1)				yes	0.990265	0.009735	Extracellular	Soluble	0	0.0001	0.8717	0.0001	0.0029	0.0842	0	0.0002	0.0408	0		0(0)	0		Proteins acting on carbohydrates	Carbohydrate esterases (CEs)
17	17	venom phosphodiesterase 2	Brassica rapa	XP_009109027.1	50672	236	3(2)	85	1(1)		ambiguous	0.973223	0.026777	Endoplasmic reticulum	Soluble	0.0002	0.0015	0.2902	0.0016	0.0015	0.3523	0.0002	0.0045	0.3477	0.0002		0(0)	0
4	6	photosystem I reaction center subunit IV A, chloroplastic	Brassica rapa	XP_009109070.1	14958	67	1(1)	75	1(1)		no	0.008671	0.991329	Plastid	Soluble	0.0003	0.0021	0	0.0004	0	0	0.9971	0	0.0001	0		0(0)	0
4		31 kDa ribonucleoprotein, chloroplastic	Brassica rapa	XP_009109240.1	32500	64	1(1)				no	0.000733	0.999267	Plastid	Soluble	0	0.0001	0	0.0001	0	0	0.9996	0	0.0001	0		0(0)	0
6		heat shock 70 kDa protein 6, chloroplastic-like	Brassica rapa	XP_009109254.1	76549	56	1(1)				no	0.000459	0.999541	Plastid	Soluble	0	0.0001	0	0.0007	0	0	0.9991	0	0	0		0(0)	0
15		glycine-rich RNA-binding protein 10	Brassica rapa	XP_009109480.1	16096	69	1(1)				no	0.005022	0.994978	Cytoplasm	Soluble	0.2704	0.4309	0.0021	0.0746	0.0856	0.0029	0.0381	0.0263	0.0666	0.0025		0(0)	0
14		fructose-bisphosphate aldolase 2, chloroplastic	Brassica rapa	XP_009109511.2	43122	328	5(2)				no	0.000382	0.999618	Plastid	Soluble	0	0.0018	0	0.0056	0	0	0.9915	0	0.0001	0.0009		0(0)	0
26		lysM domain-containing GPI-anchored protein 1	Brassica rapa	XP_009110166.1	44289	53	1(1)				cell membrane	0.931252	0.068748	Cell membrane	Membrane	0	0	0.0006	0	0.9979	0.001	0	0.0004	0.0001	0		0(0)	0
17		early nodulin-like protein 3	Brassica rapa	XP_009110362.1	20860	110	1(1)				cell membrane	0.993402	0.006598	Cell membrane	Membrane	0	0	0.0007	0	0.9655	0.0296	0	0.0038	0.0004	0		0(0)	0
4		nascent polypeptide-associated complex subunit beta-like isoform X2	Brassica rapa	XP_009110380.2	22685	57	1(1)				no	0.245538	0.754462	Mitochondrion	Soluble	0.2181	0.1033	0.012	0.3757	0.012	0.0206	0.1882	0.0337	0.0105	0.026		0(0)	0
16		aspartyl protease AED3	Brassica rapa	XP_009110804.1	48214	55	1(1)				yes	0.992614	0.007386	Extracellular	Soluble	0.0003	0.0022	0.9581	0.0006	0.0016	0.0154	0.0002	0	0.0215	0		0(0)	0		Proteases	Asp proteases
9	9	oxygen-evolving enhancer protein 2, chloroplastic	Brassica rapa	XP_009110976.2	28104	264	3(1)	164	2(2)		no	0.001977	0.998023	Plastid	Soluble	0	0.0001	0	0.0004	0	0	0.9991	0	0.0003	0.0001		0(0)	0
	17	LOW QUALITY PROTEIN: probable aspartic proteinase GIP2	Brassica rapa	XP_009111159.2	52478			78	1(1)		no	0.001170	0.998830	Lysosome/Vacuole	Membrane	0.0546	0.0232	0.0238	0.0411	0.241	0.166	0.0859	0.0427	0.2623	0.0594		1(1)	0
7	8	photosystem I reaction center subunit II-1, chloroplastic	Brassica rapa	XP_009111256.1	22589	133	2(2)	78	1(1)		no	0.000775	0.999225	Plastid	Soluble	0	0.0004	0.0001	0.0281	0	0	0.9713	0	0	0.0001		0(0)	0
18	18	probable pectinesterase/pectinesterase inhibitor 41	Brassica rapa	XP_009111298.1	63889	73	1(1)	80	1(1)		yes	0.938226	0.061774	Extracellular	Soluble	0.0004	0.0023	0.6204	0.0015	0.0058	0.0669	0.0019	0.0009	0.2999	0.0001		0(0)	0		Proteins acting on carbohydrates	Carbohydrate esterases (CEs)
15		probable pectate lyase 20	Brassica rapa	XP_009111860.1	47111	112	2(2)				yes	0.961937	0.038063	Extracellular	Soluble	0	0.0001	0.9116	0.0001	0.0046	0.0454	0	0.0002	0.0379	0		0(0)	0		Proteins acting on carbohydrates	Polysaccharide lyases (PLs)
14		probable cysteine protease RD21C	Brassica rapa	XP_009111878.1	49026	54	1(1)				yes	0.904875	0.095125	Extracellular	Soluble	0	0.0009	0.7444	0	0.0058	0.0227	0	0.0003	0.2259	0		0(0)	0		Proteases	Ser proteases
	17	purple acid phosphatase 10	Brassica rapa	XP_009112386.1	54260			85	1(1)		ambiguous	0.688653	0.311347	Lysosome/Vacuole	Soluble	0	0.0002	0.1991	0.0002	0.0166	0.2551	0	0.0399	0.4888	0		1(1)	0
15		peroxidase 17	Brassica rapa	XP_009112530.1	37189	62	1(1)				ambiguous	0.973164	0.026836	Endoplasmic reticulum	Soluble	0.0022	0.0155	0.2235	0.0097	0.0029	0.5594	0.0055	0.0093	0.1703	0.0017		0(0)	0
15		protein ASPARTIC PROTEASE IN GUARD CELL 1	Brassica rapa	XP_009112699.1	53355	53	1(1)				yes	0.985514	0.014486	Extracellular	Soluble	0.0005	0.0024	0.5819	0.0017	0.0032	0.1045	0.0011	0.0004	0.3044	0		0(0)	0		Proteases	Asp proteases
11		pectinesterase inhibitor 10	Brassica rapa	XP_009113052.1	24444	54	1(1)				ambiguous	0.709205	0.290795	Lysosome/Vacuole	Soluble	0.0013	0.0013	0.0231	0.007	0.0136	0.2609	0.0943	0.1903	0.4078	0.0005		0(0)	0
	14	GDSL esterase/lipase LIP-4	Brassica rapa	XP_009113364.1	42153	65	1(1)				yes	0.920420	0.079580	Extracellular	Soluble	0.0064	0.0111	0.48	0.0252	0.0171	0.1746	0.1041	0.0219	0.1569	0.0027		0(0)	1		Proteins related to lipid metabolism	Lipase GDSL
15	15	peroxidase C2	Brassica rapa	XP_009113501.1	39252	928	12(9)	551	7(5)		yes	0.691549	0.308451	Extracellular	Soluble	0.0217	0.0939	0.3213	0.0715	0.0113	0.2647	0.0338	0.027	0.1367	0.0182		0(0)	1		Oxido-reductases	Peroxidases
4	4	histone H1	Brassica rapa	XP_009113565.1	50774	63	1(1)	68	1(1)		no	0.003308	0.996692	Nucleus	Soluble	0.5852	0.4054	0.0001	0	0.0081	0	0.0002	0.0007	0.0002	0.0001		0(0)	0
17	20	non-classical arabinogalactan protein 31	Brassica rapa	XP_009113681.1	36651	134	2(2)	56	1(1)		yes	0.954752	0.045248	Extracellular	Soluble	0	0	0.9991	0	0.0003	0.0001	0	0	0.0005	0		0(0)	0		Unknown function	unknown
13		probable inactive receptor kinase RLK902	Brassica rapa	XP_009113711.2	68615	92	1(1)				cell membrane	0.978262	0.021738	Cell membrane	Membrane	0	0	0	0	1	0	0	0	0	0		4(4)	1
16	17	fasciclin-like arabinogalactan protein 13	Brassica rapa	XP_009113940.1	26441	186	2(2)	170	2(1)		cell membrane	0.998048	0.001952	Cell membrane	Membrane	0	0	0.0366	0.0009	0.5219	0.3651	0.0004	0.0246	0.0505	0.0001		0(0)	0
4	4	oxygen-evolving enhancer protein 3-2, chloroplastic	Brassica rapa	XP_009114497.1	24326	169	2(2)	196	2(2)		no	0.001741	0.998259	Plastid	Membrane	0	0.0003	0	0.0475	0	0	0.9518	0	0	0.0002		0(0)	0
4	4	EG45-like domain containing protein 2 isoform X1	Brassica rapa	XP_009114707.1	14867	194	3(3)	156	2(2)		yes	0.997928	0.002072	Extracellular	Soluble	0.0001	0.0011	0.9918	0.0045	0	0.0002	0	0	0.0023	0		0(0)	0		Miscellaneous proteins	(PR-4)
17	17	leucine-rich repeat receptor-like serine/threonine-protein kinase BAM1	Brassica rapa	XP_009114790.1	52715	640	9(8)	217	3(3)		yes	0.984061	0.015939	Extracellular	Soluble	0.0053	0.0494	0.8027	0.055	0.0073	0.0385	0.0157	0.0014	0.0198	0.0049		10(9)	1		Proteins with interaction domains	Leucine-rich-repeat domains (LRRs)		yes
5	4	probable mediator of RNA polymerase II transcription subunit 37e	Brassica rapa	XP_009115390.1	71415	80	1(1)	73	1(1)		no	0.002857	0.997143	Cytoplasm	Soluble	0.0757	0.8678	0.0006	0.0016	0.0158	0.0017	0.0049	0.0015	0.0213	0.0092		0(0)	0
13	12	lectin-like protein LEC	Brassica rapa	XP_009115623.1	30303	234	2(2)	158	2(2)		yes	0.988157	0.011843	Extracellular	Soluble	0	0.0007	0.8824	0.0002	0.0007	0.0364	0	0.0001	0.0794	0		0(0)	0		Proteins with interaction domains	Lectins
	12	29 kDa ribonucleoprotein, chloroplastic	Brassica rapa	XP_009116038.1	34486			55	1(1)		no	0.000123	0.999877	Plastid	Soluble	0.0014	0.0023	0.0002	0.001	0.0013	0.0001	0.9924	0.0004	0.0005	0.0003		0(0)	0
15		fructose-1,6-bisphosphatase 1, chloroplastic	Brassica rapa	XP_009116090.1	45274	183	2(2)				no	0.000274	0.999726	Plastid	Soluble	0	0.0001	0	0.0003	0	0	0.9995	0	0.0001	0		0(0)	0
16	16	aspartyl protease AED3	Brassica rapa	XP_009116125.1	46876	512	6(1)	255	3(3)		yes	0.999215	0.000785	Extracellular	Soluble	0	0.0001	0.9903	0	0.0002	0.0032	0	0	0.0061	0		0(0)	0		Proteases	Asp proteases
17		glutathione reductase, chloroplastic	Brassica rapa	XP_009116142.1	60937	75	1(1)				no	0.000159	0.999841	Plastid	Soluble	0	0.0001	0	0.0003	0	0	0.9994	0	0	0.0001		0(0)	0
14		sedoheptulose-1,7-bisphosphatase, chloroplastic	Brassica rapa	XP_009116278.2	42768	313	4(3)				no	0.000144	0.999856	Plastid	Soluble	0	0.0001	0	0.0003	0	0	0.9995	0	0.0001	0.0001		0(0)	0
19	21	fasciclin-like arabinogalactan protein 10	Brassica rapa	XP_009116767.2	43671	275	4(3)	230	3(3)		cell membrane	0.993660	0.006340	Cell membrane	Membrane	0	0	0.061	0.0001	0.8663	0.0228	0	0.0023	0.0476	0		0(0)	0
18		probable polygalacturonase	Brassica rapa	XP_009116814.1	51997	51	1(1)				yes	0.997065	0.002935	Extracellular	Soluble	0.0001	0.0014	0.7923	0.001	0.0015	0.0345	0.0002	0.0004	0.1686	0		0(0)	0		Proteins acting on carbohydrates	Glycoside hydrolases (GHs)
17		cystine lyase CORI3	Brassica rapa	XP_009116815.2	48702	82	1(1)				no	0.001040	0.998960	Cytoplasm	Soluble	0.0686	0.7533	0.0035	0.0062	0.0073	0.0044	0.0093	0.0038	0.029	0.1146		0(0)	0
16		pectin acetylesterase 6	Brassica rapa	XP_009116880.1	47244	61	1(1)				yes	0.995789	0.004211	Extracellular	Soluble	0	0.0002	0.9817	0.0003	0.0009	0.0062	0	0.0003	0.0103	0		0(0)	0		Proteins acting on carbohydrates	Carbohydrate esterases (CEs)
17	18	probable polygalacturonase	Brassica rapa	XP_009116890.1	52440	259	3(1)	168	2(1)		yes	0.964530	0.035470	Extracellular	Soluble	0.0001	0.001	0.8705	0.0006	0.0058	0.0356	0	0.0008	0.0857	0		0(0)	0		Proteins acting on carbohydrates	Glycoside hydrolases (GHs)
14	15	pectinesterase/pectinesterase inhibitor 3	Brassica rapa	XP_009116991.2	64931	208	3(1)	181	3(2)		no	0.059996	0.940004	Golgi apparatus	Membrane	0.0004	0.0018	0.1851	0.0406	0.0766	0.1754	0.0117	0.343	0.1614	0.004		0(0)	0
24	25	early nodulin-like protein 1	Brassica rapa	XP_009117087.1	19139	58	1(1)	49	1(1)		cell membrane	0.997177	0.002823	Cell membrane	Membrane	0	0	0.0336	0.0002	0.8922	0.0384	0	0.0063	0.0292	0		0(0)	0
9	10	pathogenesis-related protein 5 isoform X1	Brassica rapa	XP_009117552.1	26117	132	1(1)	71	1(1)		yes	0.949161	0.050839	Extracellular	Soluble	0	0.0026	0.9942	0	0	0	0	0	0.0032	0		0(0)	1		Miscellaneous proteins	(PR-5)
4		basic transcription factor 3	Brassica rapa	XP_009117639.1	17793	98	1(1)				no	0.000379	0.999621	Nucleus	Soluble	0.7844	0.2062	0.0002	0.0049	0.0013	0.0003	0.0009	0.0012	0.0003	0.0005		0(0)	0
6		serine/arginine-rich splicing factor SR45	Brassica rapa	XP_009117754.1	45194	63	1(1)				no	0.031922	0.968078	Nucleus	Soluble	0.9985	0.0014	0	0	0.0001	0	0	0	0	0		1(1)	0
15		UDP-arabinopyranose mutase 1	Brassica rapa	XP_009117866.1	40992	56	1(1)				no	0.000497	0.999503	Cytoplasm	Soluble	0.0409	0.8299	0.0082	0.0067	0.002	0.0032	0.0103	0.0003	0.013	0.0854		0(0)	0
6		thylakoid lumenal protein TL20.3, chloroplastic	Brassica rapa	XP_009118102.2	32061	85	1(1)				no	0.001899	0.998101	Plastid	Soluble	0	0.0002	0.0004	0.0075	0.0003	0.0004	0.9904	0.0001	0.0005	0.0001		0(0)	1
14	14	LOW QUALITY PROTEIN: pectinesterase/pectinesterase inhibitor 18	Brassica rapa	XP_009118185.2	64398	516	7(4)	75	1(1)		no	0.001224	0.998776	Golgi apparatus	Membrane	0.0014	0.0008	0.0195	0.0124	0.2168	0.1457	0.0427	0.3428	0.2166	0.0014		0(0)	0
9		oxygen-evolving enhancer protein 2, chloroplastic isoform X1	Brassica rapa	XP_009118485.1	28374	252	3(1)				no	0.001483	0.998517	Plastid	Soluble	0	0.0001	0.0001	0.0003	0	0	0.9989	0	0.0005	0.0001		0(0)	0
4		thioredoxin F-type, chloroplastic	Brassica rapa	XP_009118514.1	20127	60	1(1)				no	0.002524	0.997476	Plastid	Soluble	0.0035	0.0126	0	0.0039	0.0001	0.0001	0.9774	0	0.0004	0.002		0(0)	0
17	17	probable aspartic proteinase GIP2	Brassica rapa	XP_009118711.1	46608	92	1(1)	110	2(2)		yes	0.969094	0.030906	Extracellular	Soluble	0.0009	0.0101	0.8565	0.008	0.0056	0.0318	0.0073	0	0.079	0.0007		1(1)	0		Proteases	Asp proteases
15		serpin-ZX isoform X2	Brassica rapa	XP_009118937.1	43526	180	2(2)				no	0.000729	0.999271	Cytoplasm	Soluble	0.0177	0.4185	0.01	0.0272	0.0091	0.0079	0.2368	0.0014	0.0781	0.1934		0(0)	0
10	15	histone H1.1	Brassica rapa	XP_009119033.1	28544	81	1(1)	56	1(1)		no	0.014784	0.985216	Nucleus	Soluble	0.8849	0.0614	0.0276	0.0055	0.0101	0.0003	0.0101	0	0	0		1(0)	0
9		oxygen-evolving enhancer protein 2, chloroplastic	Brassica rapa	XP_009119039.2	28303	334	4(2)				no	0.002724	0.997276	Plastid	Soluble	0	0.0001	0.0001	0.0017	0	0	0.9976	0	0.0003	0.0001		0(0)	0
	16	fasciclin-like arabinogalactan protein 9	Brassica rapa	XP_009119354.1	26442			89	1(1)		cell membrane	0.997893	0.002107	Cell membrane	Membrane	0	0	0.01	0.0002	0.9152	0.0537	0	0.0194	0.0014	0		0(0)	0
	4	photosystem II repair protein PSB27-H1, chloroplastic	Brassica rapa	XP_009119529.1	18893			85	1(1)		no	0.002002	0.997998	Plastid	Membrane	0	0.0001	0	0.0012	0	0	0.9985	0	0	0		0(0)	0
24	23	glycerophosphodiester phosphodiesterase GDPDL4	Brassica rapa	XP_009120058.1	84546	88	1(1)	57	1(1)		cell membrane	0.491442	0.508558	Cell membrane	Membrane	0	0	0	0.0001	0.9857	0.0088	0	0.0035	0.0019	0		0(0)	0
21	19	fasciclin-like arabinogalactan protein 1	Brassica rapa	XP_009120095.1	44947	263	3(3)	255	3(3)		cell membrane	0.984957	0.015043	Cell membrane	Membrane	0	0	0.0036	0.0004	0.928	0.0174	0	0.0105	0.0401	0		0(0)	0
18		glucan endo-1,3-beta-glucosidase 13	Brassica rapa	XP_009120169.1	55357	53	1(1)				cell membrane	0.999129	0.000871	Cell membrane	Membrane	0.0004	0.0002	0.0858	0.0001	0.7406	0.0983	0	0.031	0.0436	0		0(0)	1
16		aspartic proteinase NANA, chloroplast	Brassica rapa	XP_009120364.1	48914	247	3(3)				ambiguous	0.991835	0.008165	Lysosome/Vacuole	Soluble	0.0002	0.0014	0.4466	0.0011	0.0053	0.0626	0.0002	0.002	0.4804	0.0003		0(0)	0
5		nascent polypeptide-associated complex subunit alpha-like protein 1	Brassica rapa	XP_009120694.1	21848	61	1(1)				no	0.000462	0.999538	Nucleus	Soluble	0.9533	0.0446	0	0.0002	0.0001	0.0003	0.0001	0.0008	0.0004	0		0(0)	0
7		pectinesterase inhibitor 3	Brassica rapa	XP_009120772.1	21846	238	3(3)				yes	0.970101	0.029899	Extracellular	Soluble	0.0016	0.0134	0.8582	0.0203	0.0014	0.0734	0.0083	0.0011	0.0218	0.0005		0(0)	0		Proteins with interaction domains	Enzyme inhibitors
9		germin-like protein 1	Brassica rapa	XP_009120792.1	22003	170	2(1)				yes	0.998437	0.001563	Extracellular	Soluble	0.0022	0.0539	0.6918	0.0259	0.0151	0.0869	0.0223	0.0008	0.096	0.0051		0(0)	0		Miscellaneous proteins	Germin
15	15	BRAlike1	Brassica rapa ssp. pekinensis	XP_009120892	36324	399	5(2)	52	1(1)		yes	0.996872	0.003128	Extracellular	Soluble	0.0001	0.0015	0.75	0.0008	0.0009	0.1142	0.0003	0.0004	0.1317	0.0001		5(2)	1		Proteins with interaction domains	Leucine-rich-repeat domains (LRRs)		yes
17	18	lysM domain-containing GPI-anchored protein 2	Brassica rapa	XP_009121163.1	39921	347	3(3)	267	3(3)		cell membrane	0.987289	0.012711	Cell membrane	Membrane	0	0	0	0	0.9978	0.0013	0	0.0008	0.0001	0		0(0)	0
4		thioredoxin M2, chloroplastic	Brassica rapa	XP_009121784.1	20188	129	2(1)				no	0.000338	0.999662	Plastid	Soluble	0	0.0001	0	0.0002	0	0	0.9995	0	0.0001	0		0(0)	0
4	4	cysteine proteinase inhibitor 1	Brassica rapa	XP_009121876.1	11309	97	1(1)	65	1(1)		no	0.000755	0.999245	Cytoplasm	Soluble	0.11	0.7823	0.0008	0.01	0.0032	0.0017	0.0668	0.0014	0.0217	0.0021		0(0)	0
17	17	peroxidase A2	Brassica rapa	XP_009122284.1	37992	93	1(1)	69	1(1)		yes	0.730326	0.269674	Extracellular	Soluble	0.0029	0.0046	0.6201	0.0065	0.0567	0.1543	0.0022	0.0222	0.1301	0.0004		0(0)	1		Oxido-reductases	Peroxidases
15	16	aspartyl protease AED3	Brassica rapa	XP_009122387.1	47724	370	4(3)	168	2(1)		yes	0.987570	0.012430	Extracellular	Soluble	0.0002	0.0009	0.9945	0.0004	0.0007	0.0022	0	0	0.0011	0		0(0)	0		Proteases	Asp proteases
15		serine carboxypeptidase-like 35	Brassica rapa	XP_009122437.1	54374	195	2(2)				yes	0.994548	0.005452	Extracellular	Soluble	0	0.0004	0.8615	0.0003	0.0143	0.0696	0	0.0001	0.0538	0		0(0)	0		Proteases	Ser carboxypeptidases
14	12	protein EXORDIUM-like 4	Brassica rapa	XP_009122517.1	31989	232	3(2)	128	2(2)		yes	0.944700	0.055300	Extracellular	Soluble	0	0.0008	0.6764	0.0005	0.0106	0.0438	0	0.0035	0.2643	0.0001		0(0)	0		Unknown function	unknown
16	15	peroxidase 32	Brassica rapa	XP_009123209.1	41867	418	6(3)	164	2(1)		no	0.017161	0.982839	Endoplasmic reticulum	Soluble	0.0315	0.0463	0.1025	0.0911	0.0318	0.272	0.0537	0.1428	0.2156	0.0127		0(0)	0
19		myrosinase	Brassica rapa	XP_009123219.1	62557	62	1(1)				yes	0.997944	0.002056	Extracellular	Soluble	0	0.0001	0.86	0	0	0.1026	0	0	0.0372	0		0(0)	0		Proteins acting on carbohydrates	Glycoside hydrolases (GHs)
8	3	MD-2-related lipid-recognition protein ROSY1	Brassica rapa	XP_009123288.1	16470	72	1(1)	64	1(1)		yes	0.995729	0.004271	Extracellular	Soluble	0.0008	0.0035	0.756	0.0014	0.0137	0.1015	0.0017	0.0058	0.1151	0.0004		0(0)	0		Proteins related to lipid metabolism
14	15	cysteine-rich receptor-like protein kinase 10	Brassica rapa	XP_009124038.1	28755	59	1(1)	63	1(1)		yes	0.988927	0.011073	Extracellular	Soluble	0.0084	0.0262	0.9209	0.0162	0.0045	0.0108	0.0017	0.0007	0.0107	0		0(0)	0		Unknown function	unknown
2	2	cysteine proteinase inhibitor 4	Brassica rapa	XP_009124841.1	12293	65	1(1)	165	3(3)		yes	0.994198	0.005802	Extracellular	Soluble	0	0	0.9983	0	0	0.0013	0	0	0.0003	0		0(0)	0		Proteins with interaction domains	Enzyme inhibitors
	9	germin-like protein subfamily 1 member 7 isoform X1	Brassica rapa	XP_009124949.1	24900			89	1(1)		yes	0.995986	0.004014	Extracellular	Soluble	0.0003	0.0077	0.5623	0.0084	0.0264	0.1867	0.0023	0.0089	0.1951	0.0017		0(0)	0		Miscellaneous proteins	Germin
15		vacuolar-processing enzyme gamma-isozyme	Brassica rapa	XP_009125229.1	53755	86	1(1)				yes	0.984425	0.015575	Extracellular	Soluble	0.0002	0.004	0.891	0.001	0.0019	0.0541	0.0003	0	0.0473	0		0(0)	0		Proteases	Cys proteases
18		probable pectinesterase/pectinesterase inhibitor 51	Brassica rapa	XP_009125346.1	60649	102	2(1)				yes	0.995497	0.004503	Extracellular	Soluble	0.0007	0.0083	0.7985	0.0182	0.0007	0.0417	0.0545	0	0.0774	0.0001		0(0)	0		Proteins with interaction domains	Enzyme inhibitors
15		GDSL esterase/lipase At5g03610	Brassica rapa	XP_009125512.1	38871	58	1(1)				yes	0.976454	0.023546	Extracellular	Soluble	0.0003	0.0019	0.4034	0.0024	0.0287	0.3839	0.0005	0.0072	0.1637	0.0079		0(0)	0		Proteins related to lipid metabolism	Lipase GDSL
14		peroxidase P7	Brassica rapa	XP_009125598.2	31530	97	1(1)				ambiguous	0.183695	0.816305	Extracellular	Soluble	0.0193	0.0502	0.6363	0.0082	0.0448	0.1205	0.0052	0.0132	0.1006	0.0018		0(0)	0
10	10	protein EXORDIUM-like 4	Brassica rapa	XP_009125760.1	31733	200	3(3)	66	1(1)		yes	0.977076	0.022924	Extracellular	Soluble	0	0.0006	0.766	0.0006	0.0042	0.0282	0	0.0006	0.1997	0		0(0)	0		Unknown function	unknown
16	16	uncharacterized protein LOC103850771 isoform X2	Brassica rapa	XP_009125805.1	40126	454	7(1)	342	5(1)		yes	0.958769	0.041231	Extracellular	Soluble	0.0006	0.0074	0.5891	0.0038	0.0128	0.1873	0.0021	0.0029	0.1928	0.0012		0(0)	0		Unknown function	Domains of unknown function (DUFs)
15		glutathione hydrolase 1 isoform X1	Brassica rapa	XP_009126140.1	61226	63	1(1)				yes	0.991791	0.008209	Extracellular	Soluble	0	0.002	0.8051	0.003	0.0058	0.0866	0.0003	0.0001	0.0966	0.0002		1(0)	0		Unknown function	unknown
15		probable aspartic proteinase GIP2	Brassica rapa	XP_009126298.1	42621	374	6(1)				yes	0.973824	0.026176	Extracellular	Soluble	0.0028	0.0106	0.7738	0.0225	0.0058	0.0486	0.0028	0.0004	0.1307	0.002		0(0)	0		Proteases	Asp proteases
9	9	germin-like protein 1	Brassica rapa	XP_009126456.1	22055	164	2(1)	137	2(1)		yes	0.998541	0.001459	Extracellular	Soluble	0.0009	0.0318	0.7424	0.0084	0.0053	0.1028	0.0164	0.0003	0.0907	0.0011		0(0)	0		Miscellaneous proteins	Germin
10	9	germin-like protein 1	Brassica rapa	XP_009126460.1	22190	175	2(2)	56	1(1)		yes	0.997010	0.002990	Extracellular	Soluble	0.0004	0.0125	0.8963	0.0035	0.0015	0.0408	0.0004	0.0001	0.0429	0.0016		0(0)	0		Miscellaneous proteins	Germin
18		lysosomal Pro-X carboxypeptidase	Brassica rapa	XP_009126572.1	56918	74	1(1)				ambiguous	0.856184	0.143816	Lysosome/Vacuole	Soluble	0.0023	0.013	0.29	0.0366	0.0328	0.2779	0.0329	0.0049	0.3039	0.0058		0(0)	0
4		protein BOBBER 1	Brassica rapa	XP_009127171.1	31586	65	1(1)				no	0.000484	0.999516	Cytoplasm	Soluble	0.2491	0.581	0.0008	0.0071	0.0342	0.0138	0.0031	0.07	0.0381	0.0028		0(0)	0
15	15	alpha-L-fucosidase 3	Brassica rapa	XP_009127580.1	40901	359	4(4)	52	1(1)		yes	0.999191	0.000809	Extracellular	Soluble	0.0001	0.0105	0.7817	0.001	0.0004	0.0445	0.0021	0	0.1591	0.0007		0(0)	1		Proteins related to lipid metabolism	Lipase GDSL
	7	eukaryotic translation initiation factor 5B	Brassica rapa	XP_009128198.2	140325			50	1(1)		no	0.001115	0.998885	Nucleus	Soluble	0.654	0.3358	0	0.0001	0.0061	0.0004	0.0001	0.0028	0.0006	0.0001		0(0)	1
15		pectin acetylesterase 11	Brassica rapa	XP_009128780.1	43034	232	3(3)				yes	0.977785	0.022215	Extracellular	Soluble	0.0003	0.0035	0.9257	0.0016	0.0047	0.0074	0	0.0014	0.0554	0.0001		0(0)	0		Proteins acting on carbohydrates	Carbohydrate esterases (CEs)
4	4	basic blue protein	Brassica rapa	XP_009129116.1	13968	69	1(1)	65	1(1)		yes	0.977695	0.022305	Extracellular	Soluble	0	0.0004	0.992	0.0006	0.0001	0.002	0	0	0.0048	0		0(0)	0		Unknown function	unknown
	15	bark storage protein A isoform X2	Brassica rapa	XP_009129133.1	38579			81	1(1)		yes	0.975234	0.024766	Extracellular	Soluble	0.0008	0.0145	0.5624	0.0101	0.0077	0.1432	0.0037	0.0005	0.2539	0.0032		0(0)	0		Unknown function	unknown
19		glucan endo-1,3-beta-glucosidase 3	Brassica rapa	XP_009129217.1	53878	145	2(2)				cell membrane	0.996286	0.003714	Cell membrane	Membrane	0	0	0.0011	0	0.9812	0.0125	0	0.0027	0.0024	0		0(0)	0
	5	photosystem I reaction center subunit IV A, chloroplastic	Brassica rapa	XP_009129307.1	15035			50	1(1)		no	0.001381	0.998619	Plastid	Soluble	0	0.0002	0	0.0004	0	0	0.9993	0	0	0		0(0)	0
7	7	peroxiredoxin Q, chloroplastic isoform X1	Brassica rapa	XP_009129587.1	24214	295	4(4)	158	2(2)		no	0.000176	0.999824	Plastid	Soluble	0	0	0	0.0002	0	0	0.9997	0	0	0		0(0)	0
4		photosystem II D1 precursor processing protein PSB27-H2	Brassica rapa	XP_009129770.1	21762	61	1(1)				no	0.000564	0.999436	Plastid	Membrane	0.0042	0.0205	0.0029	0.1177	0.0101	0.0031	0.8175	0.0014	0.0156	0.007		0(0)	0
17		uncharacterized protein LOC103854751	Brassica rapa	XP_009129962.1	39727	117	2(1)				yes	0.992482	0.007518	Extracellular	Soluble	0.0003	0.0113	0.7254	0.008	0.0015	0.0871	0.0025	0.0001	0.163	0.0008		0(0)	0		Unknown function	Domains of unknown function (DUFs)
15	15	serine carboxypeptidase-like 34	Brassica rapa	XP_009130122.1	57166	183	2(2)	55	1(1)		yes	0.991280	0.008720	Extracellular	Soluble	0.0001	0.0008	0.4149	0.0007	0.0189	0.1623	0.0001	0.0527	0.3493	0.0001		0(0)	1		Proteases	Ser carboxypeptidases
8	7	pectinesterase inhibitor 11-like	Brassica rapa	XP_009130208.1	22621	356	3(1)	95	1(1)		yes	0.935538	0.064462	Extracellular	Soluble	0.0017	0.0034	0.8498	0.0364	0.0024	0.0563	0.0296	0.0033	0.017	0.0001		0(0)	0		Proteins with interaction domains	Enzyme inhibitors
14		peroxidase 71	Brassica rapa	XP_009130440.1	34426	62	1(1)				yes	0.991470	0.008530	Extracellular	Soluble	0.0003	0.0047	0.8893	0.0049	0.0044	0.0195	0.0002	0.0006	0.0758	0.0004		0(0)	0		Oxido-reductases	Peroxidases
16		aspartyl protease AED3	Brassica rapa	XP_009130976.1	47650	254	4(1)				yes	0.993603	0.006397	Extracellular	Soluble	0.0005	0.0032	0.9858	0.0017	0.0007	0.0046	0.0002	0	0.0034	0		0(0)	0		Proteases	Asp proteases
18		probable pectinesterase/pectinesterase inhibitor 51	Brassica rapa	XP_009131121.1	60355	137	2(1)				yes	0.993567	0.006433	Extracellular	Soluble	0.0009	0.0109	0.8082	0.0047	0.0011	0.0453	0.0158	0	0.113	0		0(0)	0		Proteins with interaction domains	Enzyme inhibitors
	9	germin-like protein subfamily 3 member 3	Brassica rapa	XP_009131804.1	22029			134	2(1)		yes	0.996350	0.003650	Extracellular	Soluble	0.0015	0.0466	0.7783	0.0125	0.0099	0.0548	0.0141	0.0003	0.0784	0.0036		0(0)	0		Miscellaneous proteins	Germin
7		pectinesterase inhibitor 3	Brassica rapa	XP_009131814.1	22093	202	3(2)				yes	0.975204	0.024796	Extracellular	Soluble	0.0003	0.0043	0.7915	0.0032	0.0002	0.1462	0.0029	0.0013	0.0498	0.0004		1(0)	0		Proteins with interaction domains	Enzyme inhibitors
4	4	non-specific lipid-transfer protein 3	Brassica rapa	XP_009132019.1	14039	81	1(1)	77	1(1)		yes	0.990832	0.009168	Extracellular	Soluble	0.0001	0.0005	0.9963	0.0018	0.0001	0.0003	0.0001	0	0.0008	0		0(0)	0		Proteins related to lipid metabolism	Lipid transfer proteins (LTPs)
13		protein trichome birefringence-like 40	Brassica rapa	XP_009132768.1	42532	56	1(1)				yes	0.992295	0.007705	Extracellular	Soluble	0.0001	0.0004	0.5487	0.0004	0.0277	0.0951	0	0.0029	0.3246	0		0(0)	0		Unknown function	unknown
15		protein trichome birefringence-like 37	Brassica rapa	XP_009132974.1	43568	114	1(1)				yes	0.986107	0.013893	Extracellular	Soluble	0.0001	0.0004	0.7865	0.0002	0.0055	0.0349	0	0.0023	0.17	0		0(0)	0		Unknown function	unknown
10		basic endochitinase CHB4	Brassica rapa	XP_009133618.1	29669	88	1(1)				yes	0.999853	0.000147	Extracellular	Soluble	0	0.0011	0.8812	0	0.0001	0.0014	0	0	0.1162	0		0(0)	0		Proteins acting on carbohydrates	Glycoside hydrolases (GHs)
11		endochitinase At2g43620	Brassica rapa	XP_009133622.1	30960	203	3(3)				yes	0.998582	0.001418	Extracellular	Soluble	0.0001	0.0008	0.7144	0.0002	0.0069	0.0292	0	0.0027	0.2457	0		0(0)	0		Proteins acting on carbohydrates	Glycoside hydrolases (GHs)
14		probable pectinesterase/pectinesterase inhibitor 17	Brassica rapa	XP_009133718.1	56412	152	2(2)				yes	0.987843	0.012157	Extracellular	Soluble	0	0.0003	0.9818	0.0001	0.0007	0.0066	0	0	0.0104	0		0(0)	0		Proteins with interaction domains	Enzyme inhibitors
9		thylakoid lumenal 19 kDa protein, chloroplastic	Brassica rapa	XP_009133983.1	25795	81	1(1)				no	0.021455	0.978545	Plastid	Membrane	0.0001	0.0004	0.0001	0.0028	0.0001	0.0001	0.9957	0	0.0006	0.0002		1(0)	0
13	13	protein EXORDIUM	Brassica rapa	XP_009134114.1	33800	57	1(1)	57	1(1)		yes	0.952100	0.047900	Extracellular	Soluble	0	0.0006	0.9843	0.0005	0.0003	0.0041	0	0	0.0101	0		0(0)	0		Unknown function	unknown
19	20	monocopper oxidase-like protein SKU5	Brassica rapa	XP_009134269.1	65629	364	4(1)	359	4(1)		cell membrane	0.994988	0.005012	Cell membrane	Membrane	0.0013	0.0014	0.1619	0.0005	0.7509	0.0283	0	0.0083	0.0457	0.0016		0(0)	0
4		nitrogen regulatory protein P-II homolog isoform X2	Brassica rapa	XP_009134464.1	21450	112	1(1)				no	0.000451	0.999549	Plastid	Soluble	0	0.0003	0	0.0016	0	0	0.9979	0	0	0.0002		0(0)	0
6	4	pathogenesis-related protein PR-4	Brassica rapa	XP_009134783.1	16113	178	2(1)	221	3(3)		yes	0.998736	0.001264	Extracellular	Soluble	0	0.0001	0.9965	0	0.0001	0.0003	0	0	0.0031	0		0(0)	0		Miscellaneous proteins	(PR-4)
4		pathogenesis-related protein PR-4	Brassica rapa	XP_009134784.1	15957	206	3(3)				yes	0.999080	0.000920	Extracellular	Soluble	0	0.0001	0.9746	0	0	0.001	0	0	0.0243	0		0(0)	0		Miscellaneous proteins	(PR-4)
14		peroxidase 50	Brassica rapa	XP_009135008.1	36166	52	1(1)				yes	0.996948	0.003052	Extracellular	Soluble	0.0005	0.0046	0.7018	0.0052	0.0055	0.1335	0.0006	0.0023	0.1452	0.0006		0(0)	0		Oxido-reductases	Peroxidases
3		non-specific lipid-transfer protein 6	Brassica rapa	XP_009135090.1	12557	51	1(1)				yes	0.999754	0.000246	Extracellular	Soluble	0	0	0.999	0	0	0.0009	0	0	0	0		0(0)	0		Proteins related to lipid metabolism	Lipid transfer proteins (LTPs)
15	14	pectinesterase/pectinesterase inhibitor 3	Brassica rapa	XP_009135376.1	64703	254	4(3)	239	4(1)		no	0.056014	0.943986	Lysosome/Vacuole	Soluble	0.0007	0.0035	0.1985	0.0333	0.065	0.113	0.0211	0.1424	0.4174	0.005		0(0)	0
19		probable leucine-rich repeat receptor-like serine/threonine-protein kinase At3g14840 isoform X1	Brassica rapa	XP_009135396.1	116443	53	1(1)				cell membrane	0.997699	0.002301	Cell membrane	Membrane	0	0	0.0001	0.0005	0.9984	0.0006	0	0	0.0003	0		6(5)	1
5		reactive Intermediate Deaminase A, chloroplastic isoform X1	Brassica rapa	XP_009135686.1	19611	81	1(1)				no	0.000326	0.999674	Plastid	Soluble	0.0003	0.0125	0	0.2959	0.0006	0.0003	0.6755	0.0008	0.0045	0.0096		0(0)	0
16		early nodulin-like protein 3	Brassica rapa	XP_009135697.1	21915	188	2(2)				cell membrane	0.856216	0.143784	Cell membrane	Membrane	0	0	0	0.0001	0.9606	0.033	0	0.0053	0.001	0		0(0)	0
22	23	fasciclin-like arabinogalactan protein 7	Brassica rapa	XP_009136147.1	27104	109	1(1)	92	1(1)		cell membrane	0.984222	0.015778	Cell membrane	Membrane	0	0	0.0018	0.0002	0.9116	0.0728	0	0.0123	0.0013	0		0(0)	0
13		xyloglucan endotransglucosylase/hydrolase	Brassica rapa	XP_009136186.1	34273	252	3(3)				yes	0.997550	0.002450	Extracellular	Soluble	0.0001	0.0013	0.9303	0.0003	0.0003	0.0221	0	0	0.0455	0		0(0)	0		Proteins acting on carbohydrates	Glycoside hydrolases (GHs)
	18	probable polygalacturonase	Brassica rapa	XP_009137085.1	54947			47	1(1)		yes	0.976123	0.023877	Extracellular	Soluble	0.0001	0.0007	0.8096	0.0001	0.0008	0.0557	0	0.0001	0.1329	0		0(0)	0		Proteins acting on carbohydrates	Glycoside hydrolases (GHs)
21		cystine lyase CORI3	Brassica rapa	XP_009137236.1	47805	226	3(3)				no	0.002207	0.997793	Cytoplasm	Soluble	0.0187	0.5326	0.0031	0.0191	0.0031	0.0018	0.0301	0.0002	0.0031	0.3881		0(0)	0
	9	calcium-dependent protein kinase 3	Brassica rapa	XP_009137281.1	58999			49	1(1)		no	0.000167	0.999833	Nucleus	Soluble	0.3993	0.2801	0.002	0.0017	0.2228	0.0381	0.002	0.03	0.0218	0.0023		0(0)	0
18		probable polygalacturonase	Brassica rapa	XP_009137356.1	54967	65	1(1)				yes	0.987492	0.012508	Extracellular	Soluble	0	0.0008	0.7799	0.0003	0.0015	0.0536	0.0001	0.0001	0.1636	0.0001		0(0)	0		Proteins acting on carbohydrates	Glycoside hydrolases (GHs)
8		pectinesterase inhibitor 7	Brassica rapa	XP_009137508.1	22388	94	1(1)				yes	0.966324	0.033676	Extracellular	Soluble	0.0012	0.0076	0.5865	0.0069	0.002	0.2874	0.0017	0.0015	0.1051	0.0001		0(0)	0		Proteins acting on carbohydrates	Carbohydrate esterases (CEs)
6	12	xyloglucan endotransglucosylase/hydrolase protein 24	Brassica rapa	XP_009137907.1	31803	61	1(1)	111	2(1)		yes	0.994418	0.005582	Extracellular	Soluble	0	0.0004	0.9087	0	0.0004	0.0378	0	0.0007	0.0519	0		0(0)	0		Proteins acting on carbohydrates	Glycoside hydrolases (GHs)
15	15	serine carboxypeptidase 24	Brassica rapa	XP_009137947.1	52875	145	2(2)	84	1(1)		yes	0.997390	0.002610	Extracellular	Soluble	0.0001	0.0012	0.7161	0.001	0.001	0.1499	0.0001	0.0001	0.1303	0.0002		0(0)	0		Proteases	Ser carboxypeptidases
10		translation initiation factor IF3-4, chloroplastic	Brassica rapa	XP_009137960.1	31855	59	1(1)				no	0.003051	0.996949	Plastid	Membrane	0.0117	0.0052	0.0001	0.0482	0.0001	0.0001	0.9335	0	0.0005	0.0005		1(0)	0
16	15	bark storage protein A	Brassica rapa	XP_009137982.1	37768	248	3(3)	116	2(2)		yes	0.971091	0.028909	Extracellular	Soluble	0	0.0037	0.5825	0.001	0.0004	0.0941	0.0011	0	0.317	0.0002		0(0)	0		Unknown function	unknown
15		bark storage protein A	Brassica rapa	XP_009137991.1	39711	206	3(1)				no	0.116851	0.883149	Lysosome/Vacuole	Soluble	0.0011	0.0043	0.1117	0.0072	0.0617	0.3059	0.0085	0.0444	0.4501	0.0052		0(0)	0
18		probable serine protease EDA2	Brassica rapa	XP_009138413.1	55723	55	1(1)				yes	0.800837	0.199163	Extracellular	Soluble	0.0047	0.0217	0.423	0.0249	0.0233	0.3135	0.0125	0.0199	0.1547	0.0019		0(0)	0		Proteases	Ser proteases
10	10	ribosome-recycling factor, chloroplastic	Brassica rapa	XP_009138693.1	30213	328	4(1)	267	4(1)		no	0.000595	0.999405	Plastid	Soluble	0.0004	0.0021	0	0.0265	0.0001	0.0001	0.97	0	0.0003	0.0005		1(1)	0
15		aspartyl protease family protein 2	Brassica rapa	XP_009138753.1	52072	137	2(2)				yes	0.934756	0.065244	Extracellular	Soluble	0.0016	0.004	0.6249	0.0128	0.0307	0.1437	0.0174	0.0117	0.1526	0.0006		0(0)	0		Proteases	Asp proteases
8	8	psbP-like protein 1, chloroplastic isoform X1	Brassica rapa	XP_009139174.1	26153	284	4(1)	52	1(1)		no	0.002443	0.997557	Plastid	Soluble	0	0.0003	0	0.0005	0	0	0.9988	0	0.0001	0.0002		0(0)	0
17		beta-hexosaminidase 1	Brassica rapa	XP_009139188.1	62830	102	2(2)				ambiguous	0.973580	0.026420	Lysosome/Vacuole	Soluble	0.0001	0.0006	0.3963	0.0006	0.0016	0.148	0.0004	0.0011	0.4512	0.0001		0(0)	0
16	17	aspartyl protease AED3	Brassica rapa	XP_009139245.1	46743	550	7(1)	276	3(3)		yes	0.998711	0.001289	Extracellular	Soluble	0	0.0002	0.9901	0	0.0002	0.0028	0	0	0.0068	0		0(0)	0		Proteases	Asp proteases
9	9	serine carboxypeptidase-like 20	Brassica rapa	XP_009139654.1	55297	55	1(1)	50	1(1)		ambiguous	0.996330	0.003670	Lysosome/Vacuole	Soluble	0	0.0006	0.248	0.0002	0.0016	0.2619	0	0.0013	0.4863	0.0001		0(0)	0
15	15	putative glucose-6-phosphate 1-epimerase	Brassica rapa	XP_009139673.1	36699	564	7(7)	193	2(2)		yes	0.967952	0.032048	Extracellular	Soluble	0.0004	0.0052	0.9289	0.0184	0.0019	0.0314	0.0002	0.0004	0.0132	0.0001		1(0)	0		Miscellaneous proteins
2		probable small nuclear ribonucleoprotein G	Brassica rapa	XP_009140507.1	8833	64	1(1)				no	0.000571	0.999429	Cytoplasm	Soluble	0.2352	0.5941	0.0133	0.0698	0.0125	0.0042	0.0328	0.003	0.0173	0.0178		0(0)	0
11		serine carboxypeptidase-like 51	Brassica rapa	XP_009140831.1	55616	115	2(2)				no	0.048682	0.951318	Endoplasmic reticulum	Soluble	0.0061	0.2356	0.216	0.0482	0.0064	0.2542	0.0403	0.0031	0.1269	0.0631		0(0)	0
1	3	non-specific lipid-transfer protein A	Brassica rapa	XP_009141745.1	12298	61	1(1)	73	1(1)		yes	0.999301	0.000699	Extracellular	Soluble	0	0	1	0	0	0	0	0	0	0		0(0)	0		Proteins related to lipid metabolism	Lipid transfer proteins (LTPs)
2		non-specific lipid-transfer protein B isoform X1	Brassica rapa	XP_009141746.1	12491	135	2(1)				yes	0.998340	0.001660	Extracellular	Soluble	0	0	1	0	0	0	0	0	0	0		0(0)	0		Proteins related to lipid metabolism	Lipid transfer proteins (LTPs)
5	5	protein disulfide-isomerase like 2-1	Brassica rapa	XP_009142533.1	39768	78	1(1)	83	1(1)		ambiguous	0.997247	0.002753	Endoplasmic reticulum	Soluble	0.0001	0.0015	0.0907	0.0008	0.001	0.7902	0.0003	0.0004	0.1151	0		1(0)	0
15		pectin acetylesterase 3	Brassica rapa	XP_009142580.1	46646	58	1(1)				yes	0.984762	0.015238	Extracellular	Soluble	0.0001	0.0006	0.9532	0.0003	0.0013	0.0138	0	0.0002	0.0306	0		0(0)	0		Proteins acting on carbohydrates	Carbohydrate esterases (CEs)
24	23	glycerophosphodiester phosphodiesterase GDPDL3	Brassica rapa	XP_009142640.1	82868	118	1(1)	82	1(1)		cell membrane	0.981588	0.018412	Cell membrane	Membrane	0	0	0.0006	0.0001	0.994	0.0037	0	0.001	0.0007	0		0(0)	0
15		fructose-bisphosphate aldolase 2, chloroplastic	Brassica rapa	XP_009142782.1	43181	504	6(1)				no	0.000331	0.999669	Plastid	Soluble	0	0.0017	0	0.0087	0	0	0.9883	0	0.0001	0.0012		0(0)	0
6		thylakoid lumenal 15 kDa protein 1, chloroplastic isoform X1	Brassica rapa	XP_009143080.1	23689	272	3(3)				no	0.000938	0.999062	Plastid	Soluble	0	0.0001	0	0.0002	0	0	0.9994	0	0.0002	0		0(0)	0
19	21	fasciclin-like arabinogalactan protein 8	Brassica rapa	XP_009143146.1	42798	386	5(1)	262	3(1)		cell membrane	0.992302	0.007698	Cell membrane	Membrane	0	0	0.065	0.0003	0.9217	0.0076	0	0.0006	0.0046	0		0(0)	0
5	2	non-specific lipid-transfer protein D	Brassica rapa	XP_009143379.1	12461	146	2(1)	85	1(1)		yes	0.997126	0.002874	Extracellular	Soluble	0	0	1	0	0	0	0	0	0	0		0(0)	0		Proteins related to lipid metabolism	Lipid transfer proteins (LTPs)
3		non-specific lipid-transfer protein 1	Brassica rapa	XP_009143445.1	12573	63	1(1)				yes	0.999364	0.000636	Extracellular	Soluble	0	0	0.9999	0	0	0	0	0	0	0		0(0)	0		Proteins related to lipid metabolism	Lipid transfer proteins (LTPs)
24	22	early nodulin-like protein 2	Brassica rapa	XP_009143549.2	33031	196	2(2)	163	3(3)		cell membrane	0.961491	0.038509	Cell membrane	Membrane	0	0	0.0055	0	0.9465	0.0359	0	0.0116	0.0004	0		1(0)	0
3	4	protein WVD2-like 4	Brassica rapa	XP_009143624.1	48392	79	1(1)	86	1(1)		no	0.000329	0.999671	Cytoplasm	Soluble	0.1907	0.6864	0.001	0.0003	0.1035	0.0018	0.0008	0.0121	0.0032	0.0003		0(0)	0
22		receptor-like protein EIX1	Brassica rapa	XP_009143720.1	100632	51	1(1)				yes	0.988528	0.011472	Extracellular	Soluble	0.0118	0.0192	0.533	0.011	0.0383	0.2654	0.0014	0.0133	0.1026	0.0039		25(23)	0		Proteins with interaction domains	Leucine-rich-repeat domains (LRRs)		yes
18		berberine bridge enzyme-like 16	Brassica rapa	XP_009143739.1	61049	122	2(1)				yes	0.968575	0.031425	Extracellular	Soluble	0.0006	0.0092	0.6468	0.0538	0.0039	0.1396	0.0868	0.0006	0.0517	0.0071		0(0)	0		Oxido-reductases	Berberine bridge enzymes
2	11	histone H1.2	Brassica rapa	XP_009144283.1	26787	92	1(1)	133	2(2)		no	0.000294	0.999706	Nucleus	Soluble	0.9918	0.0081	0	0	0.0001	0	0	0	0	0		1(1)	0
19	20	monocopper oxidase-like protein SKU5	Brassica rapa	XP_009144495.1	65707	373	4(1)	381	4(1)		cell membrane	0.996726	0.003274	Cell membrane	Membrane	0.0008	0.0004	0.0512	0.0013	0.8888	0.0252	0.0001	0.0043	0.0275	0.0004		0(0)	0
15		DNA damage-repair/toleration protein DRT100	Brassica rapa	XP_009145581.1	40461	722	8(3)				yes	0.998601	0.001399	Extracellular	Soluble	0	0.0007	0.9877	0.0002	0.0001	0.0025	0	0	0.0087	0		7(7)	1		Proteins with interaction domains	Leucine-rich-repeat domains (LRRs)		yes
7	5	reactive Intermediate Deaminase A, chloroplastic	Brassica rapa	XP_009145638.1	19956	117	2(2)	54	1(1)		no	0.000529	0.999471	Plastid	Soluble	0	0.0017	0.0001	0.1649	0.0004	0.0004	0.828	0.0001	0.0014	0.0029		0(0)	0
19		probable beta-D-xylosidase 5	Brassica rapa	XP_009145766.1	86306	49	1(1)				yes	0.992643	0.007357	Extracellular	Soluble	0.0001	0.002	0.7092	0.0014	0.0014	0.0916	0.0001	0.0004	0.1936	0.0001		0(0)	0		Proteins acting on carbohydrates	Glycoside hydrolases (GHs)
18	18	probable polygalacturonase	Brassica rapa	XP_009146055.1	49483	71	1(1)	54	1(1)		yes	0.992091	0.007909	Extracellular	Soluble	0	0.0009	0.8823	0.0001	0.0011	0.0172	0	0	0.0984	0		0(0)	0		Proteins acting on carbohydrates	Glycoside hydrolases (GHs)
13		lectin-like protein At3g16530	Brassica rapa	XP_009146263.1	30674	68	1(1)				yes	0.991886	0.008114	Extracellular	Soluble	0	0.0006	0.8778	0.0003	0.0003	0.0354	0	0.0001	0.0854	0		0(0)	0		Proteins with interaction domains	Lectins
14	14	pectinesterase/pectinesterase inhibitor 3	Brassica rapa	XP_009146386.2	64266	207	3(1)	394	6(3)		no	0.139485	0.860515	Lysosome/Vacuole	Soluble	0.0005	0.0047	0.278	0.0352	0.0543	0.1317	0.0081	0.1171	0.3665	0.0039		0(0)	0
15		BRAlike5	Brassica rapa ssp. pekinensis	XP_009146639	38048	235	4(4)				yes	0.930296	0.069704	Extracellular	Soluble	0.0005	0.0015	0.3996	0.007	0.0153	0.173	0.0002	0.144	0.2587	0.0003		6(6)	1		Proteins with interaction domains	Leucine-rich-repeat domains (LRRs)		yes
4		dihydroneopterin aldolase 1	Brassica rapa	XP_009146687.1	16409	113	1(1)				no	0.001117	0.998883	Cytoplasm	Soluble	0.1036	0.7711	0.0062	0.0252	0.0104	0.0067	0.0242	0.0045	0.024	0.0242		0(0)	0
8		2-Cys peroxiredoxin BAS1, chloroplastic	Brassica rapa	XP_009146696.1	28668	174	3(1)				no	0.000158	0.999842	Plastid	Soluble	0	0.0005	0	0.0014	0	0	0.9975	0	0.0004	0.0002		0(0)	0
15	15	uncharacterized protein LOC103870618	Brassica rapa	XP_009147007.1	39384	721	9(2)	140	2(2)		yes	0.993553	0.006447	Extracellular	Soluble	0.0002	0.0214	0.7008	0.0371	0.0018	0.0719	0.0079	0	0.1523	0.0066		0(0)	0		Unknown function	Domains of unknown function (DUFs)
14		serine carboxypeptidase-like 27 isoform X1	Brassica rapa	XP_009147009.1	52627	55	1(1)				yes	0.989754	0.010246	Extracellular	Soluble	0	0.0004	0.6558	0.0007	0.003	0.1126	0	0.0001	0.2271	0.0002		0(0)	0		Proteases	Ser proteases
18	18	probable glucan endo-1,3-beta-glucosidase A6	Brassica rapa	XP_009147086.1	55503	169	2(2)	122	2(2)		no	0.021050	0.978950	Lysosome/Vacuole	Soluble	0.0031	0.0169	0.2428	0.2582	0.0156	0.0844	0.0694	0.0098	0.292	0.0078		0(0)	0
15		GDSL esterase/lipase At3g05180	Brassica rapa	XP_009147268.1	42798	58	1(1)				yes	0.993302	0.006698	Extracellular	Soluble	0	0.0003	0.4905	0.0002	0.0042	0.2689	0	0.0004	0.2355	0		0(0)	0		Proteins related to lipid metabolism	Lipase GDSL
3		thioredoxin F1, chloroplastic	Brassica rapa	XP_009147326.1	20141	69	1(1)				no	0.010013	0.989987	Plastid	Soluble	0.011	0.0681	0.0002	0.1234	0.0003	0.0003	0.7831	0	0.0007	0.0128		0(0)	0
11		serine carboxypeptidase-like 25	Brassica rapa	XP_009147382.1	53694	158	2(2)				yes	0.979648	0.020352	Extracellular	Soluble	0.0001	0.0011	0.6978	0.0014	0.0089	0.139	0.0001	0.0004	0.1509	0.0002		0(0)	0		Proteases	Ser carboxypeptidases
15		peptidyl-prolyl cis-trans isomerase CYP38, chloroplastic	Brassica rapa	XP_009147436.2	46919	231	3(2)				no	0.002214	0.997786	Plastid	Soluble	0.0002	0.0056	0.0001	0.0054	0.0001	0.0003	0.9834	0	0.0018	0.0032		0(0)	0
15	16	GDSL esterase/lipase At1g54020 isoform X1	Brassica rapa	XP_009147560.1	42996	152	2(2)	217	3(3)		ambiguous	0.872560	0.127440	Endoplasmic reticulum	Soluble	0.0007	0.004	0.265	0.0032	0.0172	0.481	0.001	0.0187	0.2087	0.0005		0(0)	1
13	13	lectin-like protein At1g53070	Brassica rapa	XP_009147636.1	30603	246	4(4)	58	1(1)		yes	0.969092	0.030908	Extracellular	Soluble	0.0005	0.0042	0.5777	0.0096	0.0056	0.1582	0.0036	0.0048	0.2354	0.0005		0(0)	0		Proteins with interaction domains	Lectins
13		myrosinase-binding protein 2 isoform X1	Brassica rapa	XP_009147718.2	123804	63	1(1)				no	0.001166	0.998834	Cytoplasm	Soluble	0.2632	0.5955	0.0223	0.0033	0.0281	0.0062	0.0042	0.0034	0.0566	0.0172		1(1)	0
4		putative DNA-binding protein At1g48610 isoform X1	Brassica rapa	XP_009147954.1	19452	129	2(2)				no	0.002503	0.997497	Nucleus	Soluble	0.9992	0.0008	0	0	0	0	0	0	0	0		0(0)	0
6	6	cell wall / vacuolar inhibitor of fructosidase 1	Brassica rapa	XP_009148010.1	17851	104	1(1)	104	1(1)		yes	0.999050	0.000950	Extracellular	Soluble	0.0011	0.0303	0.8301	0.0021	0.0019	0.1098	0.0019	0.0001	0.0175	0.0052		0(0)	0		Proteins acting on carbohydrates	Carbohydrate esterases (CEs)
4		basic transcription factor 3	Brassica rapa	XP_009149241.1	17995	82	1(1)				no	0.000379	0.999621	Nucleus	Soluble	0.7147	0.2714	0.0004	0.0047	0.006	0.0002	0.0006	0.0009	0.0004	0.0007		0(0)	0
10		pathogenesis-related protein 5 isoform X1	Brassica rapa	XP_009149412.1	26688	47	1(1)				yes	0.863494	0.136506	Extracellular	Soluble	0.0001	0.0052	0.9888	0.0008	0.0001	0.0002	0.0002	0	0.0046	0		0(0)	0		Miscellaneous proteins	(PR-5)
16	16	peroxidase 34	Brassica rapa	XP_009149762.1	39541	469	7(2)	197	3(2)		yes	0.928989	0.071011	Extracellular	Soluble	0.0067	0.0261	0.5343	0.0115	0.0154	0.2191	0.0063	0.0043	0.1726	0.0039		0(0)	0		Oxido-reductases	Peroxidases
14		aldose 1-epimerase	Brassica rapa	XP_009149871.1	39739	146	2(2)				ambiguous	0.661927	0.338073	Endoplasmic reticulum	Soluble	0.0001	0.0019	0.0896	0.0026	0.0149	0.4125	0.0011	0.0701	0.4061	0.0011		0(0)	0
17	17	fasciclin-like arabinogalactan protein 2	Brassica rapa	XP_009150168.1	43220	275	3(1)	124	2(2)		cell membrane	0.970155	0.029845	Cell membrane	Membrane	0.0002	0	0.0024	0.0022	0.777	0.1107	0.0001	0.0406	0.0662	0.0004		0(0)	0
15	15	probable inactive purple acid phosphatase 29	Brassica rapa	XP_009150375.2	45644	321	3(3)	63	1(1)		no	0.058849	0.941151	Plastid	Soluble	0.0097	0.0335	0.1751	0.1085	0.0204	0.0367	0.49	0.002	0.093	0.0311		0(0)	0
15		probable pectate lyase 22	Brassica rapa	XP_009150377.1	46489	60	1(1)				yes	0.906876	0.093124	Extracellular	Soluble	0	0.0006	0.8534	0	0.0106	0.0498	0	0.0014	0.0841	0		0(0)	0		Proteins acting on carbohydrates	Polysaccharide lyases (PLs)
21		beta-galactosidase 10	Brassica rapa	XP_009150446.1	83511	149	2(2)				yes	0.734197	0.265803	Extracellular	Soluble	0.0001	0.0006	0.4004	0.0011	0.0125	0.1131	0.0001	0.0745	0.3973	0.0003		0(0)	0		Proteins acting on carbohydrates	Glycoside hydrolases (GHs)
17	18	lysM domain-containing GPI-anchored protein 2 isoform X1	Brassica rapa	XP_009150855.1	39180	222	3(3)	89	1(1)		cell membrane	0.993583	0.006417	Cell membrane	Membrane	0	0	0.0001	0	0.9974	0.0013	0	0.0012	0.0001	0		0(0)	0
17		pectin acetylesterase 9 isoform X2	Brassica rapa	XP_009150908.1	49561	145	2(2)				cell membrane	0.984169	0.015831	Cell membrane	Membrane	0	0	0.0005	0	0.9797	0.0071	0	0.0043	0.0084	0		0(0)	0
15		uncharacterized protein LOC103874406	Brassica rapa	XP_009151074.1	39878	806	11(2)				yes	0.994030	0.005970	Extracellular	Soluble	0.0003	0.0101	0.6592	0.0078	0.0047	0.0856	0.0033	0.0002	0.2273	0.0016		0(0)	0		Unknown function	Domains of unknown function (DUFs)
22		HIPL2 protein	Brassica rapa	XP_009151383.1	76919	69	1(1)				cell membrane	0.997851	0.002149	Cell membrane	Membrane	0	0	0	0	0.9967	0.0026	0	0.0006	0.0001	0		0(0)	0
17	18	fasciclin-like arabinogalactan protein 2	Brassica rapa	XP_009151619.1	43178	263	3(1)	269	3(3)		cell membrane	0.981146	0.018854	Cell membrane	Membrane	0	0	0.0003	0.0002	0.8733	0.07	0	0.0358	0.0204	0		0(0)	0
16		PREDICTED: aspartyl protease AED3-like isoform X2	Brassica rapa	XP_010423263.1	47796	559	6(2)				yes	0.991160	0.008840	Extracellular	Soluble	0.0003	0.002	0.9932	0.0011	0.0005	0.0015	0.0001	0	0.0014	0		0(0)	0		Proteases	Asp proteases
6		PREDICTED: pathogenesis-related protein PR-4-like	Camelina sativa	XP_010485856.1	16043	164	2(1)				yes	0.998521	0.001479	Extracellular	Soluble	0	0.0002	0.9648	0	0.0001	0.0007	0	0	0.0342	0		0(0)	0		Miscellaneous proteins	(PR-4)
15		PREDICTED: uncharacterized protein LOC104799224	Tarenaya hassleriana	XP_010519935.1	40118	377	5(1)				yes	0.988564	0.011436	Extracellular	Soluble	0.0002	0.0094	0.7535	0.0027	0.0013	0.1112	0.0006	0.0011	0.1195	0.0005		0(0)	0		Unknown function	Domains of unknown function (DUFs)
15		PREDICTED: polygalacturonase inhibitor 1-like	Brassica oleracea var. oleracea	XP_013617122.1	36118	241	4(1)				yes	0.991762	0.008238	Extracellular	Soluble	0.0002	0.0029	0.792	0.0017	0.0013	0.0935	0.0007	0.0002	0.1073	0.0001		6(2)	1		Proteins with interaction domains	Leucine-rich-repeat domains (LRRs)		yes
18		PREDICTED: monocopper oxidase-like protein SKU5	Brassica oleracea var. oleracea	XP_013630705.1	65637	170	2(1)				cell membrane	0.970068	0.029932	Cell membrane	Membrane	0.0012	0.0013	0.1715	0.0006	0.745	0.0261	0	0.0077	0.0455	0.001		0(0)	0
14		malate dehydrogenase 1, mitochondrial-like	Brassica napus	XP_013640591.1	35835	199	3(1)				no	0.001156	0.998844	Mitochondrion	Soluble	0	0.0053	0.0001	0.9684	0.0002	0.0001	0.0166	0	0.0002	0.0091		0(0)	0
15		alpha-L-fucosidase	Brassica napus	XP_013649272.1	40627	133	2(2)				yes	0.999235	0.000765	Extracellular	Soluble	0.0001	0.0032	0.7779	0.0011	0.0004	0.0513	0.0009	0.0001	0.1649	0.0002		0(0)	1		Proteins related to lipid metabolism	Lipase GDSL
9		kunitz trypsin inhibitor 2-like	Brassica napus	XP_013653872.1	22249	63	1(1)				yes	0.995292	0.004708	Extracellular	Soluble	0.0003	0.0024	0.8192	0.0029	0.0013	0.1012	0.0001	0	0.0725	0.0001		1(0)	0		Proteins with interaction domains	Enzyme inhibitors
8		probable calcium-binding protein CML27	Brassica napus	XP_013657279.1	18762	51	1(1)				no	0.000744	0.999256	Cytoplasm	Soluble	0.1815	0.6684	0.0011	0.0532	0.0144	0.006	0.0091	0.0198	0.0416	0.0048		0(0)	0
9		oxygen-evolving enhancer protein 2, chloroplastic	Brassica napus	XP_013657522.1	28140	275	3(1)				no	0.002136	0.997864	Plastid	Soluble	0	0.0001	0.0001	0.0011	0	0	0.9979	0	0.0004	0.0002		0(0)	0
11	11	cysteine protease inhibitor WSCP-like	Brassica napus	XP_013659948.1	25130	328	4(1)	329	4(2)		yes	0.983642	0.016358	Extracellular	Soluble	0.0003	0.0035	0.9242	0.0033	0.0002	0.0368	0.0003	0.0001	0.0313	0		0(0)	0		Proteins with interaction domains	Enzyme inhibitors
16		uncharacterized protein LOC106366008	Brassica napus	XP_013660996.1	33319	49	1(1)				no	0.071361	0.928639	Plastid	Membrane	0.0072	0.0061	0.0127	0.0478	0.0102	0.0872	0.7662	0.0201	0.0376	0.0049		0(0)	0
18	19	non-classical arabinogalactan protein 31	Brassica napus	XP_013691956.1	32823	49	1(1)	49	1(1)		yes	0.986262	0.013738	Extracellular	Soluble	0	0	0.9997	0	0.0001	0.0001	0	0	0.0001	0		0(0)	0		Unknown function	unknown
14		peroxidase 12-like	Brassica napus	XP_013693363.1	42968	144	2(2)				no	0.056439	0.943561	Endoplasmic reticulum	Membrane	0.0385	0.008	0.0097	0.0463	0.2627	0.2806	0.0145	0.2572	0.0726	0.0098		0(0)	0
4	4	oxygen-evolving enhancer protein 3-1, chloroplastic-like	Brassica napus	XP_013702607.1	24344	253	3(3)	275	3(3)		no	0.001331	0.998669	Plastid	Membrane	0	0.0002	0	0.0448	0	0	0.9547	0	0	0.0002		0(0)	0
4		thioredoxin M2, chloroplastic isoform X1	Brassica napus	XP_013731445.1	20114	130	2(1)				no	0.000513	0.999487	Plastid	Soluble	0	0.0001	0	0.0002	0	0	0.9995	0	0.0001	0		0(0)	0
15		DNA damage-repair/toleration protein DRT100-like	Brassica napus	XP_013731934.1	40391	540	7(1)				yes	0.998773	0.001227	Extracellular	Soluble	0	0.0008	0.9745	0.0004	0.0003	0.008	0	0	0.0159	0		7(7)	1		Proteins with interaction domains	Leucine-rich-repeat domains (LRRs)		yes
15		bark storage protein A-like	Brassica napus	XP_013739135.1	39672	194	3(1)				no	0.116851	0.883149	Lysosome/Vacuole	Soluble	0.001	0.0041	0.1212	0.0076	0.0539	0.2975	0.0086	0.0337	0.4671	0.0052		0(0)	0
8		psbP-like protein 1, chloroplastic isoform X1	Brassica napus	XP_013742335.1	26166	280	4(1)				no	0.002496	0.997504	Plastid	Soluble	0	0.0003	0	0.0007	0	0	0.9986	0	0.0002	0.0002		0(0)	0
15		uncharacterized protein LOC106452857	Brassica napus	XP_013750493.1	39370	673	9(2)				yes	0.993553	0.006447	Extracellular	Soluble	0.0001	0.0211	0.6883	0.0374	0.0016	0.0638	0.0078	0	0.1732	0.0067		0(0)	0		Unknown function	Domains of unknown function (DUFs)
	2	non-specific lipid-transfer protein A-like	Brassica rapa	XP_013752213.1	12279			52	1(1)		yes	0.996520	0.003480	Extracellular	Soluble	0	0	1	0	0	0	0	0	0	0		0(0)	0		Proteins related to lipid metabolism	Lipid transfer proteins (LTPs)
14	14	PREDICTED: pectinesterase/pectinesterase inhibitor 3-like	Raphanus sativus	XP_018440779.1	65059	205	3(1)	250	4(1)		no	0.109804	0.890196	Lysosome/Vacuole	Membrane	0.0007	0.0025	0.1623	0.0466	0.0943	0.2253	0.0291	0.1982	0.2309	0.0102		0(0)	0
13		PREDICTED: protein EXORDIUM-like 4	Brassica rapa	XP_018442540.1	32057	183	3(1)				yes	0.976106	0.023894	Extracellular	Soluble	0	0.0027	0.6352	0.0005	0.0113	0.0486	0	0.003	0.2986	0.0001		0(0)	0		Unknown function	unknown
	19	PREDICTED: subtilisin-like protease SBT1.7	Brassica rapa	XP_018452811.1	80950			54	1(1)		yes	0.964980	0.035020	Extracellular	Soluble	0	0.0004	0.97	0.0002	0.0005	0.0156	0	0.0002	0.013	0		0(0)	0		Proteases	Ser proteases
27	24	PREDICTED: early nodulin-like protein 2	Raphanus sativus	XP_018471551.1	31708	121	2(1)	114	2(1)		cell membrane	0.846953	0.153047	Cell membrane	Membrane	0	0	0.0463	0	0.9401	0.0093	0	0.0035	0.0007	0		0(0)	0
8		PREDICTED: 2-Cys peroxiredoxin BAS1, chloroplastic-like	Raphanus sativus	XP_018493110.1	28975	186	3(1)				no	0.000160	0.999840	Plastid	Soluble	0	0.0002	0	0.0001	0	0	0.9996	0	0.0001	0		0(0)	0
16	16	cystine lyase CORI3 isoform X1	Brassica rapa	XP_018509544.2	47188	479	7(7)	156	3(3)		no	0.000940	0.999060	Cytoplasm	Soluble	0.036	0.5341	0.0053	0.0163	0.0084	0.0058	0.0182	0.0024	0.0264	0.3471		0(0)	0
9	10	lamin-like protein	Brassica rapa	XP_018511470.1	16132	112	1(1)	81	1(1)		yes	0.994641	0.005359	Extracellular	Soluble	0	0.0003	0.9944	0.0009	0	0.0012	0	0	0.0032	0		0(0)	0		Unknown function	unknown
21	6	jacalin-related lectin 34 isoform X2	Brassica rapa	XP_018515539.2	106499	274	4(4)	69	1(1)		no	0.001166	0.998834	Cytoplasm	Soluble	0.3612	0.5168	0.0222	0.0042	0.0276	0.0048	0.0042	0.0036	0.04	0.0153		1(1)	0
8		pectinesterase inhibitor 3	Brassica napus	XP_022568029.1	21248	115	2(1)				yes	0.970889	0.029111	Extracellular	Soluble	0.0011	0.0105	0.7913	0.0252	0.0026	0.0912	0.0427	0.002	0.033	0.0005		0(0)	0		Proteins with interaction domains	Enzyme inhibitors
19	23	glycerophosphodiester phosphodiesterase GDPDL3-like	Brassica napus	XP_022571201.1	83710	157	2(2)	243	3(1)		cell membrane	0.986960	0.013040	Cell membrane	Membrane	0.0003	0.0001	0.0355	0.0001	0.897	0.0581	0	0.005	0.0039	0		1(0)	0
16		aspartyl protease family protein 2	Brassica rapa	XP_033128411.1	49768	238	3(1)				yes	0.961386	0.038614	Extracellular	Soluble	0.0001	0.0005	0.8851	0.0017	0.0113	0.0601	0.0002	0.0001	0.041	0		0(0)	0		Proteases	Asp proteases
16		ectonucleotide pyrophosphatase/phosphodiesterase family member 1	Brassica rapa	XP_033128669.1	55454	58	1(1)				cell membrane	0.004065	0.995935	Cell membrane	Membrane	0.0046	0.001	0.0089	0.009	0.3514	0.1894	0.0115	0.0983	0.3231	0.0028		1(1)	0
16		myrosinase-binding protein 2	Brassica rapa	XP_033129010.1	46665	786	8(6)				no	0.001402	0.998598	Cytoplasm	Soluble	0.0005	0.7275	0.0041	0.0044	0.0013	0.003	0.0095	0	0.0642	0.1853		0(0)	0
15		leucine-rich repeat extensin-like protein 5 isoform X1	Brassica rapa	XP_033129042.1	82513	51	1(1)				yes	0.860918	0.139082	Extracellular	Soluble	0.0006	0.0007	0.9479	0.0001	0.0251	0.0051	0	0.0086	0.0121	0		6(6)	1		Proteins with interaction domains	Leucine-rich-repeat domains (LRRs)		yes
16		DNA damage-repair/toleration protein DRT100	Brassica rapa	XP_033131748.1	40389	360	5(2)				yes	0.998773	0.001227	Extracellular	Soluble	0	0.0007	0.9758	0.0004	0.0003	0.0082	0	0	0.0146	0		7(7)	1		Proteins with interaction domains	Leucine-rich-repeat domains (LRRs)		yes
14	14	GDSL esterase/lipase At1g29670	Brassica rapa	XP_033132865.1	40678	893	10(6)	312	4(4)		yes	0.997445	0.002555	Extracellular	Soluble	0.0001	0.0009	0.8411	0.0006	0.0009	0.0702	0	0.0005	0.0855	0.0001		0(0)	0		Proteins related to lipid metabolism	Lipase GDSL
6		serine carboxypeptidase-like 29	Brassica rapa	XP_033133498.1	53405	71	1(1)				ambiguous	0.823773	0.176227	Lysosome/Vacuole	Soluble	0.0014	0.0024	0.3031	0.0027	0.0384	0.3089	0.0004	0.0156	0.3267	0.0003		0(0)	0
17		probable aspartic proteinase GIP2	Brassica rapa	XP_033133638.1	48910	66	1(1)				yes	0.958397	0.041603	Extracellular	Soluble	0.0001	0.0026	0.7809	0.0013	0.0021	0.0421	0.0013	0.0001	0.1695	0.0001		1(1)	0		Proteases	Asp proteases
15	15	aspartyl protease family protein At5g10770-like	Brassica rapa	XP_033137627.1	52195	127	2(2)	57	1(1)		yes	0.995076	0.004924	Extracellular	Soluble	0.0004	0.0046	0.877	0.0058	0.0018	0.0414	0.0004	0.0005	0.068	0		0(0)	0		Proteases	Asp proteases
9		2-Cys peroxiredoxin BAS1-like, chloroplastic	Brassica rapa	XP_033137766.1	29468	240	4(1)				no	0.000268	0.999732	Plastid	Soluble	0	0.0001	0	0.0001	0	0	0.9998	0	0	0		0(0)	0
16	17	heparanase-like protein 1	Brassica rapa	XP_033138442.1	61066	72	1(1)	49	1(1)		yes	0.999364	0.000636	Extracellular	Soluble	0	0.0019	0.7994	0.0004	0.0015	0.0699	0	0.0001	0.1267	0		0(0)	0		Proteins acting on carbohydrates	Glycoside hydrolases (GHs)
	16	alpha-galactosidase 2 isoform X1	Brassica rapa	XP_033140842.1	48420			50	1(1)		yes	0.852149	0.147851	Extracellular	Soluble	0.0035	0.0032	0.3745	0.0048	0.2646	0.2077	0.0006	0.0211	0.1172	0.0028		0(0)	0		Proteins acting on carbohydrates	Glycoside hydrolases (GHs)
	14	pectinesterase/pectinesterase inhibitor 3	Brassica rapa	XP_033142845.1	65286			258	4(1)		no	0.105827	0.894173	Golgi apparatus	Soluble	0.0007	0.0043	0.2354	0.0372	0.0467	0.2098	0.0086	0.251	0.1893	0.017		0(0)	0
17	17	probable inactive chitinase-like protein LaCIC isoform X1	Brassica rapa	XP_033144418.1	44196	244	3(3)	91	1(1)		yes	0.999906	0.000094	Extracellular	Soluble	0	0.0001	0.8877	0	0	0.0162	0	0	0.096	0		0(0)	0		Proteins acting on carbohydrates	Glycoside hydrolases (GHs)
27		early nodulin-like protein 2	Brassica rapa	XP_033144715.1	56344	213	3(2)				cell membrane	0.966968	0.033032	Cell membrane	Membrane	0	0.0001	0.2201	0	0.7197	0.0394	0	0.0167	0.0039	0		1(1)	0
A), B)	The corresponding bands in the SDS-PAGE gel are displayed in 2). If a hit was detected in multiple samples, the hit with the highest MASCOT Score is listed. For all Brassicales hits see 3) and 4), respectively.
C)	Signal peptides for the secretory pathway were predeicted with SignalP 5.0 (http://www.cbs.dtu.dk/services/SignalP/)
D)	Localization was predicted using DeepLoc 1.0 (http://www.cbs.dtu.dk/services/DeepLoc/)
E)	LRRs were predicted using LRRFinder (http://www.lrrfinder.com/index.php). Total hits include database matches.
F)	Functional Classification was performed combining InterPro Scan, GO Term Analysis, BLAST and Annotation of E.C.s. For more details see 5).
		SUMMARY
		total # of proteins		369	[%]
		Localization
		extracellular proteins		184	49.8645
		cell membrane proteins		40	10.8401
		extracellular + cell membrane proteins		224	60.7046
		Predicted functions
		Proteins acting on carbohydrates		33	17.9348
		Oxido-reductases		14	7.6087
		Proteases		29	15.7609
		Proteins with interaction domains		42	22.8261
		Proteins possibly involved in signaling		0	0
		Structural proteins		0	0
		Proteins related to lipid metabolism		18	9.78261
		Miscellaneous proteins		18	9.78261
		Unknown function		30	16.3043
		extracellular LRR proteins		18	9.78261

## Sheet: 2) SDS-PAGE CWP Extraction
A) Cell wall protein (CWP) extraction from B. rapa ssp. pekinensis with CaCl2 Extraction Buffer
B) CWP extraction from B. rapa ssp. pekinensis with NaCl Extraction Buffer
The SDS-PAGE gel was cut and each sample analyzed separatedly by LC-MS/MS.

## Sheet: 3) MS All CaCl2 Extr. Hits
Sample#	Hit	Species	Accession	Mass [Da]	Mascot Score	Peptides (unique)
1	non-specific lipid-transfer protein A	Brassica rapa	XP_009141745.1	12298	61	1(1)
2	unnamed protein product, partial	Brassica rapa	VDD11612.1	6956	66	1(1)
2	dehydrin ERD14	Brassica rapa	XP_009106273.1	22031	102	2(2)
2	non-specific lipid-transfer protein 2-like	Brassica rapa	XP_009107339.1	10468	51	1(1)
2	histone H1	Brassica rapa	XP_009113565.1	50774	53	1(1)
2	thioredoxin F-type, chloroplastic	Brassica rapa	XP_009118514.1	20127	54	1(1)
2	cysteine proteinase inhibitor 4	Brassica rapa	XP_009124841.1	12293	65	1(1)
2	probable small nuclear ribonucleoprotein G	Brassica rapa	XP_009140507.1	8833	64	1(1)
2	non-specific lipid-transfer protein A	Brassica rapa	XP_009141745.1	12298	59	1(1)
2	non-specific lipid-transfer protein B isoform X1	Brassica rapa	XP_009141746.1	12491	135	2(1)
2	non-specific lipid-transfer protein D	Brassica rapa	XP_009143379.1	12461	146	2(1)
2	protein WVD2-like 4	Brassica rapa	XP_009143624.1	48392	62	1(1)
2	histone H1.2	Brassica rapa	XP_009144283.1	26787	92	1(1)
3	DC 1.2 homolog, partial	Arabidopsis thaliana	BAB17684.1	17144	83	1(1)
3	putative DNA-binding protein At1g48610	Brassica rapa	NP_001288973.1	19351	84	1(1)
3	oxygen-evolving enhancer protein 3-1, chloroplastic	Brassica rapa	NP_001288977.1	24332	58	1(1)
3	dehydrin ERD14	Brassica rapa	XP_009106273.1	22031	85	2(2)
3	polyadenylate-binding protein 2	Brassica rapa	XP_009108756.1	67736	65	1(1)
3	photosystem I reaction center subunit II-1, chloroplastic	Brassica rapa	XP_009111256.1	22589	61	1(1)
3	thioredoxin F-type, chloroplastic	Brassica rapa	XP_009118514.1	20127	55	1(1)
3	MD-2-related lipid-recognition protein ROSY1	Brassica rapa	XP_009123288.1	16470	50	1(1)
3	pathogenesis-related protein PR-4	Brassica rapa	XP_009134783.1	16113	60	1(1)
3	non-specific lipid-transfer protein 6	Brassica rapa	XP_009135090.1	12557	51	1(1)
3	non-specific lipid-transfer protein A	Brassica rapa	XP_009141745.1	12298	56	1(1)
3	non-specific lipid-transfer protein D	Brassica rapa	XP_009143379.1	12461	77	1(1)
3	non-specific lipid-transfer protein 1	Brassica rapa	XP_009143445.1	12573	63	1(1)
3	protein WVD2-like 4	Brassica rapa	XP_009143624.1	48392	79	1(1)
3	histone H1.2	Brassica rapa	XP_009144283.1	26787	79	1(1)
3	thioredoxin F1, chloroplastic	Brassica rapa	XP_009147326.1	20141	69	1(1)
4	BnaA01g08150D	Brassica napus	CDY35216.1	15035	53	1(1)
4	thioredoxin H-type	Brassica rapa	NP_001288844.1	13752	89	1(1)
4	PSBQA	Arabidopsis thaliana	OAO97592.1	25765	57	1(1)
4	epidermal growth factor receptor substrate 15-like 1 isoform X1	Brassica rapa	XP_009103289.2	130992	52	1(1)
4	nascent polypeptide-associated complex subunit beta isoform X2	Brassica rapa	XP_009104824.1	17724	59	1(1)
4	dehydrin ERD14	Brassica rapa	XP_009106273.1	22031	121	2(2)
4	polyadenylate-binding protein 2	Brassica rapa	XP_009108756.1	67736	80	1(1)
4	photosystem I reaction center subunit IV A, chloroplastic	Brassica rapa	XP_009109070.1	14958	67	1(1)
4	31 kDa ribonucleoprotein, chloroplastic	Brassica rapa	XP_009109240.1	32500	64	1(1)
4	nascent polypeptide-associated complex subunit beta-like isoform X2	Brassica rapa	XP_009110380.2	22685	57	1(1)
4	photosystem I reaction center subunit II-1, chloroplastic	Brassica rapa	XP_009111256.1	22589	67	1(1)
4	histone H1	Brassica rapa	XP_009113565.1	50774	63	1(1)
4	oxygen-evolving enhancer protein 3-2, chloroplastic	Brassica rapa	XP_009114497.1	24326	169	2(2)
4	EG45-like domain containing protein 2 isoform X1	Brassica rapa	XP_009114707.1	14867	194	3(3)
4	probable mediator of RNA polymerase II transcription subunit 37e	Brassica rapa	XP_009115390.1	71415	65	1(1)
4	basic transcription factor 3	Brassica rapa	XP_009117639.1	17793	98	1(1)
4	thioredoxin F-type, chloroplastic	Brassica rapa	XP_009118514.1	20127	60	1(1)
4	thioredoxin M2, chloroplastic	Brassica rapa	XP_009121784.1	20188	129	2(1)
4	cysteine proteinase inhibitor 1	Brassica rapa	XP_009121876.1	11309	97	1(1)
4	MD-2-related lipid-recognition protein ROSY1	Brassica rapa	XP_009123288.1	16470	62	1(1)
4	cysteine proteinase inhibitor 4	Brassica rapa	XP_009124841.1	12293	56	1(1)
4	protein BOBBER 1	Brassica rapa	XP_009127171.1	31586	65	1(1)
4	basic blue protein	Brassica rapa	XP_009129116.1	13968	69	1(1)
4	peroxiredoxin Q, chloroplastic isoform X1	Brassica rapa	XP_009129587.1	24214	55	1(1)
4	photosystem II D1 precursor processing protein PSB27-H2	Brassica rapa	XP_009129770.1	21762	61	1(1)
4	uncharacterized protein LOC103854751	Brassica rapa	XP_009129962.1	39727	73	1(1)
4	pectinesterase inhibitor 11-like	Brassica rapa	XP_009130208.1	22621	193	2(2)
4	pectinesterase inhibitor 3	Brassica rapa	XP_009131814.1	22093	106	2(2)
4	non-specific lipid-transfer protein 3	Brassica rapa	XP_009132019.1	14039	81	1(1)
4	nitrogen regulatory protein P-II homolog isoform X2	Brassica rapa	XP_009134464.1	21450	112	1(1)
4	pathogenesis-related protein PR-4	Brassica rapa	XP_009134784.1	15957	206	3(3)
4	histone H1.2	Brassica rapa	XP_009144283.1	26787	86	1(1)
4	dihydroneopterin aldolase 1	Brassica rapa	XP_009146687.1	16409	113	1(1)
4	putative DNA-binding protein At1g48610 isoform X1	Brassica rapa	XP_009147954.1	19452	129	2(2)
4	basic transcription factor 3	Brassica rapa	XP_009149241.1	17995	82	1(1)
4	peroxidase 34	Brassica rapa	XP_009149762.1	39541	55	1(1)
4	PREDICTED: pathogenesis-related protein PR-4-like	Camelina sativa	XP_010485856.1	16043	134	2(2)
4	oxygen-evolving enhancer protein 3-1, chloroplastic-like	Brassica napus	XP_013702607.1	24344	253	3(3)
4	thioredoxin M2, chloroplastic isoform X1	Brassica napus	XP_013731445.1	20114	130	2(1)
5	plasma-membrane associated cation-binding protein 1	Brassica rapa	AHV84997.1	26902	64	1(1)
5	putative DNA-binding protein At1g48610	Brassica rapa	NP_001288973.1	19351	73	1(1)
5	unnamed protein product	Brassica rapa	VDC58649.1	39954	127	2(2)
5	unnamed protein product	Brassica rapa	VDC74704.1	24647	68	1(1)
5	photosystem I reaction center subunit IV A, chloroplastic	Brassica rapa	XP_009109070.1	14958	58	1(1)
5	EG45-like domain containing protein 2 isoform X1	Brassica rapa	XP_009114707.1	14867	58	1(1)
5	probable mediator of RNA polymerase II transcription subunit 37e	Brassica rapa	XP_009115390.1	71415	80	1(1)
5	nascent polypeptide-associated complex subunit alpha-like protein 1	Brassica rapa	XP_009120694.1	21848	61	1(1)
5	pectinesterase inhibitor 3	Brassica rapa	XP_009120772.1	21846	54	1(1)
5	pathogenesis-related protein PR-4	Brassica rapa	XP_009134783.1	16113	160	2(1)
5	reactive Intermediate Deaminase A, chloroplastic isoform X1	Brassica rapa	XP_009135686.1	19611	81	1(1)
5	protein disulfide-isomerase like 2-1	Brassica rapa	XP_009142533.1	39768	78	1(1)
5	non-specific lipid-transfer protein D	Brassica rapa	XP_009143379.1	12461	146	2(1)
5	PREDICTED: pathogenesis-related protein PR-4-like	Camelina sativa	XP_010485856.1	16043	134	2(1)
6	Kunitz-type cysteine protease inhibitor	Brassica rapa	ABL97966.1	24919	162	2(2)
6	pollen coat protein	Brassica rapa	ABV89609.1	21642	70	1(1)
6	copper/zinc superoxide dismutase, partial	Brassica rapa	ADR01108.1	19131	131	1(1)
6	nucleoside diphosphate kinase 1-like	Brassica rapa	NP_001288937.1	16443	54	1(1)
6	putative DNA-binding protein At1g48610	Brassica rapa	NP_001288973.1	19351	56	1(1)
6	oxygen-evolving enhancer protein 3-1, chloroplastic	Brassica rapa	NP_001288977.1	24332	134	2(2)
6	hypothetical protein BRARA_C04099	Brassica rapa	RID72195.1	17744	152	2(1)
6	unnamed protein product	Brassica rapa	VDC82439.1	17785	162	2(1)
6	cytochrome c	Brassica rapa	XP_009103216.1	12350	62	1(1)
6	H/ACA ribonucleoprotein complex subunit 4	Brassica rapa	XP_009104046.1	61271	53	1(1)
6	heat shock 70 kDa protein 6, chloroplastic-like	Brassica rapa	XP_009109254.1	76549	56	1(1)
6	glycine-rich RNA-binding protein 10	Brassica rapa	XP_009109480.1	16096	49	1(1)
6	photosystem I reaction center subunit II-1, chloroplastic	Brassica rapa	XP_009111256.1	22589	60	1(1)
6	EG45-like domain containing protein 2 isoform X1	Brassica rapa	XP_009114707.1	14867	66	1(1)
6	probable mediator of RNA polymerase II transcription subunit 37e	Brassica rapa	XP_009115390.1	71415	50	1(1)
6	cytosolic Cu/Zn superoxide dismutase	Brassica rapa ssp. pekinensis	AAC25568.1	15272	67	1(1)
6	serine/arginine-rich splicing factor SR45	Brassica rapa	XP_009117754.1	45194	63	1(1)
6	thylakoid lumenal protein TL20.3, chloroplastic	Brassica rapa	XP_009118102.2	32061	85	1(1)
6	pectinesterase inhibitor 3	Brassica rapa	XP_009120772.1	21846	103	2(2)
6	MD-2-related lipid-recognition protein ROSY1	Brassica rapa	XP_009123288.1	16470	66	1(1)
6	pectinesterase inhibitor 11-like	Brassica rapa	XP_009130208.1	22621	178	2(2)
6	pectinesterase inhibitor 3	Brassica rapa	XP_009131814.1	22093	55	1(1)
6	nitrogen regulatory protein P-II homolog isoform X2	Brassica rapa	XP_009134464.1	21450	100	1(1)
6	pathogenesis-related protein PR-4	Brassica rapa	XP_009134783.1	16113	178	2(1)
6	pathogenesis-related protein PR-4	Brassica rapa	XP_009134784.1	15957	118	2(2)
6	xyloglucan endotransglucosylase/hydrolase protein 24	Brassica rapa	XP_009137907.1	31803	61	1(1)
6	protein disulfide-isomerase like 2-1	Brassica rapa	XP_009142533.1	39768	64	1(1)
6	thylakoid lumenal 15 kDa protein 1, chloroplastic isoform X1	Brassica rapa	XP_009143080.1	23689	272	3(3)
6	non-specific lipid-transfer protein D	Brassica rapa	XP_009143379.1	12461	105	1(1)
6	reactive Intermediate Deaminase A, chloroplastic	Brassica rapa	XP_009145638.1	19956	113	1(1)
6	cell wall / vacuolar inhibitor of fructosidase 1	Brassica rapa	XP_009148010.1	17851	104	1(1)
6	PREDICTED: pathogenesis-related protein PR-4-like	Camelina sativa	XP_010485856.1	16043	164	2(1)
6	jacalin-related lectin 34 isoform X2	Brassica rapa	XP_018515539.2	106499	124	2(2)
6	serine carboxypeptidase-like 29	Brassica rapa	XP_033133498.1	53405	71	1(1)
7	Kunitz-type cysteine protease inhibitor	Brassica rapa	ABL97966.1	24919	49	1(1)
7	pollen coat protein	Brassica rapa	ABV89609.1	21642	63	1(1)
7	peroxidase 12, partial	Brassica rapa	ACT35470.1	35809	60	1(1)
7	copper/zinc superoxide dismutase, partial	Brassica rapa	ADR01108.1	19131	133	1(1)
7	putative DNA-binding protein At1g48610	Brassica rapa	NP_001288973.1	19351	53	1(1)
7	oxygen-evolving enhancer protein 3-1, chloroplastic	Brassica rapa	NP_001288977.1	24332	66	1(1)
7	hypothetical protein BRARA_G01354	Brassica rapa	RID53998.1	17132	63	1(1)
7	hypothetical protein BRARA_C03070, partial	Brassica rapa	RID71112.1	14617	139	2(2)
7	hypothetical protein BRARA_B03810	Brassica rapa	RID76860.1	22593	352	3(3)
7	unnamed protein product	Brassica rapa	VDC82439.1	17785	104	2(2)
7	unnamed protein product	Brassica rapa	VDD07505.1	38123	60	1(1)
7	calmodulin	Brassica rapa	XP_009103571.1	16867	81	1(1)
7	photosystem I reaction center subunit II-1, chloroplastic	Brassica rapa	XP_009111256.1	22589	133	2(2)
7	pectinesterase inhibitor 3	Brassica rapa	XP_009120772.1	21846	238	3(3)
7	MD-2-related lipid-recognition protein ROSY1	Brassica rapa	XP_009123288.1	16470	56	1(1)
7	peroxiredoxin Q, chloroplastic isoform X1	Brassica rapa	XP_009129587.1	24214	295	4(4)
7	pectinesterase inhibitor 3	Brassica rapa	XP_009131814.1	22093	202	3(2)
7	xyloglucan endotransglucosylase/hydrolase protein 24	Brassica rapa	XP_009137907.1	31803	53	1(1)
7	psbP-like protein 1, chloroplastic isoform X1	Brassica rapa	XP_009139174.1	26153	86	1(1)
7	protein disulfide-isomerase like 2-1	Brassica rapa	XP_009142533.1	39768	53	1(1)
7	reactive Intermediate Deaminase A, chloroplastic	Brassica rapa	XP_009145638.1	19956	117	2(2)
7	cell wall / vacuolar inhibitor of fructosidase 1	Brassica rapa	XP_009148010.1	17851	97	1(1)
7	jacalin-related lectin 34 isoform X2	Brassica rapa	XP_018515539.2	106499	59	1(1)
7	serine carboxypeptidase-like 29	Brassica rapa	XP_033133498.1	53405	49	1(1)
8	Kunitz-type cysteine protease inhibitor	Brassica rapa	ABL97966.1	24919	263	3(3)
8	ERD12 protein	Brassica rapa	ABV89668.1	29443	71	1(1)
8	putative DNA-binding protein At1g48610	Brassica rapa	NP_001288973.1	19351	56	1(1)
8	hypothetical protein BRARA_I00541	Brassica rapa	RID43694.1	35451	130	2(2)
8	hypothetical protein BRARA_B03810	Brassica rapa	RID76860.1	22593	362	3(1)
8	unnamed protein product	Brassica rapa	VDD01928.1	35284	114	2(2)
8	unnamed protein product	Brassica rapa	VDD11711.1	45558	55	1(1)
8	cytochrome c	Brassica rapa	XP_009103216.1	12350	55	1(1)
8	calmodulin	Brassica rapa	XP_009103571.1	16867	120	1(1)
8	kunitz trypsin inhibitor 2	Brassica rapa	XP_009105887.1	24024	114	2(2)
8	kunitz trypsin inhibitor 4	Brassica rapa	XP_009105984.1	23763	50	1(1)
8	kunitz trypsin inhibitor 3	Brassica rapa	XP_009105993.1	25346	55	1(1)
8	dehydrin ERD14	Brassica rapa	XP_009106273.1	22031	128	2(2)
8	photosystem I reaction center subunit II-1, chloroplastic	Brassica rapa	XP_009111256.1	22589	111	2(2)
8	aspartyl protease AED3	Brassica rapa	XP_009116125.1	46876	49	1(1)
8	histone H1.1	Brassica rapa	XP_009119033.1	28544	53	1(1)
8	MD-2-related lipid-recognition protein ROSY1	Brassica rapa	XP_009123288.1	16470	72	1(1)
8	peroxiredoxin Q, chloroplastic isoform X1	Brassica rapa	XP_009129587.1	24214	204	3(3)
8	pectinesterase inhibitor 11-like	Brassica rapa	XP_009130208.1	22621	356	3(1)
8	pectinesterase inhibitor 3	Brassica rapa	XP_009131814.1	22093	186	3(2)
8	pectinesterase inhibitor 7	Brassica rapa	XP_009137508.1	22388	94	1(1)
8	xyloglucan endotransglucosylase/hydrolase protein 24	Brassica rapa	XP_009137907.1	31803	55	1(1)
8	psbP-like protein 1, chloroplastic isoform X1	Brassica rapa	XP_009139174.1	26153	284	4(1)
8	2-Cys peroxiredoxin BAS1, chloroplastic	Brassica rapa	XP_009146696.1	28668	174	3(1)
8	probable calcium-binding protein CML27	Brassica napus	XP_013657279.1	18762	51	1(1)
8	psbP-like protein 1, chloroplastic isoform X1	Brassica napus	XP_013742335.1	26166	280	4(1)
8	PREDICTED: 2-Cys peroxiredoxin BAS1, chloroplastic-like	Raphanus sativus	XP_018493110.1	28975	186	3(1)
8	pectinesterase inhibitor 3	Brassica napus	XP_022568029.1	21248	115	2(1)
8	2-Cys peroxiredoxin BAS1-like, chloroplastic	Brassica rapa	XP_033137766.1	29468	228	4(1)
9	ERD12 protein	Brassica rapa	ABV89668.1	29443	51	1(1)
9	receptor-like protein kinase-related family protein	Arabidopsis thaliana	NP_199665.1	29847	64	1(1)
9	Ubiquitin-60S ribosomal protein L40	Brassica rapa ssp. pekinensis	P51423.2	14852	82	1(1)
9	hypothetical protein BRARA_I00541	Brassica rapa	RID43694.1	35451	110	2(2)
9	hypothetical protein BRARA_B02016	Brassica rapa	RID74942.1	24954	610	8(5)
9	hypothetical protein BRARA_B03810	Brassica rapa	RID76860.1	22593	312	3(3)
9	unnamed protein product	Brassica rapa	VDC59027.1	20398	78	1(1)
9	calmodulin	Brassica rapa	XP_009103571.1	16867	177	2(1)
9	osmotin-like protein	Brassica rapa	XP_009103714.1	28114	49	1(1)
9	kunitz trypsin inhibitor 4	Brassica rapa	XP_009105984.1	23763	50	1(1)
9	oxygen-evolving enhancer protein 2, chloroplastic	Brassica rapa	XP_009110976.2	28104	264	3(1)
9	photosystem I reaction center subunit II-1, chloroplastic	Brassica rapa	XP_009111256.1	22589	50	1(1)
9	pectinesterase inhibitor 10	Brassica rapa	XP_009113052.1	24444	53	1(1)
9	pathogenesis-related protein 5 isoform X1	Brassica rapa	XP_009117552.1	26117	132	1(1)
9	oxygen-evolving enhancer protein 2, chloroplastic isoform X1	Brassica rapa	XP_009118485.1	28374	252	3(1)
9	oxygen-evolving enhancer protein 2, chloroplastic	Brassica rapa	XP_009119039.2	28303	334	4(2)
9	pectinesterase inhibitor 3	Brassica rapa	XP_009120772.1	21846	54	1(1)
9	germin-like protein 1	Brassica rapa	XP_009120792.1	22003	170	2(1)
9	MD-2-related lipid-recognition protein ROSY1	Brassica rapa	XP_009123288.1	16470	62	1(1)
9	germin-like protein 1	Brassica rapa	XP_009126456.1	22055	164	2(1)
9	endochitinase At2g43620	Brassica rapa	XP_009133622.1	30960	201	3(3)
9	thylakoid lumenal 19 kDa protein, chloroplastic	Brassica rapa	XP_009133983.1	25795	81	1(1)
9	pathogenesis-related protein PR-4	Brassica rapa	XP_009134783.1	16113	60	1(1)
9	aspartyl protease AED3	Brassica rapa	XP_009139245.1	46743	107	1(1)
9	serine carboxypeptidase-like 20	Brassica rapa	XP_009139654.1	55297	55	1(1)
9	reactive Intermediate Deaminase A, chloroplastic	Brassica rapa	XP_009145638.1	19956	62	1(1)
9	serine carboxypeptidase-like 25	Brassica rapa	XP_009147382.1	53694	65	1(1)
9	kunitz trypsin inhibitor 2-like	Brassica napus	XP_013653872.1	22249	63	1(1)
9	oxygen-evolving enhancer protein 2, chloroplastic	Brassica napus	XP_013657522.1	28140	275	3(1)
9	lamin-like protein	Brassica rapa	XP_018511470.1	16132	112	1(1)
9	2-Cys peroxiredoxin BAS1-like, chloroplastic	Brassica rapa	XP_033137766.1	29468	240	4(1)
10	receptor-like protein kinase-related family protein	Arabidopsis thaliana	NP_199665.1	29847	73	1(1)
10	PRXCA	Arabidopsis thaliana	OAP01267.1	39545	48	1(1)
10	Ubiquitin-60S ribosomal protein L40	Brassica rapa ssp. pekinensis	P51423.2	14852	77	1(1)
10	hypothetical protein BRARA_I04373	Brassica rapa	RID47806.1	29705	363	4(1)
10	hypothetical protein BRARA_B02016	Brassica rapa	RID74942.1	24954	543	6(5)
10	unnamed protein product	Brassica rapa	VDC58649.1	39954	61	1(1)
10	unnamed protein product	Brassica rapa	VDC59027.1	20398	51	1(1)
10	unnamed protein product	Brassica rapa	VDD13371.1	53644	50	1(1)
10	osmotin-like protein	Brassica rapa	XP_009103714.1	28114	220	2(2)
10	chalcone--flavonone isomerase	Brassica rapa	XP_009103952.1	27297	72	1(1)
10	photosystem I reaction center subunit II-1, chloroplastic	Brassica rapa	XP_009111256.1	22589	52	1(1)
10	EG45-like domain containing protein 2 isoform X1	Brassica rapa	XP_009114707.1	14867	54	1(1)
10	pathogenesis-related protein 5 isoform X1	Brassica rapa	XP_009117552.1	26117	66	1(1)
10	histone H1.1	Brassica rapa	XP_009119033.1	28544	81	1(1)
10	oxygen-evolving enhancer protein 2, chloroplastic	Brassica rapa	XP_009119039.2	28303	311	4(2)
10	protein EXORDIUM-like 4	Brassica rapa	XP_009125760.1	31733	200	3(3)
10	germin-like protein 1	Brassica rapa	XP_009126456.1	22055	134	2(2)
10	germin-like protein 1	Brassica rapa	XP_009126460.1	22190	175	2(2)
10	peroxiredoxin Q, chloroplastic isoform X1	Brassica rapa	XP_009129587.1	24214	60	1(1)
10	pectinesterase inhibitor 11-like	Brassica rapa	XP_009130208.1	22621	190	2(2)
10	basic endochitinase CHB4	Brassica rapa	XP_009133618.1	29669	88	1(1)
10	pathogenesis-related protein PR-4	Brassica rapa	XP_009134783.1	16113	60	1(1)
10	translation initiation factor IF3-4, chloroplastic	Brassica rapa	XP_009137960.1	31855	59	1(1)
10	ribosome-recycling factor, chloroplastic	Brassica rapa	XP_009138693.1	30213	328	4(1)
10	aspartyl protease AED3	Brassica rapa	XP_009139245.1	46743	94	2(2)
10	pathogenesis-related protein 5 isoform X1	Brassica rapa	XP_009149412.1	26688	47	1(1)
10	lamin-like protein	Brassica rapa	XP_018511470.1	16132	87	1(1)
11	chitinase	Brassica rapa	ABV89613.1	29691	75	1(1)
11	xyloglucan endotransglycosylase	Brassica rapa ssp. pekinensis	ACB86852.1	33727	48	1(1)
11	receptor-like protein kinase-related family protein	Arabidopsis thaliana	NP_199665.1	29847	69	1(1)
11	Ubiquitin-60S ribosomal protein L40	Brassica rapa ssp. pekinensis	P51423.2	14852	78	1(1)
11	hypothetical protein BRARA_B02016	Brassica rapa	RID74942.1	24954	468	6(3)
11	unnamed protein product	Brassica rapa	VDD13371.1	53644	85	1(1)
11	unnamed protein product	Brassica rapa	VDD20046.1	47644	70	1(1)
11	osmotin-like protein	Brassica rapa	XP_009103714.1	28114	181	2(2)
11	EP1-like glycoprotein 2	Brassica rapa	XP_009106596.1	51034	122	1(1)
11	malate dehydrogenase 1, mitochondrial	Brassica rapa	XP_009106989.1	35900	59	1(1)
11	pectinesterase inhibitor 10	Brassica rapa	XP_009113052.1	24444	54	1(1)
11	peroxidase C2	Brassica rapa	XP_009113501.1	39252	53	1(1)
11	EG45-like domain containing protein 2 isoform X1	Brassica rapa	XP_009114707.1	14867	58	1(1)
11	serine/arginine-rich splicing factor SR45	Brassica rapa	XP_009117754.1	45194	55	1(1)
11	MD-2-related lipid-recognition protein ROSY1	Brassica rapa	XP_009123288.1	16470	55	1(1)
11	protein EXORDIUM-like 4	Brassica rapa	XP_009125760.1	31733	200	3(2)
11	pectinesterase inhibitor 11-like	Brassica rapa	XP_009130208.1	22621	168	2(2)
11	endochitinase At2g43620	Brassica rapa	XP_009133622.1	30960	203	3(3)
11	pathogenesis-related protein PR-4	Brassica rapa	XP_009134783.1	16113	65	1(1)
11	xyloglucan endotransglucosylase/hydrolase protein 24	Brassica rapa	XP_009137907.1	31803	55	1(1)
11	ribosome-recycling factor, chloroplastic	Brassica rapa	XP_009138693.1	30213	242	3(1)
11	aspartyl protease AED3	Brassica rapa	XP_009139245.1	46743	142	2(2)
11	serine carboxypeptidase-like 51	Brassica rapa	XP_009140831.1	55616	115	2(2)
11	reactive Intermediate Deaminase A, chloroplastic	Brassica rapa	XP_009145638.1	19956	53	1(1)
11	serine carboxypeptidase-like 25	Brassica rapa	XP_009147382.1	53694	158	2(2)
11	cysteine protease inhibitor WSCP-like	Brassica napus	XP_013659948.1	25130	328	4(1)
11	lamin-like protein	Brassica rapa	XP_018511470.1	16132	74	1(1)
13	xyloglucan endotransglycosylase	Brassica rapa ssp. pekinensis	ACB86852.1	33727	123	2(2)
13	peroxidase 52, partial	Brassica rapa	ACT35473.1	32709	113	2(2)
13	glucanase 1	Brassica rapa ssp. pekinensis	AFN85666.1	37915	157	3(3)
13	putative lactoylglutathione lyase	Brassica rapa	BAF81517.1	32008	249	4(3)
13	hypothetical protein BRARA_I00541	Brassica rapa	RID43694.1	35451	55	1(1)
13	hypothetical protein BRARA_I04373	Brassica rapa	RID47806.1	29705	119	2(1)
13	hypothetical protein BRARA_B02016	Brassica rapa	RID74942.1	24954	294	3(3)
13	unnamed protein product	Brassica rapa	VDC77845.1	38552	72	1(1)
13	probable lactoylglutathione lyase, chloroplastic	Brassica rapa	XP_009105269.1	38161	155	2(1)
13	peroxidase 12	Brassica rapa	XP_009105826.1	40200	77	1(1)
13	EP1-like glycoprotein 2	Brassica rapa	XP_009106596.1	51034	90	1(1)
13	malate dehydrogenase 1, mitochondrial	Brassica rapa	XP_009106989.1	35900	53	1(1)
13	myrosinase-binding protein 2	Brassica rapa	XP_009107154.2	115960	52	1(1)
13	fructose-bisphosphate aldolase 2, chloroplastic	Brassica rapa	XP_009109511.2	43122	55	1(1)
13	photosystem I reaction center subunit II-1, chloroplastic	Brassica rapa	XP_009111256.1	22589	48	1(1)
13	peroxidase C2	Brassica rapa	XP_009113501.1	39252	83	1(1)
13	probable inactive receptor kinase RLK902	Brassica rapa	XP_009113711.2	68615	92	1(1)
13	lectin-like protein LEC	Brassica rapa	XP_009115623.1	30303	234	2(2)
13	pectinesterase/pectinesterase inhibitor 3	Brassica rapa	XP_009116991.2	64931	125	2(1)
13	fasciclin-like arabinogalactan protein 1	Brassica rapa	XP_009120095.1	44947	60	1(1)
13	protein EXORDIUM-like 4	Brassica rapa	XP_009122517.1	31989	176	3(1)
13	pectinesterase inhibitor 11-like	Brassica rapa	XP_009130208.1	22621	130	2(2)
13	protein trichome birefringence-like 40	Brassica rapa	XP_009132768.1	42532	56	1(1)
13	protein EXORDIUM	Brassica rapa	XP_009134114.1	33800	57	1(1)
13	pectinesterase/pectinesterase inhibitor 3	Brassica rapa	XP_009135376.1	64703	127	2(1)
13	xyloglucan endotransglucosylase/hydrolase	Brassica rapa	XP_009136186.1	34273	252	3(3)
13	ribosome-recycling factor, chloroplastic	Brassica rapa	XP_009138693.1	30213	119	4(1)
13	aspartyl protease AED3	Brassica rapa	XP_009139245.1	46743	145	2(2)
13	lectin-like protein At3g16530	Brassica rapa	XP_009146263.1	30674	68	1(1)
13	serine carboxypeptidase-like 25	Brassica rapa	XP_009147382.1	53694	56	1(1)
13	lectin-like protein At1g53070	Brassica rapa	XP_009147636.1	30603	246	4(4)
13	myrosinase-binding protein 2 isoform X1	Brassica rapa	XP_009147718.2	123804	63	1(1)
13	peroxidase 34	Brassica rapa	XP_009149762.1	39541	51	1(1)
13	PREDICTED: protein EXORDIUM-like 4	Brassica rapa	XP_018442540.1	32057	183	3(1)
13	myrosinase-binding protein 2	Brassica rapa	XP_033129010.1	46665	174	2(2)
13	GDSL esterase/lipase At1g29670	Brassica rapa	XP_033132865.1	40678	405	5(5)
14	peroxidase 52, partial	Brassica rapa	ACT35473.1	32709	102	1(1)
14	glucanase 1	Brassica rapa ssp. pekinensis	AFN85666.1	37915	403	6(4)
14	BRA_PGIP1 / BRA_PGIP1.1	Brassica rapa ssp. pekinensis	ACP28178 / MW264492	38732 38423	100	1(1)
14	BRAlike1	Brassica rapa ssp. pekinensis	XP_009120892	36324	212	3(3)
14	hypothetical protein F2Q70_00038133	Brassica cretica	KAF2590008.1	37387	172	2(1)
14	hypothetical protein BRARA_I04373	Brassica rapa	RID47806.1	29705	101	2(1)
14	hypothetical protein BRARA_B02016	Brassica rapa	RID74942.1	24954	280	3(3)
14	GDSL esterase/lipase At1g29670	Eutrema salsugineum	XP_006415557.1	40199	417	5(1)
14	EP1-like glycoprotein 2	Brassica rapa	XP_009106596.1	51034	233	3(3)
14	fructose-bisphosphate aldolase 2, chloroplastic	Brassica rapa	XP_009109511.2	43122	328	5(2)
14	oxygen-evolving enhancer protein 2, chloroplastic	Brassica rapa	XP_009110976.2	28104	57	1(1)
14	probable pectate lyase 20	Brassica rapa	XP_009111860.1	47111	56	1(1)
14	probable cysteine protease RD21C	Brassica rapa	XP_009111878.1	49026	54	1(1)
14	GDSL esterase/lipase LIP-4	Brassica rapa	XP_009113364.1	42153	65	1(1)
14	peroxidase C2	Brassica rapa	XP_009113501.1	39252	347	4(4)
14	aspartyl protease AED3	Brassica rapa	XP_009116125.1	46876	63	1(1)
14	sedoheptulose-1,7-bisphosphatase, chloroplastic	Brassica rapa	XP_009116278.2	42768	313	4(3)
14	pectinesterase/pectinesterase inhibitor 3	Brassica rapa	XP_009116991.2	64931	208	3(1)
14	LOW QUALITY PROTEIN: pectinesterase/pectinesterase inhibitor 18	Brassica rapa	XP_009118185.2	64398	516	7(4)
14	protein EXORDIUM-like 4	Brassica rapa	XP_009122517.1	31989	232	3(2)
14	cysteine-rich receptor-like protein kinase 10	Brassica rapa	XP_009124038.1	28755	59	1(1)
14	peroxidase P7	Brassica rapa	XP_009125598.2	31530	97	1(1)
14	pectinesterase inhibitor 11-like	Brassica rapa	XP_009130208.1	22621	132	2(2)
14	peroxidase 71	Brassica rapa	XP_009130440.1	34426	62	1(1)
14	probable pectinesterase/pectinesterase inhibitor 17	Brassica rapa	XP_009133718.1	56412	152	2(2)
14	peroxidase 50	Brassica rapa	XP_009135008.1	36166	52	1(1)
14	pectinesterase/pectinesterase inhibitor 3	Brassica rapa	XP_009135376.1	64703	243	4(1)
14	xyloglucan endotransglucosylase/hydrolase	Brassica rapa	XP_009136186.1	34273	140	2(2)
14	xyloglucan endotransglucosylase/hydrolase protein 24	Brassica rapa	XP_009137907.1	31803	59	1(1)
14	bark storage protein A	Brassica rapa	XP_009137982.1	37768	126	2(2)
14	ribosome-recycling factor, chloroplastic	Brassica rapa	XP_009138693.1	30213	124	2(1)
14	aspartyl protease AED3	Brassica rapa	XP_009139245.1	46743	209	2(2)
14	putative glucose-6-phosphate 1-epimerase	Brassica rapa	XP_009139673.1	36699	136	2(2)
14	fasciclin-like arabinogalactan protein 8	Brassica rapa	XP_009143146.1	42798	58	1(1)
14	DNA damage-repair/toleration protein DRT100	Brassica rapa	XP_009145581.1	40461	115	2(2)
14	pectinesterase/pectinesterase inhibitor 3	Brassica rapa	XP_009146386.2	64266	207	3(1)
14	serine carboxypeptidase-like 27 isoform X1	Brassica rapa	XP_009147009.1	52627	55	1(1)
14	lectin-like protein At1g53070	Brassica rapa	XP_009147636.1	30603	161	3(3)
14	aldose 1-epimerase	Brassica rapa	XP_009149871.1	39739	146	2(2)
14	malate dehydrogenase 1, mitochondrial-like	Brassica napus	XP_013640591.1	35835	199	3(1)
14	peroxidase 12-like	Brassica napus	XP_013693363.1	42968	144	2(2)
14	PREDICTED: pectinesterase/pectinesterase inhibitor 3-like	Raphanus sativus	XP_018440779.1	65059	205	3(1)
14	GDSL esterase/lipase At1g29670	Brassica rapa	XP_033132865.1	40678	893	10(6)
15	Kunitz-type cysteine protease inhibitor	Brassica rapa	ABL97966.1	24919	299	3(3)
15	polygalacturonase inhibitor protein 14	Brassica napus	ABX46560.1	37122	290	4(1)
15	peroxidase 12, partial	Brassica rapa	ACT35470.1	35809	680	8(3)
15	DC 1.2 homolog, partial	Arabidopsis thaliana	BAB17684.1	17144	96	1(1)
15	BRA_PGIP1	Brassica rapa ssp. pekinensis	ACP28178	38732	545	7(1)
15	BRA_PGIP1.1	Brassica rapa ssp. pekinensis	MW264492	38423	619	8(1)
15	BRAlike1	Brassica rapa ssp. pekinensis	XP_009120892	36324	399	5(2)
15	BRAlike5	Brassica rapa ssp. pekinensis	XP_009146639	38048	235	4(4)
15	unnamed protein product	Microthlaspi erraticum	CAA7023207.1	48358	629	9(1)
15	hypothetical protein F2Q68_00023149	Brassica rapa	KAF2537301.1	53357	103	2(1)
15	hypothetical protein F2Q68_00005906	Brassica cretica	KAF2583352.1	40772	524	6(2)
15	hypothetical protein BRARA_I00957	Brassica rapa	RID44142.1	39414	437	6(3)
15	hypothetical protein BRARA_I01736	Brassica rapa	RID44975.1	37574	116	2(2)
15	hypothetical protein BRARA_H00290	Brassica rapa	RID49491.1	53213	50	1(1)
15	hypothetical protein BRARA_E00244	Brassica rapa	RID61068.1	40811	126	2(1)
15	hypothetical protein BRARA_B00801	Brassica rapa	RID73667.1	43711	430	7(2)
15	hypothetical protein BRARA_B03989	Brassica rapa	RID77046.1	41060	152	2(1)
15	unnamed protein product	Brassica rapa	VDC77845.1	38552	268	4(1)
15	unnamed protein product	Brassica rapa	VDC83702.1	38488	94	1(1)
15	unnamed protein product	Arabis nemorensis	VVB08590.1	39192	293	4(1)
15	osmotin-like protein	Brassica rapa	XP_009103714.1	28114	111	1(1)
15	peroxidase 12	Brassica rapa	XP_009104899.1	40219	410	6(1)
15	PLASMODESMATA CALLOSE-BINDING PROTEIN 4	Brassica rapa	XP_009105005.1	21925	61	1(1)
15	EP1-like glycoprotein 2	Brassica rapa	XP_009106596.1	51034	420	5(5)
15	3-isopropylmalate dehydrogenase, chloroplastic	Brassica rapa	XP_009106734.1	43676	72	1(1)
15	glycine-rich RNA-binding protein 10	Brassica rapa	XP_009109480.1	16096	69	1(1)
15	probable pectate lyase 20	Brassica rapa	XP_009111860.1	47111	112	2(2)
15	peroxidase 17	Brassica rapa	XP_009112530.1	37189	62	1(1)
15	protein ASPARTIC PROTEASE IN GUARD CELL 1	Brassica rapa	XP_009112699.1	53355	53	1(1)
15	peroxidase C2	Brassica rapa	XP_009113501.1	39252	928	12(9)
15	fasciclin-like arabinogalactan protein 13	Brassica rapa	XP_009113940.1	26441	119	2(2)
15	fructose-1,6-bisphosphatase 1, chloroplastic	Brassica rapa	XP_009116090.1	45274	183	2(2)
15	aspartyl protease AED3	Brassica rapa	XP_009116125.1	46876	474	6(1)
15	sedoheptulose-1,7-bisphosphatase, chloroplastic	Brassica rapa	XP_009116278.2	42768	125	1(1)
15	pectinesterase/pectinesterase inhibitor 3	Brassica rapa	XP_009116991.2	64931	112	2(1)
15	UDP-arabinopyranose mutase 1	Brassica rapa	XP_009117866.1	40992	56	1(1)
15	LOW QUALITY PROTEIN: pectinesterase/pectinesterase inhibitor 18	Brassica rapa	XP_009118185.2	64398	58	1(1)
15	serpin-ZX isoform X2	Brassica rapa	XP_009118937.1	43526	180	2(2)
15	fasciclin-like arabinogalactan protein 1	Brassica rapa	XP_009120095.1	44947	63	1(1)
15	aspartyl protease AED3	Brassica rapa	XP_009122387.1	47724	370	4(3)
15	serine carboxypeptidase-like 35	Brassica rapa	XP_009122437.1	54374	195	2(2)
15	vacuolar-processing enzyme gamma-isozyme	Brassica rapa	XP_009125229.1	53755	86	1(1)
15	GDSL esterase/lipase At5g03610	Brassica rapa	XP_009125512.1	38871	58	1(1)
15	glutathione hydrolase 1 isoform X1	Brassica rapa	XP_009126140.1	61226	63	1(1)
15	probable aspartic proteinase GIP2	Brassica rapa	XP_009126298.1	42621	374	6(1)
15	alpha-L-fucosidase 3	Brassica rapa	XP_009127580.1	40901	359	4(4)
15	pectin acetylesterase 11	Brassica rapa	XP_009128780.1	43034	232	3(3)
15	serine carboxypeptidase-like 34	Brassica rapa	XP_009130122.1	57166	183	2(2)
15	protein trichome birefringence-like 37	Brassica rapa	XP_009132974.1	43568	114	1(1)
15	pathogenesis-related protein PR-4	Brassica rapa	XP_009134783.1	16113	176	2(1)
15	pectinesterase/pectinesterase inhibitor 3	Brassica rapa	XP_009135376.1	64703	254	4(3)
15	early nodulin-like protein 3	Brassica rapa	XP_009135697.1	21915	81	1(1)
15	xyloglucan endotransglucosylase/hydrolase	Brassica rapa	XP_009136186.1	34273	84	1(1)
15	xyloglucan endotransglucosylase/hydrolase protein 24	Brassica rapa	XP_009137907.1	31803	50	1(1)
15	serine carboxypeptidase 24	Brassica rapa	XP_009137947.1	52875	145	2(2)
15	bark storage protein A	Brassica rapa	XP_009137982.1	37768	169	2(2)
15	bark storage protein A	Brassica rapa	XP_009137991.1	39711	206	3(1)
15	ribosome-recycling factor, chloroplastic	Brassica rapa	XP_009138693.1	30213	152	2(2)
15	aspartyl protease family protein 2	Brassica rapa	XP_009138753.1	52072	137	2(2)
15	putative glucose-6-phosphate 1-epimerase	Brassica rapa	XP_009139673.1	36699	564	7(7)
15	pectin acetylesterase 3	Brassica rapa	XP_009142580.1	46646	58	1(1)
15	fructose-bisphosphate aldolase 2, chloroplastic	Brassica rapa	XP_009142782.1	43181	504	6(1)
15	fasciclin-like arabinogalactan protein 8	Brassica rapa	XP_009143146.1	42798	219	3(3)
15	DNA damage-repair/toleration protein DRT100	Brassica rapa	XP_009145581.1	40461	722	8(3)
15	2-Cys peroxiredoxin BAS1, chloroplastic	Brassica rapa	XP_009146696.1	28668	83	1(1)
15	uncharacterized protein LOC103870618	Brassica rapa	XP_009147007.1	39384	721	9(2)
15	GDSL esterase/lipase At3g05180	Brassica rapa	XP_009147268.1	42798	58	1(1)
15	serine carboxypeptidase-like 25	Brassica rapa	XP_009147382.1	53694	79	1(1)
15	peptidyl-prolyl cis-trans isomerase CYP38, chloroplastic	Brassica rapa	XP_009147436.2	46919	231	3(2)
15	GDSL esterase/lipase At1g54020 isoform X1	Brassica rapa	XP_009147560.1	42996	152	2(2)
15	peroxidase 34	Brassica rapa	XP_009149762.1	39541	444	7(2)
15	aldose 1-epimerase	Brassica rapa	XP_009149871.1	39739	58	1(1)
15	fasciclin-like arabinogalactan protein 2	Brassica rapa	XP_009150168.1	43220	70	1(1)
15	probable inactive purple acid phosphatase 29	Brassica rapa	XP_009150375.2	45644	321	3(3)
15	probable pectate lyase 22	Brassica rapa	XP_009150377.1	46489	60	1(1)
15	uncharacterized protein LOC103874406	Brassica rapa	XP_009151074.1	39878	806	11(2)
15	PREDICTED: pathogenesis-related protein PR-4-like	Camelina sativa	XP_010485856.1	16043	134	2(2)
15	PREDICTED: uncharacterized protein LOC104799224	Tarenaya hassleriana	XP_010519935.1	40118	377	5(1)
15	PREDICTED: polygalacturonase inhibitor 1-like	Brassica oleracea var. oleracea	XP_013617122.1	36118	241	4(1)
15	alpha-L-fucosidase	Brassica napus	XP_013649272.1	40627	133	2(2)
15	DNA damage-repair/toleration protein DRT100-like	Brassica napus	XP_013731934.1	40391	540	7(1)
15	bark storage protein A-like	Brassica napus	XP_013739135.1	39672	194	3(1)
15	uncharacterized protein LOC106452857	Brassica napus	XP_013750493.1	39370	673	9(2)
15	cystine lyase CORI3 isoform X1	Brassica rapa	XP_018509544.2	47188	210	3(3)
15	leucine-rich repeat extensin-like protein 5 isoform X1	Brassica rapa	XP_033129042.1	82513	51	1(1)
15	GDSL esterase/lipase At1g29670	Brassica rapa	XP_033132865.1	40678	283	4(4)
15	aspartyl protease family protein At5g10770-like	Brassica rapa	XP_033137627.1	52195	127	2(2)
16	myrosinase, partial	Brassica rapa ssp. pekinensis	AAV80206.1	63506	53	1(1)
16	Kunitz-type cysteine protease inhibitor	Brassica rapa	ABL97966.1	24919	225	2(2)
16	polygalacturonase inhibitor protein 14	Brassica napus	ABX46560.1	37122	215	3(1)
16	peroxidase 12, partial	Brassica rapa	ACT35470.1	35809	546	7(2)
16	BRAlike1	Brassica rapa ssp. pekinensis	XP_009120892	36324	156	3(3)
16	BRAlike5	Brassica rapa ssp. pekinensis	XP_009146639	38048	60	1(1)
16	unnamed protein product	Microthlaspi erraticum	CAA7046163.1	46747	317	5(1)
16	hypothetical protein BRARA_I00541	Brassica rapa	RID43694.1	35451	353	5(2)
16	hypothetical protein BRARA_I01736	Brassica rapa	RID44975.1	37574	127	2(2)
16	hypothetical protein BRARA_I04373	Brassica rapa	RID47806.1	29705	134	2(1)
16	unnamed protein product	Brassica rapa	VDD20524.1	47730	680	8(4)
16	aspartyl protease family protein 2	Eutrema salsugineum	XP_006395632.1	50219	270	3(1)
16	sedoheptulose-1,7-bisphosphatase, chloroplastic isoform X1	Brassica rapa	XP_009103971.2	43153	56	1(1)
16	peroxidase 12	Brassica rapa	XP_009104899.1	40219	326	5(1)
16	aspartic proteinase Asp1	Brassica rapa	XP_009106403.1	50542	101	1(1)
16	EP1-like glycoprotein 2	Brassica rapa	XP_009106596.1	51034	238	3(3)
16	probable pectinesterase/pectinesterase inhibitor 44	Brassica rapa	XP_009108811.1	58868	60	1(1)
16	aspartyl protease AED3	Brassica rapa	XP_009110804.1	48214	55	1(1)
16	peroxidase C2	Brassica rapa	XP_009113501.1	39252	603	8(4)
16	fasciclin-like arabinogalactan protein 13	Brassica rapa	XP_009113940.1	26441	186	2(2)
16	aspartyl protease AED3	Brassica rapa	XP_009116125.1	46876	512	6(1)
16	pectin acetylesterase 6	Brassica rapa	XP_009116880.1	47244	61	1(1)
16	fasciclin-like arabinogalactan protein 1	Brassica rapa	XP_009120095.1	44947	85	1(1)
16	aspartic proteinase NANA, chloroplast	Brassica rapa	XP_009120364.1	48914	247	3(3)
16	peroxidase 32	Brassica rapa	XP_009123209.1	41867	418	6(3)
16	uncharacterized protein LOC103850771 isoform X2	Brassica rapa	XP_009125805.1	40126	454	7(1)
16	probable aspartic proteinase GIP2	Brassica rapa	XP_009126298.1	42621	105	2(2)
16	alpha-L-fucosidase 3	Brassica rapa	XP_009127580.1	40901	73	1(1)
16	aspartyl protease AED3	Brassica rapa	XP_009130976.1	47650	254	4(1)
16	monocopper oxidase-like protein SKU5	Brassica rapa	XP_009134269.1	65629	141	2(1)
16	pathogenesis-related protein PR-4	Brassica rapa	XP_009134783.1	16113	66	1(1)
16	early nodulin-like protein 3	Brassica rapa	XP_009135697.1	21915	188	2(2)
16	cystine lyase CORI3	Brassica rapa	XP_009137236.1	47805	148	2(2)
16	bark storage protein A	Brassica rapa	XP_009137982.1	37768	248	3(3)
16	bark storage protein A	Brassica rapa	XP_009137991.1	39711	154	2(2)
16	ribosome-recycling factor, chloroplastic	Brassica rapa	XP_009138693.1	30213	138	2(1)
16	aspartyl protease family protein 2	Brassica rapa	XP_009138753.1	52072	112	2(2)
16	aspartyl protease AED3	Brassica rapa	XP_009139245.1	46743	550	7(1)
16	putative glucose-6-phosphate 1-epimerase	Brassica rapa	XP_009139673.1	36699	237	4(4)
16	fasciclin-like arabinogalactan protein 8	Brassica rapa	XP_009143146.1	42798	127	2(2)
16	monocopper oxidase-like protein SKU5	Brassica rapa	XP_009144495.1	65707	168	2(1)
16	DNA damage-repair/toleration protein DRT100	Brassica rapa	XP_009145581.1	40461	618	7(3)
16	uncharacterized protein LOC103870618	Brassica rapa	XP_009147007.1	39384	456	6(5)
16	GDSL esterase/lipase At1g54020 isoform X1	Brassica rapa	XP_009147560.1	42996	79	1(1)
16	peroxidase 34	Brassica rapa	XP_009149762.1	39541	469	7(2)
16	fasciclin-like arabinogalactan protein 2	Brassica rapa	XP_009150168.1	43220	157	2(2)
16	probable inactive purple acid phosphatase 29	Brassica rapa	XP_009150375.2	45644	84	1(1)
16	PREDICTED: aspartyl protease AED3-like isoform X2	Brassica rapa	XP_010423263.1	47796	559	6(2)
16	uncharacterized protein LOC106366008	Brassica napus	XP_013660996.1	33319	49	1(1)
16	cystine lyase CORI3 isoform X1	Brassica rapa	XP_018509544.2	47188	479	7(7)
16	aspartyl protease family protein 2	Brassica rapa	XP_033128411.1	49768	238	3(1)
16	ectonucleotide pyrophosphatase/phosphodiesterase family member 1	Brassica rapa	XP_033128669.1	55454	58	1(1)
16	myrosinase-binding protein 2	Brassica rapa	XP_033129010.1	46665	786	8(6)
16	DNA damage-repair/toleration protein DRT100	Brassica rapa	XP_033131748.1	40389	360	5(2)
16	aspartyl protease family protein At5g10770-like	Brassica rapa	XP_033137627.1	52195	50	1(1)
16	heparanase-like protein 1	Brassica rapa	XP_033138442.1	61066	72	1(1)
16	probable inactive chitinase-like protein LaCIC isoform X1	Brassica rapa	XP_033144418.1	44196	86	1(1)
17	unknown	Arabidopsis thaliana	AAM63507.1	39878	101	2(1)
17	putative myrosinase-binding protein 3, partial	Brassica rapa	AAQ01572.1	20561	57	1(1)
17	myrosinase, partial	Brassica rapa ssp. pekinensis	AAV80206.1	63506	163	2(1)
17	peroxidase 12, partial	Brassica rapa	ACT35470.1	35809	58	1(1)
17	hypothetical protein BRARA_I01736	Brassica rapa	RID44975.1	37574	116	2(2)
17	hypothetical protein BRARA_I02852	Brassica rapa	RID46172.1	44563	112	2(2)
17	hypothetical protein BRARA_H00290	Brassica rapa	RID49491.1	53213	63	1(1)
17	hypothetical protein BRARA_H03090	Brassica rapa	RID52497.1	46405	148	2(2)
17	hypothetical protein BRARA_B02016	Brassica rapa	RID74942.1	24954	234	3(3)
17	unnamed protein product	Brassica rapa	VDC77845.1	38552	56	1(1)
17	non-classical arabinogalactan protein 31	Brassica rapa	XP_009102921.1	34382	52	1(1)
17	osmotin-like protein	Brassica rapa	XP_009103714.1	28114	136	1(1)
17	EP1-like glycoprotein 3	Brassica rapa	XP_009104565.1	49805	317	4(1)
17	bifunctional purple acid phosphatase 26 isoform X1	Brassica rapa	XP_009108063.1	59928	85	1(1)
17	venom phosphodiesterase 2	Brassica rapa	XP_009109027.1	50672	236	3(2)
17	early nodulin-like protein 3	Brassica rapa	XP_009110362.1	20860	110	1(1)
17	peroxidase C2	Brassica rapa	XP_009113501.1	39252	103	1(1)
17	non-classical arabinogalactan protein 31	Brassica rapa	XP_009113681.1	36651	134	2(2)
17	fasciclin-like arabinogalactan protein 13	Brassica rapa	XP_009113940.1	26441	163	2(2)
17	leucine-rich repeat receptor-like serine/threonine-protein kinase BAM1	Brassica rapa	XP_009114790.1	52715	640	9(8)
17	glutathione reductase, chloroplastic	Brassica rapa	XP_009116142.1	60937	75	1(1)
17	cystine lyase CORI3	Brassica rapa	XP_009116815.2	48702	82	1(1)
17	probable polygalacturonase	Brassica rapa	XP_009116890.1	52440	259	3(1)
17	probable aspartic proteinase GIP2	Brassica rapa	XP_009118711.1	46608	92	1(1)
17	fasciclin-like arabinogalactan protein 1	Brassica rapa	XP_009120095.1	44947	231	3(2)
17	lysM domain-containing GPI-anchored protein 2	Brassica rapa	XP_009121163.1	39921	347	3(3)
17	peroxidase A2	Brassica rapa	XP_009122284.1	37992	93	1(1)
17	aspartyl protease AED3	Brassica rapa	XP_009122387.1	47724	164	2(2)
17	uncharacterized protein LOC103854751	Brassica rapa	XP_009129962.1	39727	117	2(1)
17	monocopper oxidase-like protein SKU5	Brassica rapa	XP_009134269.1	65629	158	2(1)
17	pathogenesis-related protein PR-4	Brassica rapa	XP_009134783.1	16113	122	2(2)
17	ribosome-recycling factor, chloroplastic	Brassica rapa	XP_009138693.1	30213	57	1(1)
17	beta-hexosaminidase 1	Brassica rapa	XP_009139188.1	62830	102	2(2)
17	aspartyl protease AED3	Brassica rapa	XP_009139245.1	46743	349	4(4)
17	fasciclin-like arabinogalactan protein 8	Brassica rapa	XP_009143146.1	42798	266	3(1)
17	monocopper oxidase-like protein SKU5	Brassica rapa	XP_009144495.1	65707	163	2(1)
17	DNA damage-repair/toleration protein DRT100	Brassica rapa	XP_009145581.1	40461	197	3(3)
17	peroxidase 34	Brassica rapa	XP_009149762.1	39541	239	4(3)
17	fasciclin-like arabinogalactan protein 2	Brassica rapa	XP_009150168.1	43220	275	3(1)
17	lysM domain-containing GPI-anchored protein 2 isoform X1	Brassica rapa	XP_009150855.1	39180	222	3(3)
17	pectin acetylesterase 9 isoform X2	Brassica rapa	XP_009150908.1	49561	145	2(2)
17	fasciclin-like arabinogalactan protein 2	Brassica rapa	XP_009151619.1	43178	263	3(1)
17	jacalin-related lectin 34 isoform X2	Brassica rapa	XP_018515539.2	106499	99	2(2)
17	probable aspartic proteinase GIP2	Brassica rapa	XP_033133638.1	48910	66	1(1)
17	probable inactive chitinase-like protein LaCIC isoform X1	Brassica rapa	XP_033144418.1	44196	244	3(3)
18	myrosinase	Brassica oleracea	ABS30827.1	62760	260	3(1)
18	hypothetical protein BRARA_I00541	Brassica rapa	RID43694.1	35451	71	1(1)
18	hypothetical protein BRARA_B02016	Brassica rapa	RID74942.1	24954	305	4(4)
18	unnamed protein product	Brassica rapa	VDC77845.1	38552	65	1(1)
18	unnamed protein product	Brassica rapa	VDD17774.1	55338	186	2(2)
18	L-ascorbate oxidase homolog	Eutrema salsugineum	XP_006390229.1	60129	139	2(1)
18	non-classical arabinogalactan protein 31	Brassica rapa	XP_009102921.1	34382	69	1(1)
18	probable polygalacturonase	Brassica rapa	XP_009104368.1	52752	141	2(2)
18	EP1-like glycoprotein 3	Brassica rapa	XP_009104565.1	49805	65	1(1)
18	L-ascorbate oxidase homolog	Brassica rapa	XP_009107631.1	60524	268	4(1)
18	photosystem I reaction center subunit II-1, chloroplastic	Brassica rapa	XP_009111256.1	22589	59	1(1)
18	probable pectinesterase/pectinesterase inhibitor 41	Brassica rapa	XP_009111298.1	63889	73	1(1)
18	non-classical arabinogalactan protein 31	Brassica rapa	XP_009113681.1	36651	98	2(2)
18	fasciclin-like arabinogalactan protein 13	Brassica rapa	XP_009113940.1	26441	73	1(1)
18	leucine-rich repeat receptor-like serine/threonine-protein kinase BAM1	Brassica rapa	XP_009114790.1	52715	173	3(3)
18	probable polygalacturonase	Brassica rapa	XP_009116814.1	51997	51	1(1)
18	fasciclin-like arabinogalactan protein 1	Brassica rapa	XP_009120095.1	44947	80	1(1)
18	glucan endo-1,3-beta-glucosidase 13	Brassica rapa	XP_009120169.1	55357	53	1(1)
18	lysM domain-containing GPI-anchored protein 2	Brassica rapa	XP_009121163.1	39921	300	3(3)
18	peroxidase A2	Brassica rapa	XP_009122284.1	37992	78	1(1)
18	probable pectinesterase/pectinesterase inhibitor 51	Brassica rapa	XP_009125346.1	60649	102	2(1)
18	lysosomal Pro-X carboxypeptidase	Brassica rapa	XP_009126572.1	56918	74	1(1)
18	probable pectinesterase/pectinesterase inhibitor 51	Brassica rapa	XP_009131121.1	60355	137	2(1)
18	probable polygalacturonase	Brassica rapa	XP_009137356.1	54967	65	1(1)
18	probable serine protease EDA2	Brassica rapa	XP_009138413.1	55723	55	1(1)
18	ribosome-recycling factor, chloroplastic	Brassica rapa	XP_009138693.1	30213	65	1(1)
18	aspartyl protease AED3	Brassica rapa	XP_009139245.1	46743	228	3(3)
18	fasciclin-like arabinogalactan protein 8	Brassica rapa	XP_009143146.1	42798	239	4(1)
18	berberine bridge enzyme-like 16	Brassica rapa	XP_009143739.1	61049	122	2(1)
18	monocopper oxidase-like protein SKU5	Brassica rapa	XP_009144495.1	65707	147	2(1)
18	DNA damage-repair/toleration protein DRT100	Brassica rapa	XP_009145581.1	40461	185	3(3)
18	probable polygalacturonase	Brassica rapa	XP_009146055.1	49483	71	1(1)
18	probable glucan endo-1,3-beta-glucosidase A6	Brassica rapa	XP_009147086.1	55503	169	2(2)
18	lysM domain-containing GPI-anchored protein 2 isoform X1	Brassica rapa	XP_009150855.1	39180	54	1(1)
18	fasciclin-like arabinogalactan protein 2	Brassica rapa	XP_009151619.1	43178	164	2(2)
18	PREDICTED: monocopper oxidase-like protein SKU5	Brassica oleracea var. oleracea	XP_013630705.1	65637	170	2(1)
18	non-classical arabinogalactan protein 31	Brassica napus	XP_013691956.1	32823	49	1(1)
18	jacalin-related lectin 34 isoform X2	Brassica rapa	XP_018515539.2	106499	56	1(1)
19	Kunitz-type cysteine protease inhibitor	Brassica rapa	ABL97966.1	24919	215	2(2)
19	hypothetical protein BRARA_I00541	Brassica rapa	RID43694.1	35451	121	2(2)
19	hypothetical protein BRARA_C03207	Brassica rapa	RID71260.1	26652	164	2(1)
19	unnamed protein product	Brassica rapa	VDC58979.1	81822	124	2(2)
19	unnamed protein product	Brassica rapa	VDC77845.1	38552	51	1(1)
19	glucan endo-1,3-beta-glucosidase 7	Brassica rapa	XP_009101841.1	46751	61	1(1)
19	non-classical arabinogalactan protein 31	Brassica rapa	XP_009102921.1	34382	119	2(2)
19	myrosinase	Brassica rapa	XP_009105016.2	63271	62	1(1)
19	primary amine oxidase 2 isoform X1	Brassica rapa	XP_009108111.1	77171	52	1(1)
19	fructose-bisphosphate aldolase 2, chloroplastic	Brassica rapa	XP_009109511.2	43122	123	2(2)
19	photosystem I reaction center subunit II-1, chloroplastic	Brassica rapa	XP_009111256.1	22589	54	1(1)
19	non-classical arabinogalactan protein 31	Brassica rapa	XP_009113681.1	36651	117	2(2)
19	leucine-rich repeat receptor-like serine/threonine-protein kinase BAM1	Brassica rapa	XP_009114790.1	52715	68	1(1)
19	fasciclin-like arabinogalactan protein 10	Brassica rapa	XP_009116767.2	43671	275	4(3)
19	glycerophosphodiester phosphodiesterase GDPDL4	Brassica rapa	XP_009120058.1	84546	60	1(1)
19	fasciclin-like arabinogalactan protein 1	Brassica rapa	XP_009120095.1	44947	253	3(3)
19	myrosinase	Brassica rapa	XP_009123219.1	62557	62	1(1)
19	glucan endo-1,3-beta-glucosidase 3	Brassica rapa	XP_009129217.1	53878	145	2(2)
19	monocopper oxidase-like protein SKU5	Brassica rapa	XP_009134269.1	65629	364	4(1)
19	probable leucine-rich repeat receptor-like serine/threonine-protein kinase At3g14840 isoform X1	Brassica rapa	XP_009135396.1	116443	53	1(1)
19	fasciclin-like arabinogalactan protein 7	Brassica rapa	XP_009136147.1	27104	79	1(1)
19	xyloglucan endotransglucosylase/hydrolase protein 24	Brassica rapa	XP_009137907.1	31803	54	1(1)
19	ribosome-recycling factor, chloroplastic	Brassica rapa	XP_009138693.1	30213	57	1(1)
19	aspartyl protease AED3	Brassica rapa	XP_009139245.1	46743	121	2(2)
19	fasciclin-like arabinogalactan protein 8	Brassica rapa	XP_009143146.1	42798	386	5(1)
19	monocopper oxidase-like protein SKU5	Brassica rapa	XP_009144495.1	65707	373	4(1)
19	DNA damage-repair/toleration protein DRT100	Brassica rapa	XP_009145581.1	40461	246	4(4
19	probable beta-D-xylosidase 5	Brassica rapa	XP_009145766.1	86306	49	1(1)
19	probable polygalacturonase	Brassica rapa	XP_009146055.1	49483	67	1(1)
19	fasciclin-like arabinogalactan protein 2	Brassica rapa	XP_009151619.1	43178	71	1(1)
19	cystine lyase CORI3 isoform X1	Brassica rapa	XP_018509544.2	47188	59	1(1)
19	jacalin-related lectin 34 isoform X2	Brassica rapa	XP_018515539.2	106499	227	3(3)
19	glycerophosphodiester phosphodiesterase GDPDL3-like	Brassica napus	XP_022571201.1	83710	157	2(2)
20	trypsin inhibitor B precursor	Brassica rapa	NP_001288806.1	24979	176	3(3)
20	hypothetical protein BRARA_C03207	Brassica rapa	RID71260.1	26652	114	2(1)
20	unnamed protein product	Brassica rapa	VDC77845.1	38552	50	1(1)
20	non-classical arabinogalactan protein 31	Brassica rapa	XP_009102921.1	34382	59	1(1)
20	glycerophosphodiester phosphodiesterase GDPDL3	Brassica rapa	XP_009108190.2	83486	58	1(1)
20	non-classical arabinogalactan protein 31	Brassica rapa	XP_009113681.1	36651	54	1(1)
20	fasciclin-like arabinogalactan protein 10	Brassica rapa	XP_009116767.2	43671	74	1(1)
20	fasciclin-like arabinogalactan protein 1	Brassica rapa	XP_009120095.1	44947	167	2(2)
20	glucan endo-1,3-beta-glucosidase 3	Brassica rapa	XP_009129217.1	53878	77	1(1)
20	monocopper oxidase-like protein SKU5	Brassica rapa	XP_009134269.1	65629	309	3(1)
20	fasciclin-like arabinogalactan protein 7	Brassica rapa	XP_009136147.1	27104	91	1(1)
20	ribosome-recycling factor, chloroplastic	Brassica rapa	XP_009138693.1	30213	56	1(1)
20	fasciclin-like arabinogalactan protein 8	Brassica rapa	XP_009143146.1	42798	182	3(1)
20	monocopper oxidase-like protein SKU5	Brassica rapa	XP_009144495.1	65707	306	3(1)
20	DNA damage-repair/toleration protein DRT100	Brassica rapa	XP_009145581.1	40461	180	3(3)
20	fasciclin-like arabinogalactan protein 2	Brassica rapa	XP_009151619.1	43178	70	1(1)
20	jacalin-related lectin 34 isoform X2	Brassica rapa	XP_018515539.2	106499	71	1(1)
21	hypothetical protein BRARA_C03207	Brassica rapa	RID71260.1	26652	190	3(1)
21	hypothetical protein BRARA_B02016	Brassica rapa	RID74942.1	24954	277	3(3)
21	non-classical arabinogalactan protein 31	Brassica rapa	XP_009102921.1	34382	49	1(1)
21	alpha-xylosidase 1	Brassica rapa	XP_009103360.2	103936	208	3(2)
21	alpha-xylosidase 1	Brassica rapa	XP_009105036.1	103565	135	2(1)
21	non-classical arabinogalactan protein 31	Brassica rapa	XP_009113681.1	36651	66	1(1)
21	leucine-rich repeat receptor-like serine/threonine-protein kinase BAM1	Brassica rapa	XP_009114790.1	52715	54	1(1)
21	fasciclin-like arabinogalactan protein 10	Brassica rapa	XP_009116767.2	43671	217	3(3)
21	glycerophosphodiester phosphodiesterase GDPDL4	Brassica rapa	XP_009120058.1	84546	65	1(1)
21	fasciclin-like arabinogalactan protein 1	Brassica rapa	XP_009120095.1	44947	263	3(3)
21	aspartyl protease AED3	Brassica rapa	XP_009130976.1	47650	63	1(1)
21	monocopper oxidase-like protein SKU5	Brassica rapa	XP_009134269.1	65629	272	3(1)
21	fasciclin-like arabinogalactan protein 7	Brassica rapa	XP_009136147.1	27104	89	1(1)
21	xyloglucan endotransglucosylase/hydrolase	Brassica rapa	XP_009136186.1	34273	107	2(2)
21	cystine lyase CORI3	Brassica rapa	XP_009137236.1	47805	226	3(3)
21	ribosome-recycling factor, chloroplastic	Brassica rapa	XP_009138693.1	30213	123	2(2)
21	aspartyl protease AED3	Brassica rapa	XP_009139245.1	46743	73	1(1)
21	fasciclin-like arabinogalactan protein 8	Brassica rapa	XP_009143146.1	42798	250	3(1)
21	early nodulin-like protein 2	Brassica rapa	XP_009143549.2	33031	64	1(1)
21	monocopper oxidase-like protein SKU5	Brassica rapa	XP_009144495.1	65707	330	3(1)
21	DNA damage-repair/toleration protein DRT100	Brassica rapa	XP_009145581.1	40461	122	2(2)
21	beta-galactosidase 10	Brassica rapa	XP_009150446.1	83511	149	2(2)
21	fasciclin-like arabinogalactan protein 2	Brassica rapa	XP_009151619.1	43178	54	1(1)
21	cystine lyase CORI3 isoform X1	Brassica rapa	XP_018509544.2	47188	120	2(2)
21	jacalin-related lectin 34 isoform X2	Brassica rapa	XP_018515539.2	106499	274	4(4)
22	Kunitz-type cysteine protease inhibitor	Brassica rapa	ABL97966.1	24919	69	1(1)
22	hypothetical protein BRARA_C03207	Brassica rapa	RID71260.1	26652	211	3(1)
22	unnamed protein product	Brassica rapa	VDD18940.1	96940	110	2(2)
22	non-classical arabinogalactan protein 31	Brassica rapa	XP_009102921.1	34382	58	1(1)
22	alpha-xylosidase 1	Brassica rapa	XP_009103360.2	103936	127	2(2)
22	leucine-rich repeat receptor-like serine/threonine-protein kinase BAM1	Brassica rapa	XP_009114790.1	52715	66	1(1)
22	fasciclin-like arabinogalactan protein 10	Brassica rapa	XP_009116767.2	43671	179	3(3)
22	cystine lyase CORI3	Brassica rapa	XP_009116815.2	48702	55	1(1)
22	pectinesterase/pectinesterase inhibitor 3	Brassica rapa	XP_009116991.2	64931	71	1(1)
22	fasciclin-like arabinogalactan protein 1	Brassica rapa	XP_009120095.1	44947	166	2(2)
22	fasciclin-like arabinogalactan protein 7	Brassica rapa	XP_009136147.1	27104	92	1(1)
22	cystine lyase CORI3	Brassica rapa	XP_009137236.1	47805	103	2(2)
22	fasciclin-like arabinogalactan protein 8	Brassica rapa	XP_009143146.1	42798	220	3(1)
22	early nodulin-like protein 2	Brassica rapa	XP_009143549.2	33031	119	2(2)
22	receptor-like protein EIX1	Brassica rapa	XP_009143720.1	100632	51	1(1)
22	monocopper oxidase-like protein SKU5	Brassica rapa	XP_009144495.1	65707	140	2(2)
22	DNA damage-repair/toleration protein DRT100	Brassica rapa	XP_009145581.1	40461	123	2(2)
22	HIPL2 protein	Brassica rapa	XP_009151383.1	76919	69	1(1)
22	jacalin-related lectin 34 isoform X2	Brassica rapa	XP_018515539.2	106499	138	2(2)
23	Kunitz-type cysteine protease inhibitor	Brassica rapa	ABL97966.1	24919	62	1(1)
23	hypothetical protein BRARA_C03207	Brassica rapa	RID71260.1	26652	152	2(1)
23	glycerophosphodiester phosphodiesterase GDPDL3	Brassica rapa	XP_009108190.2	83486	61	1(1)
23	fasciclin-like arabinogalactan protein 7	Brassica rapa	XP_009136147.1	27104	91	1(1)
23	early nodulin-like protein 2	Brassica rapa	XP_009143549.2	33031	158	2(2)
24	Kunitz-type cysteine protease inhibitor	Brassica rapa	ABL97966.1	24919	82	1(1)
24	hypothetical protein BRARA_C03207	Brassica rapa	RID71260.1	26652	124	2(1)
24	non-classical arabinogalactan protein 31	Brassica rapa	XP_009102921.1	34382	47	1(1)
24	glycerophosphodiester phosphodiesterase GDPDL3	Brassica rapa	XP_009105134.2	83269	169	2(2)
24	fasciclin-like arabinogalactan protein 10	Brassica rapa	XP_009116767.2	43671	68	1(1)
24	early nodulin-like protein 1	Brassica rapa	XP_009117087.1	19139	58	1(1)
24	glycerophosphodiester phosphodiesterase GDPDL4	Brassica rapa	XP_009120058.1	84546	88	1(1)
24	fasciclin-like arabinogalactan protein 1	Brassica rapa	XP_009120095.1	44947	53	1(1)
24	fasciclin-like arabinogalactan protein 7	Brassica rapa	XP_009136147.1	27104	90	1(1)
24	ribosome-recycling factor, chloroplastic	Brassica rapa	XP_009138693.1	30213	55	1(1)
24	glycerophosphodiester phosphodiesterase GDPDL3	Brassica rapa	XP_009142640.1	82868	118	1(1)
24	fasciclin-like arabinogalactan protein 8	Brassica rapa	XP_009143146.1	42798	121	2(1)
24	early nodulin-like protein 2	Brassica rapa	XP_009143549.2	33031	196	2(2)
24	monocopper oxidase-like protein SKU5	Brassica rapa	XP_009144495.1	65707	61	1(1)
24	jacalin-related lectin 34 isoform X2	Brassica rapa	XP_018515539.2	106499	120	2(2)
24	glycerophosphodiester phosphodiesterase GDPDL3-like	Brassica napus	XP_022571201.1	83710	133	1(1)
26	Kunitz-type cysteine protease inhibitor	Brassica rapa	ABL97966.1	24919	57	1(1)
26	hypothetical protein BRARA_C03207	Brassica rapa	RID71260.1	26652	67	1(1)
26	lysM domain-containing GPI-anchored protein 1	Brassica rapa	XP_009110166.1	44289	53	1(1)
26	early nodulin-like protein 2	Brassica rapa	XP_009143549.2	33031	141	2(2)
26	early nodulin-like protein 2	Brassica rapa	XP_033144715.1	56344	111	1(1)
27	hypothetical protein F2Q70_00041345	Brassica cretica	KAF2590759.1	19214	107	2(2)
27	pathogenesis-related protein PR-4	Brassica rapa	XP_009134783.1	16113	57	1(1)
27	PREDICTED: early nodulin-like protein 2	Raphanus sativus	XP_018471551.1	31708	121	2(1)
27	early nodulin-like protein 2	Brassica rapa	XP_033144715.1	56344	213	3(2)

## Sheet: 4) MS All NaCl Extr. Hits
Sample#	Hit	Species	Accession	Mass [Da]	Mascot Score	Peptides (unique)
1	pollen coat protein	Brassica rapa	ABV89609.1	21642	82	1(1)
1	Ubiquitin-60S ribosomal protein L40	Brassica rapa ssp. pekinensis	P51423.2	14852	55	1(1)
1	non-specific lipid-transfer protein 2-like	Brassica rapa	XP_009107339.1	10468	68	1(1)
1	histone H1	Brassica rapa	XP_009113565.1	50774	54	1(1)
2	Kunitz-type cysteine protease inhibitor	Brassica rapa	ABL97966.1	24919	55	1(1)
2	putative DNA-binding protein At1g48610	Brassica rapa	NP_001288973.1	19351	74	1(1)
2	Ubiquitin-60S ribosomal protein L40	Brassica rapa ssp. pekinensis	P51423.2	14852	79	1(1)
2	unnamed protein product, partial	Brassica rapa	VDD11612.1	6956	63	1(1)
2	dehydrin ERD14	Brassica rapa	XP_009106273.1	22031	143	2(2)
2	histone H1	Brassica rapa	XP_009113565.1	50774	60	1(1)
2	cysteine proteinase inhibitor 4	Brassica rapa	XP_009124841.1	12293	165	3(3)
2	non-specific lipid-transfer protein A	Brassica rapa	XP_009141745.1	12298	61	1(1)
2	non-specific lipid-transfer protein D	Brassica rapa	XP_009143379.1	12461	85	1(1)
2	non-specific lipid-transfer protein A-like	Brassica rapa	XP_013752213.1	12279	52	1(1)
3	pollen coat protein	Brassica rapa	ABV89609.1	21642	88	1(1)
3	putative DNA-binding protein At1g48610	Brassica rapa	NP_001288973.1	19351	61	1(1)
3	Ubiquitin-60S ribosomal protein L40	Brassica rapa ssp. pekinensis	P51423.2	14852	82	1(1)
3	polyadenylate-binding protein 2	Brassica rapa	XP_009108756.1	67736	83	1(1)
3	oxygen-evolving enhancer protein 3-2, chloroplastic	Brassica rapa	XP_009114497.1	24326	86	1(1)
3	photosystem II repair protein PSB27-H1, chloroplastic	Brassica rapa	XP_009119529.1	18893	54	1(1)
3	MD-2-related lipid-recognition protein ROSY1	Brassica rapa	XP_009123288.1	16470	64	1(1)
3	basic blue protein	Brassica rapa	XP_009129116.1	13968	62	1(1)
3	non-specific lipid-transfer protein 3	Brassica rapa	XP_009132019.1	14039	67	1(1)
3	pathogenesis-related protein PR-4	Brassica rapa	XP_009134783.1	16113	73	1(1)
3	non-specific lipid-transfer protein A	Brassica rapa	XP_009141745.1	12298	73	1(1)
3	non-specific lipid-transfer protein D	Brassica rapa	XP_009143379.1	12461	51	1(1)
3	histone H1.2	Brassica rapa	XP_009144283.1	26787	49	1(1)
4	Kunitz-type cysteine protease inhibitor	Brassica rapa	ABL97966.1	24919	61	1(1)
4	putative DNA-binding protein At1g48610	Brassica rapa	NP_001288973.1	19351	97	1(1)
4	PSBQA	Arabidopsis thaliana	OAO97592.1	25765	69	1(1)
4	polyadenylate-binding protein 2	Brassica rapa	XP_009108756.1	67736	55	1(1)
4	photosystem I reaction center subunit IV A, chloroplastic	Brassica rapa	XP_009109070.1	14958	61	1(1)
4	histone H1	Brassica rapa	XP_009113565.1	50774	68	1(1)
4	oxygen-evolving enhancer protein 3-2, chloroplastic	Brassica rapa	XP_009114497.1	24326	196	2(2)
4	EG45-like domain containing protein 2 isoform X1	Brassica rapa	XP_009114707.1	14867	156	2(2)
4	probable mediator of RNA polymerase II transcription subunit 37e	Brassica rapa	XP_009115390.1	71415	73	1(1)
4	photosystem II repair protein PSB27-H1, chloroplastic	Brassica rapa	XP_009119529.1	18893	85	1(1)
4	cysteine proteinase inhibitor 1	Brassica rapa	XP_009121876.1	11309	65	1(1)
4	MD-2-related lipid-recognition protein ROSY1	Brassica rapa	XP_009123288.1	16470	61	1(1)
4	basic blue protein	Brassica rapa	XP_009129116.1	13968	65	1(1)
4	non-specific lipid-transfer protein 3	Brassica rapa	XP_009132019.1	14039	77	1(1)
4	pathogenesis-related protein PR-4	Brassica rapa	XP_009134783.1	16113	221	3(3)
4	protein WVD2-like 4	Brassica rapa	XP_009143624.1	48392	86	1(1)
4	oxygen-evolving enhancer protein 3-1, chloroplastic-like	Brassica napus	XP_013702607.1	24344	275	3(3)
5	Kunitz-type cysteine protease inhibitor	Brassica rapa	ABL97966.1	24919	152	2(2)
5	putative DNA-binding protein At1g48610	Brassica rapa	NP_001288973.1	19351	137	1(1)
5	oxygen-evolving enhancer protein 3-1, chloroplastic	Brassica rapa	NP_001288977.1	24332	150	2(2)
5	PSBQA	Arabidopsis thaliana	OAO97592.1	25765	50	1(1)
5	Ubiquitin-60S ribosomal protein L40	Brassica rapa ssp. pekinensis	P51423.2	14852	100	1(1)
5	unnamed protein product	Brassica rapa	VDC82439.1	17785	50	2(1)
5	cytochrome c	Brassica rapa	XP_009103216.1	12350	50	1(1)
5	60S ribosomal protein L6-2	Brassica rapa	XP_009106063.1	25966	72	1(1)
5	dehydrin ERD14	Brassica rapa	XP_009106273.1	22031	142	2(2)
5	photosystem I reaction center subunit IV A, chloroplastic	Brassica rapa	XP_009109070.1	14958	63	1(1)
5	oxygen-evolving enhancer protein 3-2, chloroplastic	Brassica rapa	XP_009114497.1	24326	100	1(1)
5	probable mediator of RNA polymerase II transcription subunit 37e	Brassica rapa	XP_009115390.1	71415	55	1(1)
5	MD-2-related lipid-recognition protein ROSY1	Brassica rapa	XP_009123288.1	16470	55	1(1)
5	photosystem I reaction center subunit IV A, chloroplastic	Brassica rapa	XP_009129307.1	15035	50	1(1)
5	pathogenesis-related protein PR-4	Brassica rapa	XP_009134783.1	16113	167	2(2)
5	protein disulfide-isomerase like 2-1	Brassica rapa	XP_009142533.1	39768	83	1(1)
5	reactive Intermediate Deaminase A, chloroplastic	Brassica rapa	XP_009145638.1	19956	54	1(1)
6	copper/zinc superoxide dismutase, partial	Brassica rapa	ADR01108.1	19131	70	1(1)
6	putative DNA-binding protein At1g48610	Brassica rapa	NP_001288973.1	19351	84	1(1)
6	oxygen-evolving enhancer protein 3-1, chloroplastic	Brassica rapa	NP_001288977.1	24332	149	2(2)
6	Ubiquitin-60S ribosomal protein L40	Brassica rapa ssp. pekinensis	P51423.2	14852	70	1(1)
6	hypothetical protein BRARA_C04099	Brassica rapa	RID72195.1	17744	127	2(2)
6	photosystem I reaction center subunit IV A, chloroplastic	Brassica rapa	XP_009109070.1	14958	75	1(1)
6	oxygen-evolving enhancer protein 3-2, chloroplastic	Brassica rapa	XP_009114497.1	24326	61	1(1)
6	pectinesterase/pectinesterase inhibitor 3	Brassica rapa	XP_009116991.2	64931	58	1(1)
6	MD-2-related lipid-recognition protein ROSY1	Brassica rapa	XP_009123288.1	16470	48	1(1)
6	pathogenesis-related protein PR-4	Brassica rapa	XP_009134783.1	16113	87	1(1)
6	protein disulfide-isomerase like 2-1	Brassica rapa	XP_009142533.1	39768	69	1(1)
6	cell wall / vacuolar inhibitor of fructosidase 1	Brassica rapa	XP_009148010.1	17851	104	1(1)
6	jacalin-related lectin 34 isoform X2	Brassica rapa	XP_018515539.2	106499	69	1(1)
7	Kunitz-type cysteine protease inhibitor	Brassica rapa	ABL97966.1	24919	130	2(2)
7	copper/zinc superoxide dismutase, partial	Brassica rapa	ADR01108.1	19131	120	1(1)
7	DC 1.2 homolog, partial	Arabidopsis thaliana	BAB17684.1	17144	95	1(1)
7	putative DNA-binding protein At1g48610	Brassica rapa	NP_001288973.1	19351	148	2(2)
7	Ubiquitin-60S ribosomal protein L40	Brassica rapa ssp. pekinensis	P51423.2	14852	61	1(1)
7	calmodulin	Brassica rapa	XP_009103571.1	16867	89	1(1)
7	osmotin-like protein	Brassica rapa	XP_009103714.1	28114	66	1(1)
7	H/ACA ribonucleoprotein complex subunit 4	Brassica rapa	XP_009104046.1	61271	58	1(1)
7	60S ribosomal protein L6-2	Brassica rapa	XP_009106063.1	25966	70	1(1)
7	photosystem I reaction center subunit IV A, chloroplastic	Brassica rapa	XP_009109070.1	14958	67	1(1)
7	oxygen-evolving enhancer protein 3-2, chloroplastic	Brassica rapa	XP_009114497.1	24326	159	2(2)
7	MD-2-related lipid-recognition protein ROSY1	Brassica rapa	XP_009123288.1	16470	58	1(1)
7	eukaryotic translation initiation factor 5B	Brassica rapa	XP_009128198.2	140325	50	1(1)
7	peroxiredoxin Q, chloroplastic isoform X1	Brassica rapa	XP_009129587.1	24214	158	2(2)
7	pectinesterase inhibitor 11-like	Brassica rapa	XP_009130208.1	22621	95	1(1)
7	cell wall / vacuolar inhibitor of fructosidase 1	Brassica rapa	XP_009148010.1	17851	84	1(1)
7	jacalin-related lectin 34 isoform X2	Brassica rapa	XP_018515539.2	106499	56	1(1)
8	Kunitz-type cysteine protease inhibitor	Brassica rapa	ABL97966.1	24919	122	1(1)
8	putative DNA-binding protein At1g48610	Brassica rapa	NP_001288973.1	19351	62	1(1)
8	hypothetical protein BRARA_G03274	Brassica rapa	RID56049.1	23815	62	1(1)
8	hypothetical protein BRARA_B03810	Brassica rapa	RID76860.1	22593	299	3(1)
8	calmodulin	Brassica rapa	XP_009103571.1	16867	118	1(1)
8	osmotin-like protein	Brassica rapa	XP_009103714.1	28114	52	1(1)
8	H/ACA ribonucleoprotein complex subunit 4	Brassica rapa	XP_009104046.1	61271	74	1(1)
8	60S ribosomal protein L6-2	Brassica rapa	XP_009106063.1	25966	73	1(1)
8	photosystem I reaction center subunit II-1, chloroplastic	Brassica rapa	XP_009111256.1	22589	78	1(1)
8	pectinesterase/pectinesterase inhibitor 3	Brassica rapa	XP_009116991.2	64931	62	1(1)
8	MD-2-related lipid-recognition protein ROSY1	Brassica rapa	XP_009123288.1	16470	50	1(1)
8	psbP-like protein 1, chloroplastic isoform X1	Brassica rapa	XP_009139174.1	26153	52	1(1)
8	histone H1.2	Brassica rapa	XP_009144283.1	26787	53	1(1)
9	hypothetical protein BRARA_B02016	Brassica rapa	RID74942.1	24954	278	3(3)
9	hypothetical protein BRARA_B03810	Brassica rapa	RID76860.1	22593	362	3(3)
9	calmodulin	Brassica rapa	XP_009103571.1	16867	143	2(1)
9	osmotin-like protein	Brassica rapa	XP_009103714.1	28114	49	1(1)
9	H/ACA ribonucleoprotein complex subunit 4	Brassica rapa	XP_009104046.1	61271	74	1(1)
9	kunitz trypsin inhibitor 4	Brassica rapa	XP_009105984.1	23763	79	1(1)
9	60S ribosomal protein L6-2	Brassica rapa	XP_009106063.1	25966	64	1(1)
9	oxygen-evolving enhancer protein 2, chloroplastic	Brassica rapa	XP_009110976.2	28104	164	2(2)
9	histone H1.1	Brassica rapa	XP_009119033.1	28544	54	1(1)
9	germin-like protein subfamily 1 member 7 isoform X1	Brassica rapa	XP_009124949.1	24900	89	1(1)
9	germin-like protein 1	Brassica rapa	XP_009126456.1	22055	137	2(1)
9	germin-like protein 1	Brassica rapa	XP_009126460.1	22190	56	1(1)
9	peroxiredoxin Q, chloroplastic isoform X1	Brassica rapa	XP_009129587.1	24214	50	1(1)
9	germin-like protein subfamily 3 member 3	Brassica rapa	XP_009131804.1	22029	134	2(1)
9	calcium-dependent protein kinase 3	Brassica rapa	XP_009137281.1	58999	49	1(1)
9	aspartyl protease AED3	Brassica rapa	XP_009139245.1	46743	54	1(1)
9	serine carboxypeptidase-like 20	Brassica rapa	XP_009139654.1	55297	50	1(1)
9	lamin-like protein	Brassica rapa	XP_018511470.1	16132	76	1(1)
10	chitinase	Brassica rapa	ABV89613.1	29691	70	1(1)
10	receptor-like protein kinase-related family protein	Arabidopsis thaliana	NP_199665.1	29847	47	1(1)
10	hypothetical protein BRARA_I04373	Brassica rapa	RID47806.1	29705	265	4(1)
10	hypothetical protein BRARA_B02016	Brassica rapa	RID74942.1	24954	466	6(4)
10	calmodulin	Brassica rapa	XP_009103571.1	16867	70	1(1)
10	osmotin-like protein	Brassica rapa	XP_009103714.1	28114	130	1(1)
10	calmodulin-1	Brassica rapa	XP_009105204.1	16895	89	1(1)
10	oxygen-evolving enhancer protein 2, chloroplastic	Brassica rapa	XP_009110976.2	28104	60	1(1)
10	peroxidase C2	Brassica rapa	XP_009113501.1	39252	56	1(1)
10	pectinesterase/pectinesterase inhibitor 3	Brassica rapa	XP_009116991.2	64931	80	1(1)
10	pathogenesis-related protein 5 isoform X1	Brassica rapa	XP_009117552.1	26117	71	1(1)
10	fasciclin-like arabinogalactan protein 1	Brassica rapa	XP_009120095.1	44947	58	1(1)
10	protein EXORDIUM-like 4	Brassica rapa	XP_009125760.1	31733	66	1(1)
10	ribosome-recycling factor, chloroplastic	Brassica rapa	XP_009138693.1	30213	267	4(1)
10	aspartyl protease AED3	Brassica rapa	XP_009139245.1	46743	49	1(1)
10	lamin-like protein	Brassica rapa	XP_018511470.1	16132	81	1(1)
11	chitinase	Brassica rapa	ABV89613.1	29691	70	1(1)
11	receptor-like protein kinase-related family protein	Arabidopsis thaliana	NP_199665.1	29847	53	1(1)
11	hypothetical protein BRARA_B02016	Brassica rapa	RID74942.1	24954	283	3(1)
11	osmotin-like protein	Brassica rapa	XP_009103714.1	28114	70	1(1)
11	peroxidase C2	Brassica rapa	XP_009113501.1	39252	134	2(2)
11	protein EXORDIUM-like 4	Brassica rapa	XP_009122517.1	31989	62	1(1)
11	ribosome-recycling factor, chloroplastic	Brassica rapa	XP_009138693.1	30213	65	1(1)
11	aspartyl protease AED3	Brassica rapa	XP_009139245.1	46743	65	1(1)
11	histone H1.2	Brassica rapa	XP_009144283.1	26787	133	2(2)
11	peroxidase 34	Brassica rapa	XP_009149762.1	39541	62	1(1)
11	cysteine protease inhibitor WSCP-like	Brassica napus	XP_013659948.1	25130	329	4(2)
12	Kunitz-type cysteine protease inhibitor	Brassica rapa	ABL97966.1	24919	255	3(3)
12	unnamed protein product	Brassica rapa	VDD20046.1	47644	58	1(1)
12	oxygen-evolving enhancer protein 1-1, chloroplastic	Brassica rapa	XP_009103510.1	35334	51	1(1)
12	peroxidase C2	Brassica rapa	XP_009113501.1	39252	58	1(1)
12	lectin-like protein LEC	Brassica rapa	XP_009115623.1	30303	158	2(2)
12	29 kDa ribonucleoprotein, chloroplastic	Brassica rapa	XP_009116038.1	34486	55	1(1)
12	protein EXORDIUM-like 4	Brassica rapa	XP_009122517.1	31989	128	2(2)
12	protein EXORDIUM	Brassica rapa	XP_009134114.1	33800	57	1(1)
12	xyloglucan endotransglucosylase/hydrolase protein 24	Brassica rapa	XP_009137907.1	31803	111	2(1)
12	aspartyl protease AED3	Brassica rapa	XP_009139245.1	46743	187	3(3)
12	lectin-like protein At1g53070	Brassica rapa	XP_009147636.1	30603	52	1(1)
13	Kunitz-type cysteine protease inhibitor	Brassica rapa	ABL97966.1	24919	56	1(1)
13	glucanase 1	Brassica rapa ssp. pekinensis	AFN85666.1	37915	58	1(1)
13	GDSL esterase/lipase At1g29670	Brassica rapa	XP_009102833.1	40067	50	1(1)
13	peroxidase C2	Brassica rapa	XP_009113501.1	39252	89	1(1)
13	29 kDa ribonucleoprotein, chloroplastic	Brassica rapa	XP_009116038.1	34486	50	1(1)
13	pectinesterase/pectinesterase inhibitor 3	Brassica rapa	XP_009116991.2	64931	168	3(2)
13	protein EXORDIUM	Brassica rapa	XP_009134114.1	33800	57	1(1)
13	aspartyl protease AED3	Brassica rapa	XP_009139245.1	46743	65	1(1)
13	histone H1.2	Brassica rapa	XP_009144283.1	26787	62	1(1)
13	pectinesterase/pectinesterase inhibitor 3	Brassica rapa	XP_009146386.2	64266	124	2(1)
13	lectin-like protein At1g53070	Brassica rapa	XP_009147636.1	30603	58	1(1)
14	Kunitz-type cysteine protease inhibitor	Brassica rapa	ABL97966.1	24919	163	2(2)
14	glucanase 1	Brassica rapa ssp. pekinensis	AFN85666.1	37915	155	3(3)
14	BRA_PGIP1 / BRA_PGIP1.1	Brassica rapa ssp. pekinensis	ACP28178 / MW264492	38732/38423	116	2(2)
14	ATPCA/ATPRX33/PRX33	Arabidopsis lyrata ssp. lyrata	EFH52203.1	39028	110	2(1)
14	unnamed protein product	Brassica rapa	VDC77845.1	38552	59	1(1)
14	beta-galactosidase 8	Brassica rapa	XP_009103690.1	93775	62	1(1)
14	sedoheptulose-1,7-bisphosphatase, chloroplastic isoform X1	Brassica rapa	XP_009103971.2	43153	51	1(1)
14	EP1-like glycoprotein 2	Brassica rapa	XP_009106596.1	51034	121	1(1)
14	peroxidase C2	Brassica rapa	XP_009113501.1	39252	183	2(2)
14	LOW QUALITY PROTEIN: pectinesterase/pectinesterase inhibitor 18	Brassica rapa	XP_009118185.2	64398	75	1(1)
14	lysM domain-containing GPI-anchored protein 2	Brassica rapa	XP_009121163.1	39921	90	1(1)
14	protein EXORDIUM-like 4	Brassica rapa	XP_009122517.1	31989	87	1(1)
14	pectinesterase/pectinesterase inhibitor 3	Brassica rapa	XP_009135376.1	64703	239	4(1)
14	aspartyl protease AED3	Brassica rapa	XP_009139245.1	46743	114	2(2)
14	putative glucose-6-phosphate 1-epimerase	Brassica rapa	XP_009139673.1	36699	69	1(1)
14	pectinesterase/pectinesterase inhibitor 3	Brassica rapa	XP_009146386.2	64266	394	6(3)
14	lectin-like protein At1g53070	Brassica rapa	XP_009147636.1	30603	48	1(1)
14	PREDICTED: pectinesterase/pectinesterase inhibitor 3-like	Raphanus sativus	XP_018440779.1	65059	250	4(1)
14	GDSL esterase/lipase At1g29670	Brassica rapa	XP_033132865.1	40678	312	4(4)
14	pectinesterase/pectinesterase inhibitor 3	Brassica rapa	XP_033142845.1	65286	258	4(1)
15	Kunitz-type cysteine protease inhibitor	Brassica rapa	ABL97966.1	24919	69	1(1)
15	peroxidase 12, partial	Brassica rapa	ACT35470.1	35809	200	3(3)
15	BRA_PGIP1 / BRA_PGIP1.1	Brassica rapa ssp. pekinensis	ACP28178 / MW264492	38732/38423	158	2(2)
15	BRA_PGIP6	Brassica rapa ssp. pekinensis	AAX68500	37930	79	1(1)
15	BRAlike1	Brassica rapa ssp. pekinensis	XP_009120892	36324	52	1(1)
15	peroxidase CB	Arabidopsis thaliana	NP_190481.1	39330	158	3(1)
15	hypothetical protein BRARA_E00244	Brassica rapa	RID61068.1	40811	50	1(1)
15	EP1-like glycoprotein 2	Brassica rapa	XP_009106596.1	51034	240	3(3)
15	peroxidase C2	Brassica rapa	XP_009113501.1	39252	551	7(5)
15	aspartyl protease AED3	Brassica rapa	XP_009116125.1	46876	208	3(3)
15	pectinesterase/pectinesterase inhibitor 3	Brassica rapa	XP_009116991.2	64931	181	3(2)
15	histone H1.1	Brassica rapa	XP_009119033.1	28544	56	1(1)
15	peroxidase 32	Brassica rapa	XP_009123209.1	41867	164	2(1)
15	cysteine-rich receptor-like protein kinase 10	Brassica rapa	XP_009124038.1	28755	63	1(1)
15	uncharacterized protein LOC103850771 isoform X2	Brassica rapa	XP_009125805.1	40126	342	5(1)
15	alpha-L-fucosidase 3	Brassica rapa	XP_009127580.1	40901	52	1(1)
15	bark storage protein A isoform X2	Brassica rapa	XP_009129133.1	38579	81	1(1)
15	serine carboxypeptidase-like 34	Brassica rapa	XP_009130122.1	57166	55	1(1)
15	pectinesterase/pectinesterase inhibitor 3	Brassica rapa	XP_009135376.1	64703	115	2(1)
15	serine carboxypeptidase 24	Brassica rapa	XP_009137947.1	52875	84	1(1)
15	bark storage protein A	Brassica rapa	XP_009137982.1	37768	116	2(2)
15	aspartyl protease AED3	Brassica rapa	XP_009139245.1	46743	151	2(2)
15	putative glucose-6-phosphate 1-epimerase	Brassica rapa	XP_009139673.1	36699	193	2(2)
15	fasciclin-like arabinogalactan protein 8	Brassica rapa	XP_009143146.1	42798	58	1(1)
15	uncharacterized protein LOC103870618	Brassica rapa	XP_009147007.1	39384	140	2(2)
15	peroxidase 34	Brassica rapa	XP_009149762.1	39541	102	2(1)
15	probable inactive purple acid phosphatase 29	Brassica rapa	XP_009150375.2	45644	63	1(1)
15	aspartyl protease family protein At5g10770-like	Brassica rapa	XP_033137627.1	52195	57	1(1)
16	Kunitz-type cysteine protease inhibitor	Brassica rapa	ABL97966.1	24919	55	1(1)
16	peroxidase 12, partial	Brassica rapa	ACT35470.1	35809	188	3(2)
16	BRA_PGIP3 / BRA_PGIP7	Brassica rapa ssp. pekinensis	ACP28176 / MW264493	37654/37509	63	1(1)
16	peroxidase CB	Arabidopsis thaliana	NP_190481.1	39330	161	2(1)
16	unnamed protein product	Brassica rapa	VDD10604.1	38885	174	2(2)
16	non-classical arabinogalactan protein 31	Brassica rapa	XP_009102921.1	34382	47	1(1)
16	peroxidase 12	Brassica rapa	XP_009104899.1	40219	135	2(1)
16	peroxidase C2	Brassica rapa	XP_009113501.1	39252	267	3(3)
16	fasciclin-like arabinogalactan protein 13	Brassica rapa	XP_009113940.1	26441	132	1(1)
16	aspartyl protease AED3	Brassica rapa	XP_009116125.1	46876	255	3(3)
16	pectinesterase/pectinesterase inhibitor 3	Brassica rapa	XP_009116991.2	64931	101	2(2)
16	fasciclin-like arabinogalactan protein 9	Brassica rapa	XP_009119354.1	26442	89	1(1)
16	fasciclin-like arabinogalactan protein 1	Brassica rapa	XP_009120095.1	44947	76	1(1)
16	aspartyl protease AED3	Brassica rapa	XP_009122387.1	47724	168	2(1)
16	uncharacterized protein LOC103850771 isoform X2	Brassica rapa	XP_009125805.1	40126	342	5(1)
16	pectinesterase/pectinesterase inhibitor 3	Brassica rapa	XP_009135376.1	64703	52	1(1)
16	aspartyl protease AED3	Brassica rapa	XP_009139245.1	46743	193	2(2)
16	GDSL esterase/lipase At1g54020 isoform X1	Brassica rapa	XP_009147560.1	42996	217	3(3)
16	peroxidase 34	Brassica rapa	XP_009149762.1	39541	197	3(2)
16	cystine lyase CORI3 isoform X1	Brassica rapa	XP_018509544.2	47188	156	3(3)
16	heparanase-like protein 1	Brassica rapa	XP_033138442.1	61066	48	1(1)
16	alpha-galactosidase 2 isoform X1	Brassica rapa	XP_033140842.1	48420	50	1(1)
16	probable inactive chitinase-like protein LaCIC isoform X1	Brassica rapa	XP_033144418.1	44196	71	1(1)
17	Kunitz-type cysteine protease inhibitor	Brassica rapa	ABL97966.1	24919	61	1(1)
17	BRA_PGIP3 / BRA_PGIP7	Brassica rapa ssp. pekinensis	ACP28176 / MW264493	37654/37509	49	1(1)
17	unnamed protein product	Arabis nemorensis	VVB07152.1	26695	160	2(1)
17	non-classical arabinogalactan protein 31	Brassica rapa	XP_009102921.1	34382	87	1(1)
17	probable polygalacturonase	Brassica rapa	XP_009104368.1	52752	162	2(2)
17	EP1-like glycoprotein 3	Brassica rapa	XP_009104565.1	49805	120	2(1)
17	venom phosphodiesterase 2	Brassica rapa	XP_009109027.1	50672	85	1(1)
17	LOW QUALITY PROTEIN: probable aspartic proteinase GIP2	Brassica rapa	XP_009111159.2	52478	78	1(1)
17	purple acid phosphatase 10	Brassica rapa	XP_009112386.1	54260	85	1(1)
17	fasciclin-like arabinogalactan protein 13	Brassica rapa	XP_009113940.1	26441	170	2(1)
17	leucine-rich repeat receptor-like serine/threonine-protein kinase BAM1	Brassica rapa	XP_009114790.1	52715	217	3(3)
17	probable aspartic proteinase GIP2	Brassica rapa	XP_009118711.1	46608	110	2(2)
17	fasciclin-like arabinogalactan protein 1	Brassica rapa	XP_009120095.1	44947	135	2(2)
17	lysM domain-containing GPI-anchored protein 2	Brassica rapa	XP_009121163.1	39921	194	2(2)
17	peroxidase A2	Brassica rapa	XP_009122284.1	37992	69	1(1)
17	peroxidase 32	Brassica rapa	XP_009123209.1	41867	67	1(1)
17	aspartyl protease AED3	Brassica rapa	XP_009139245.1	46743	276	3(3)
17	fasciclin-like arabinogalactan protein 8	Brassica rapa	XP_009143146.1	42798	153	2(1)
17	monocopper oxidase-like protein SKU5	Brassica rapa	XP_009144495.1	65707	75	1(1)
17	peroxidase 34	Brassica rapa	XP_009149762.1	39541	58	1(1)
17	fasciclin-like arabinogalactan protein 2	Brassica rapa	XP_009150168.1	43220	124	2(2)
17	lysM domain-containing GPI-anchored protein 2 isoform X1	Brassica rapa	XP_009150855.1	39180	64	1(1)
17	heparanase-like protein 1	Brassica rapa	XP_033138442.1	61066	49	1(1)
17	probable inactive chitinase-like protein LaCIC isoform X1	Brassica rapa	XP_033144418.1	44196	91	1(1)
18	Kunitz-type cysteine protease inhibitor	Brassica rapa	ABL97966.1	24919	169	2(2)
18	myrosinase-like precursor	Brassica rapa	NP_001303128.1	63261	328	4(1)
18	hypothetical protein BRARA_H00290	Brassica rapa	RID49491.1	53213	114	2(2)
18	hypothetical protein BRARA_B02254	Brassica rapa	RID75197.1	60142	135	2(2)
18	non-classical arabinogalactan protein 31	Brassica rapa	XP_009102921.1	34382	75	1(1)
18	probable polygalacturonase	Brassica rapa	XP_009104368.1	52752	168	2(1)
18	beta-hexosaminidase 3	Brassica rapa	XP_009105156.1	60565	85	1(1)
18	L-ascorbate oxidase homolog isoform X1	Brassica rapa	XP_009106271.1	60030	210	3(3)
18	probable pectinesterase/pectinesterase inhibitor 41	Brassica rapa	XP_009111298.1	63889	80	1(1)
18	fasciclin-like arabinogalactan protein 13	Brassica rapa	XP_009113940.1	26441	107	2(2)
18	leucine-rich repeat receptor-like serine/threonine-protein kinase BAM1	Brassica rapa	XP_009114790.1	52715	144	2(2)
18	probable polygalacturonase	Brassica rapa	XP_009116890.1	52440	168	2(1)
18	fasciclin-like arabinogalactan protein 1	Brassica rapa	XP_009120095.1	44947	171	2(2)
18	lysM domain-containing GPI-anchored protein 2	Brassica rapa	XP_009121163.1	39921	267	3(3)
18	pathogenesis-related protein PR-4	Brassica rapa	XP_009134783.1	16113	50	1(1)
18	fasciclin-like arabinogalactan protein 7	Brassica rapa	XP_009136147.1	27104	50	1(1)
18	probable polygalacturonase	Brassica rapa	XP_009137085.1	54947	47	1(1)
18	aspartyl protease AED3	Brassica rapa	XP_009139245.1	46743	140	2(2)
18	fasciclin-like arabinogalactan protein 8	Brassica rapa	XP_009143146.1	42798	216	3(1)
18	monocopper oxidase-like protein SKU5	Brassica rapa	XP_009144495.1	65707	120	2(2)
18	probable polygalacturonase	Brassica rapa	XP_009146055.1	49483	54	1(1)
18	pectinesterase/pectinesterase inhibitor 3	Brassica rapa	XP_009146386.2	64266	132	2(2)
18	probable glucan endo-1,3-beta-glucosidase A6	Brassica rapa	XP_009147086.1	55503	122	2(2)
18	peroxidase 34	Brassica rapa	XP_009149762.1	39541	58	1(1)
18	lysM domain-containing GPI-anchored protein 2 isoform X1	Brassica rapa	XP_009150855.1	39180	89	1(1)
18	fasciclin-like arabinogalactan protein 2	Brassica rapa	XP_009151619.1	43178	269	3(3)
18	probable inactive chitinase-like protein LaCIC isoform X1	Brassica rapa	XP_033144418.1	44196	56	1(1)
19	Kunitz-type cysteine protease inhibitor	Brassica rapa	ABL97966.1	24919	116	2(2)
19	myrosinase, partial	Brassica rapa ssp. pekinensis	AAV80206.1	63506	111	1(1)
19	non-classical arabinogalactan protein 31	Brassica rapa	XP_009102921.1	34382	47	1(1)
19	probable LRR receptor-like serine/threonine-protein kinase At1g56130	Brassica rapa	XP_009105697.1	70357	205	3(3)
19	fasciclin-like arabinogalactan protein 9	Brassica rapa	XP_009119354.1	26442	84	1(1)
19	fasciclin-like arabinogalactan protein 1	Brassica rapa	XP_009120095.1	44947	255	3(3)
19	fasciclin-like arabinogalactan protein 7	Brassica rapa	XP_009136147.1	27104	88	1(1)
19	fasciclin-like arabinogalactan protein 8	Brassica rapa	XP_009143146.1	42798	205	3(1)
19	monocopper oxidase-like protein SKU5	Brassica rapa	XP_009144495.1	65707	56	1(1)
19	probable glucan endo-1,3-beta-glucosidase A6	Brassica rapa	XP_009147086.1	55503	75	1(1)
19	peroxidase 34	Brassica rapa	XP_009149762.1	39541	52	1(1)
19	fasciclin-like arabinogalactan protein 2	Brassica rapa	XP_009151619.1	43178	203	3(3)
19	non-classical arabinogalactan protein 31	Brassica napus	XP_013691956.1	32823	49	1(1)
19	PREDICTED: subtilisin-like protease SBT1.7	Brassica rapa	XP_018452811.1	80950	54	1(1)
20	Kunitz-type cysteine protease inhibitor	Brassica rapa	ABL97966.1	24919	61	1(1)
20	hypothetical protein BRARA_C03207	Brassica rapa	RID71260.1	26652	141	2(1)
20	non-classical arabinogalactan protein 31	Brassica rapa	XP_009102921.1	34382	55	1(1)
20	primary amine oxidase 2 isoform X1	Brassica rapa	XP_009108111.1	77171	106	2(2)
20	non-classical arabinogalactan protein 31	Brassica rapa	XP_009113681.1	36651	56	1(1)
20	fasciclin-like arabinogalactan protein 1	Brassica rapa	XP_009120095.1	44947	212	2(2)
20	monocopper oxidase-like protein SKU5	Brassica rapa	XP_009134269.1	65629	359	4(1)
20	fasciclin-like arabinogalactan protein 7	Brassica rapa	XP_009136147.1	27104	63	1(1)
20	fasciclin-like arabinogalactan protein 8	Brassica rapa	XP_009143146.1	42798	126	2(2)
20	monocopper oxidase-like protein SKU5	Brassica rapa	XP_009144495.1	65707	381	4(1)
20	fasciclin-like arabinogalactan protein 2	Brassica rapa	XP_009151619.1	43178	122	2(2)
21	Kunitz-type cysteine protease inhibitor	Brassica rapa	ABL97966.1	24919	49	1(1)
21	hypothetical protein BRARA_C03207	Brassica rapa	RID71260.1	26652	197	3(1)
21	alpha-xylosidase 1	Brassica rapa	XP_009103360.2	103936	122	2(2)
21	fasciclin-like arabinogalactan protein 10	Brassica rapa	XP_009116767.2	43671	230	3(3)
21	fasciclin-like arabinogalactan protein 1	Brassica rapa	XP_009120095.1	44947	223	2(2)
21	fasciclin-like arabinogalactan protein 7	Brassica rapa	XP_009136147.1	27104	87	1(1)
21	fasciclin-like arabinogalactan protein 8	Brassica rapa	XP_009143146.1	42798	262	3(1)
21	monocopper oxidase-like protein SKU5	Brassica rapa	XP_009144495.1	65707	148	2(2)
22	hypothetical protein BRARA_C03207	Brassica rapa	RID71260.1	26652	146	2(1)
22	fasciclin-like arabinogalactan protein 10	Brassica rapa	XP_009116767.2	43671	133	2(2)
22	fasciclin-like arabinogalactan protein 1	Brassica rapa	XP_009120095.1	44947	151	2(2)
22	fasciclin-like arabinogalactan protein 7	Brassica rapa	XP_009136147.1	27104	100	1(1)
22	fasciclin-like arabinogalactan protein 8	Brassica rapa	XP_009143146.1	42798	206	3(1)
22	early nodulin-like protein 2	Brassica rapa	XP_009143549.2	33031	163	3(3)
23	hypothetical protein BRARA_C03207	Brassica rapa	RID71260.1	26652	184	3(1)
23	unnamed protein product	Brassica rapa	VDC60756.1	83881	50	1(1)
23	glycerophosphodiester phosphodiesterase GDPDL3	Brassica rapa	XP_009108190.2	83486	221	3(1)
23	fasciclin-like arabinogalactan protein 10	Brassica rapa	XP_009116767.2	43671	144	2(2)
23	glycerophosphodiester phosphodiesterase GDPDL4	Brassica rapa	XP_009120058.1	84546	57	1(1)
23	fasciclin-like arabinogalactan protein 1	Brassica rapa	XP_009120095.1	44947	172	2(2)
23	fasciclin-like arabinogalactan protein 7	Brassica rapa	XP_009136147.1	27104	109	1(1)
23	glycerophosphodiester phosphodiesterase GDPDL3	Brassica rapa	XP_009142640.1	82868	82	1(1)
23	fasciclin-like arabinogalactan protein 8	Brassica rapa	XP_009143146.1	42798	153	2(2)
23	early nodulin-like protein 2	Brassica rapa	XP_009143549.2	33031	56	1(1)
23	glycerophosphodiester phosphodiesterase GDPDL3-like	Brassica napus	XP_022571201.1	83710	243	3(1)
24	Kunitz-type cysteine protease inhibitor	Brassica rapa	ABL97966.1	24919	49	1(1)
24	hypothetical protein BRARA_C03207	Brassica rapa	RID71260.1	26652	266	4(1)
24	unnamed protein product	Brassica rapa	VDC60756.1	83881	49	1(1)
24	glycerophosphodiester phosphodiesterase GDPDL3	Brassica rapa	XP_009108190.2	83486	229	3(2)
24	early nodulin-like protein 1	Brassica rapa	XP_009117087.1	19139	48	1(1)
24	fasciclin-like arabinogalactan protein 1	Brassica rapa	XP_009120095.1	44947	79	1(1)
24	fasciclin-like arabinogalactan protein 7	Brassica rapa	XP_009136147.1	27104	84	1(1)
24	fasciclin-like arabinogalactan protein 8	Brassica rapa	XP_009143146.1	42798	150	2(1)
24	early nodulin-like protein 2	Brassica rapa	XP_009143549.2	33031	129	2(1)
24	PREDICTED: early nodulin-like protein 2	Raphanus sativus	XP_018471551.1	31708	114	2(1)
24	jacalin-related lectin 34 isoform X2	Brassica rapa	XP_018515539.2	106499	56	1(1)
24	glycerophosphodiester phosphodiesterase GDPDL3-like	Brassica napus	XP_022571201.1	83710	179	2(1)
25	hypothetical protein BRARA_C03207	Brassica rapa	RID71260.1	26652	81	1(1)
25	early nodulin-like protein 1	Brassica rapa	XP_009117087.1	19139	49	1(1)

## Sheet: 5) InterPro, GO Term, E.C., ...
Sequence Name	InterPro Accession	InterPro Type	InterPro Name	InterPro Signatures	InterPro GO ID	InterPro GO Term	InterPro GO Category	Annotation GO ID	Annotation GO Term	Annotation GO Category	Enzyme Code	Enzyme Name
AAC25568.1	IPR001424;IPR001424;IPR036423;noIPR;IPR024134;IPR018152;IPR018152;IPR001424;IPR036423	DOMAIN;DOMAIN;HOMOLOGOUS_SUPERFAMILY;HOMOLOGOUS_SUPERFAMILY;FAMILY;BINDING_SITE;BINDING_SITE;DOMAIN;HOMOLOGOUS_SUPERFAMILY	Superoxide dismutase, copper/zinc binding domain;Superoxide dismutase, copper/zinc binding domain;Superoxide dismutase-like, copper/zinc binding domain superfamily;Superoxide dismutase-like, copper/zinc binding domain superfamily;Superoxide dismutase (Cu/Zn) / superoxide dismutase copper chaperone;Superoxide dismutase, copper/zinc, binding site;Superoxide dismutase, copper/zinc, binding site;Supe…	PR00068 (PRINTS);PF00080 (PFAM);G3DSA:2.60.40.200 (GENE3D);PTHR10003:SF79 (PANTHER);PTHR10003 (PANTHER);PS00332 (PROSITE_PATTERNS);PS00087 (PROSITE_PATTERNS);cd00305 (CDD);SSF49329 (SUPERFAMILY)	GO:0046872/GO:0006801;GO:0046872/GO:0006801;GO:0046872/GO:0006801;;;GO:0055114/GO:0004784;GO:0055114/GO:0004784;GO:0046872/GO:0006801;GO:0046872/GO:0006801	metal ion binding/superoxide metabolic process;metal ion binding/superoxide metabolic process;metal ion binding/superoxide metabolic process;;;oxidation-reduction process/superoxide dismutase activity;oxidation-reduction process/superoxide dismutase activity;metal ion binding/superoxide metabolic process;metal ion binding/superoxide metabolic process	Molecular Function/Biological Process;Molecular Function/Biological Process;Molecular Function/Biological Process;;;Biological Process/Molecular Function;Biological Process/Molecular Function;Molecular Function/Biological Process;Molecular Function/Biological Process	GO:0004784;GO:0005829;GO:0010039;GO:0019430;GO:0035195;GO:0042742;GO:0046872;GO:0055114;GO:0071280;GO:0071329;GO:0071457;GO:0071472;GO:0071484;GO:0071493	superoxide dismutase activity;cytosol;response to iron ion;removal of superoxide radicals;gene silencing by miRNA;defense response to bacterium;metal ion binding;oxidation-reduction process;cellular response to copper ion;cellular response to sucrose stimulus;cellular response to ozone;cellular response to salt stress;cellular response to light intensity;cellular response to UV-B	Molecular Function;Cellular Component;Biological Process;Biological Process;Biological Process;Biological Process;Molecular Function;Biological Process;Biological Process;Biological Process;Biological Process;Biological Process;Biological Process;Biological Process	EC:1.15.1.1	Superoxide dismutase
AAM63507.1	IPR006946;IPR008979;noIPR;noIPR;noIPR;noIPR;noIPR;noIPR;noIPR;noIPR;IPR008979;noIPR	DOMAIN;HOMOLOGOUS_SUPERFAMILY;HOMOLOGOUS_SUPERFAMILY;HOMOLOGOUS_SUPERFAMILY;HOMOLOGOUS_SUPERFAMILY;HOMOLOGOUS_SUPERFAMILY;HOMOLOGOUS_SUPERFAMILY;HOMOLOGOUS_SUPERFAMILY;HOMOLOGOUS_SUPERFAMILY;HOMOLOGOUS_SUPERFAMILY;HOMOLOGOUS_SUPERFAMILY;HOMOLOGOUS_SUPERFAMILY	Domain of unknown function DUF642;Galactose-binding-like domain superfamily;Galactose-binding-like domain superfamily;Galactose-binding-like domain superfamily;Galactose-binding-like domain superfamily;Galactose-binding-like domain superfamily;Galactose-binding-like domain superfamily;Galactose-binding-like domain superfamily;Galactose-binding-like domain superfamily;Galactose-binding-like domain…	PF04862 (PFAM);G3DSA:2.60.120.260 (GENE3D);PTHR31265 (PANTHER);PTHR31265:SF29 (PANTHER);SIGNAL_PEPTIDE_C_REGION (PHOBIUS);SIGNAL_PEPTIDE_N_REGION (PHOBIUS);SIGNAL_PEPTIDE (PHOBIUS);SIGNAL_PEPTIDE_H_REGION (PHOBIUS);NON_CYTOPLASMIC_DOMAIN (PHOBIUS);SignalP-noTM (SIGNALP_EUK);SSF49785 (SUPERFAMILY);TMhelix (TMHMM)	;;;;;;;;;;;	;;;;;;;;;;;	;;;;;;;;;;;	GO:0005515	protein binding	Molecular Function
AAQ01572.1	IPR001229;IPR036404;IPR001229;IPR036404;noIPR;noIPR;IPR001229;IPR001229;IPR036404;IPR036404	DOMAIN;HOMOLOGOUS_SUPERFAMILY;DOMAIN;HOMOLOGOUS_SUPERFAMILY;HOMOLOGOUS_SUPERFAMILY;HOMOLOGOUS_SUPERFAMILY;DOMAIN;DOMAIN;HOMOLOGOUS_SUPERFAMILY;HOMOLOGOUS_SUPERFAMILY	Jacalin-like lectin domain;Jacalin-like lectin domain superfamily;Jacalin-like lectin domain;Jacalin-like lectin domain superfamily;Jacalin-like lectin domain superfamily;Jacalin-like lectin domain superfamily;Jacalin-like lectin domain;Jacalin-like lectin domain;Jacalin-like lectin domain superfamily;Jacalin-like lectin domain superfamily	SM00915 (SMART);G3DSA:2.100.10.30 (GENE3D);PF01419 (PFAM);G3DSA:2.100.10.30 (GENE3D);PTHR47293:SF30 (PANTHER);PTHR47293 (PANTHER);PS51752 (PROSITE_PROFILES);PS51752 (PROSITE_PROFILES);SSF51101 (SUPERFAMILY);SSF51101 (SUPERFAMILY)	;;;;;;;;;	;;;;;;;;;	;;;;;;;;;	GO:0003674;GO:0005622	molecular_function;intracellular anatomical structure	Molecular Function;Cellular Component
AAV80206.1	IPR001360;IPR001360;noIPR;noIPR;IPR001360;IPR018120;IPR033132;noIPR;noIPR;noIPR;noIPR;noIPR;noIPR;noIPR;noIPR;IPR017853	FAMILY;FAMILY;FAMILY;FAMILY;FAMILY;ACTIVE_SITE;CONSERVED_SITE;CONSERVED_SITE;CONSERVED_SITE;CONSERVED_SITE;CONSERVED_SITE;CONSERVED_SITE;CONSERVED_SITE;CONSERVED_SITE;CONSERVED_SITE;HOMOLOGOUS_SUPERFAMILY	Glycoside hydrolase family 1;Glycoside hydrolase family 1;Glycoside hydrolase family 1;Glycoside hydrolase family 1;Glycoside hydrolase family 1;Glycoside hydrolase family 1, active site;Glycosyl hydrolases family 1, N-terminal conserved site;Glycosyl hydrolases family 1, N-terminal conserved site;Glycosyl hydrolases family 1, N-terminal conserved site;Glycosyl hydrolases family 1, N-terminal con…	PR00131 (PRINTS);PF00232 (PFAM);G3DSA:3.20.20.80 (GENE3D);PTHR10353:SF182 (PANTHER);PTHR10353 (PANTHER);PS00572 (PROSITE_PATTERNS);PS00653 (PROSITE_PATTERNS);SIGNAL_PEPTIDE_H_REGION (PHOBIUS);SIGNAL_PEPTIDE (PHOBIUS);SIGNAL_PEPTIDE_C_REGION (PHOBIUS);NON_CYTOPLASMIC_DOMAIN (PHOBIUS);SIGNAL_PEPTIDE_N_REGION (PHOBIUS);SignalP-TM (SIGNALP_GRAM_POSITIVE);SignalP-noTM (SIGNALP_EUK);SignalP-noTM (SIGNA…	GO:0004553/GO:0005975;GO:0004553/GO:0005975;;;GO:0004553/GO:0005975;;;;;;;;;;;	hydrolase activity, hydrolyzing O-glycosyl compounds/carbohydrate metabolic process;hydrolase activity, hydrolyzing O-glycosyl compounds/carbohydrate metabolic process;;;hydrolase activity, hydrolyzing O-glycosyl compounds/carbohydrate metabolic process;;;;;;;;;;;	Molecular Function/Biological Process;Molecular Function/Biological Process;;;Molecular Function/Biological Process;;;;;;;;;;;	GO:0005975;GO:0008422;GO:0019137;GO:0046872;GO:0102799	carbohydrate metabolic process;beta-glucosidase activity;thioglucosidase activity;metal ion binding;glucosinolate glucohydrolase activity	Biological Process;Molecular Function;Molecular Function;Molecular Function;Molecular Function	EC:3.2.1.147;EC:3.2.1.21	Thioglucosidase;Beta-glucosidase
AAX68500	noIPR;IPR013210;IPR032675;IPR001611;noIPR;noIPR;noIPR;noIPR;noIPR;noIPR;noIPR;IPR001611;IPR001611;IPR001611;IPR001611;noIPR;noIPR;noIPR;noIPR	null;DOMAIN;HOMOLOGOUS_SUPERFAMILY;REPEAT;REPEAT;REPEAT;REPEAT;REPEAT;REPEAT;REPEAT;REPEAT;REPEAT;REPEAT;REPEAT;REPEAT;REPEAT;REPEAT;REPEAT;REPEAT	null;Leucine-rich repeat-containing N-terminal, plant-type;Leucine-rich repeat domain superfamily;Leucine-rich repeat;Leucine-rich repeat;Leucine-rich repeat;Leucine-rich repeat;Leucine-rich repeat;Leucine-rich repeat;Leucine-rich repeat;Leucine-rich repeat;Leucine-rich repeat;Leucine-rich repeat;Leucine-rich repeat;Leucine-rich repeat;Leucine-rich repeat;Leucine-rich repeat;Leucine-rich repeat;L…	PR00019 (PRINTS);PF08263 (PFAM);G3DSA:3.80.10.10 (GENE3D);PF13855 (PFAM);PTHR48059 (PANTHER);PTHR48059:SF13 (PANTHER);NON_CYTOPLASMIC_DOMAIN (PHOBIUS);SIGNAL_PEPTIDE_N_REGION (PHOBIUS);SIGNAL_PEPTIDE (PHOBIUS);SIGNAL_PEPTIDE_C_REGION (PHOBIUS);SIGNAL_PEPTIDE_H_REGION (PHOBIUS);PS51450 (PROSITE_PROFILES);PS51450 (PROSITE_PROFILES);PS51450 (PROSITE_PROFILES);PS51450 (PROSITE_PROFILES);SignalP-noTM …	;;;GO:0005515;;;;;;;;GO:0005515;GO:0005515;GO:0005515;GO:0005515;;;;	;;;protein binding;;;;;;;;protein binding;protein binding;protein binding;protein binding;;;;	;;;Molecular Function;;;;;;;;Molecular Function;Molecular Function;Molecular Function;Molecular Function;;;;	GO:0005515	protein binding	Molecular Function
ABL97966.1	IPR002160;IPR002160;noIPR;IPR002160;noIPR;IPR002160;IPR002160;noIPR;noIPR;noIPR;noIPR;noIPR;IPR002160;noIPR;noIPR;noIPR;IPR011065	FAMILY;FAMILY;FAMILY;FAMILY;FAMILY;FAMILY;FAMILY;FAMILY;FAMILY;FAMILY;FAMILY;FAMILY;FAMILY;FAMILY;FAMILY;FAMILY;HOMOLOGOUS_SUPERFAMILY	Proteinase inhibitor I3, Kunitz legume;Proteinase inhibitor I3, Kunitz legume;Proteinase inhibitor I3, Kunitz legume;Proteinase inhibitor I3, Kunitz legume;Proteinase inhibitor I3, Kunitz legume;Proteinase inhibitor I3, Kunitz legume;Proteinase inhibitor I3, Kunitz legume;Proteinase inhibitor I3, Kunitz legume;Proteinase inhibitor I3, Kunitz legume;Proteinase inhibitor I3, Kunitz legume;Proteinas…	PR00291 (PRINTS);SM00452 (SMART);G3DSA:2.80.10.50 (GENE3D);PF00197 (PFAM);PTHR33107:SF14 (PANTHER);PTHR33107 (PANTHER);PS00283 (PROSITE_PATTERNS);SIGNAL_PEPTIDE_H_REGION (PHOBIUS);SIGNAL_PEPTIDE (PHOBIUS);SIGNAL_PEPTIDE_N_REGION (PHOBIUS);NON_CYTOPLASMIC_DOMAIN (PHOBIUS);SIGNAL_PEPTIDE_C_REGION (PHOBIUS);cd00178 (CDD);SignalP-noTM (SIGNALP_EUK);SignalP-noTM (SIGNALP_GRAM_NEGATIVE);SignalP-TM (SIG…	GO:0004866;GO:0004866;;GO:0004866;;GO:0004866;GO:0004866;;;;;;GO:0004866;;;;	endopeptidase inhibitor activity;endopeptidase inhibitor activity;;endopeptidase inhibitor activity;;endopeptidase inhibitor activity;endopeptidase inhibitor activity;;;;;;endopeptidase inhibitor activity;;;;	Molecular Function;Molecular Function;;Molecular Function;;Molecular Function;Molecular Function;;;;;;Molecular Function;;;;	GO:0004866;GO:0010951	endopeptidase inhibitor activity;negative regulation of endopeptidase activity	Molecular Function;Biological Process
ABS30827.1	IPR001360;IPR001360;noIPR;IPR001360;noIPR;IPR018120;IPR033132;noIPR;noIPR;noIPR;noIPR;noIPR;noIPR;noIPR;noIPR;noIPR;IPR017853	FAMILY;FAMILY;FAMILY;FAMILY;FAMILY;ACTIVE_SITE;CONSERVED_SITE;CONSERVED_SITE;CONSERVED_SITE;CONSERVED_SITE;CONSERVED_SITE;CONSERVED_SITE;CONSERVED_SITE;CONSERVED_SITE;CONSERVED_SITE;CONSERVED_SITE;HOMOLOGOUS_SUPERFAMILY	Glycoside hydrolase family 1;Glycoside hydrolase family 1;Glycoside hydrolase family 1;Glycoside hydrolase family 1;Glycoside hydrolase family 1;Glycoside hydrolase family 1, active site;Glycosyl hydrolases family 1, N-terminal conserved site;Glycosyl hydrolases family 1, N-terminal conserved site;Glycosyl hydrolases family 1, N-terminal conserved site;Glycosyl hydrolases family 1, N-terminal con…	PR00131 (PRINTS);PF00232 (PFAM);G3DSA:3.20.20.80 (GENE3D);PTHR10353 (PANTHER);PTHR10353:SF182 (PANTHER);PS00572 (PROSITE_PATTERNS);PS00653 (PROSITE_PATTERNS);SIGNAL_PEPTIDE (PHOBIUS);NON_CYTOPLASMIC_DOMAIN (PHOBIUS);SIGNAL_PEPTIDE_N_REGION (PHOBIUS);SIGNAL_PEPTIDE_H_REGION (PHOBIUS);SIGNAL_PEPTIDE_C_REGION (PHOBIUS);PS51257 (PROSITE_PROFILES);SignalP-noTM (SIGNALP_GRAM_NEGATIVE);SignalP-noTM (SIG…	GO:0005975/GO:0004553;GO:0005975/GO:0004553;;GO:0005975/GO:0004553;;;;;;;;;;;;;	carbohydrate metabolic process/hydrolase activity, hydrolyzing O-glycosyl compounds;carbohydrate metabolic process/hydrolase activity, hydrolyzing O-glycosyl compounds;;carbohydrate metabolic process/hydrolase activity, hydrolyzing O-glycosyl compounds;;;;;;;;;;;;;	Biological Process/Molecular Function;Biological Process/Molecular Function;;Biological Process/Molecular Function;;;;;;;;;;;;;	GO:0005975;GO:0008422;GO:0019137;GO:0102799	carbohydrate metabolic process;beta-glucosidase activity;thioglucosidase activity;glucosinolate glucohydrolase activity	Biological Process;Molecular Function;Molecular Function;Molecular Function	EC:3.2.1.147;EC:3.2.1.21	Thioglucosidase;Beta-glucosidase
ABV89609.1	noIPR;noIPR;noIPR;noIPR;IPR000167;noIPR;IPR030513;IPR030513	null;null;null;null;FAMILY;FAMILY;CONSERVED_SITE;CONSERVED_SITE	null;null;null;null;Dehydrin;Dehydrin;Dehydrin, conserved site;Dehydrin, conserved site	mobidb-lite (MOBIDB_LITE);mobidb-lite (MOBIDB_LITE);mobidb-lite (MOBIDB_LITE);mobidb-lite (MOBIDB_LITE);PTHR33346 (PANTHER);PTHR33346:SF11 (PANTHER);PS00823 (PROSITE_PATTERNS);PS00823 (PROSITE_PATTERNS)	;;;;GO:0009415;;;	;;;;response to water;;;	;;;;Biological Process;;;	GO:0001786;GO:0005509;GO:0005829;GO:0005886;GO:0009269;GO:0009409;GO:0009507;GO:0009737;GO:0019898;GO:0031210;GO:0050821;GO:0090559	phosphatidylserine binding;calcium ion binding;cytosol;plasma membrane;response to desiccation;response to cold;chloroplast;response to abscisic acid;extrinsic component of membrane;phosphatidylcholine binding;protein stabilization;regulation of membrane permeability	Molecular Function;Molecular Function;Cellular Component;Cellular Component;Biological Process;Biological Process;Cellular Component;Biological Process;Cellular Component;Molecular Function;Biological Process;Biological Process
ABV89613.1	IPR001002;IPR001002;IPR016283;IPR036861;noIPR;noIPR;IPR000726;noIPR;IPR001002;noIPR;noIPR;IPR018371;IPR000726;IPR000726;noIPR;noIPR;noIPR;noIPR;noIPR;IPR001002;noIPR;noIPR;noIPR;noIPR;noIPR;IPR036861;IPR023346	DOMAIN;DOMAIN;FAMILY;HOMOLOGOUS_SUPERFAMILY;HOMOLOGOUS_SUPERFAMILY;HOMOLOGOUS_SUPERFAMILY;DOMAIN;DOMAIN;DOMAIN;DOMAIN;DOMAIN;CONSERVED_SITE;DOMAIN;DOMAIN;DOMAIN;DOMAIN;DOMAIN;DOMAIN;DOMAIN;DOMAIN;DOMAIN;DOMAIN;DOMAIN;DOMAIN;DOMAIN;HOMOLOGOUS_SUPERFAMILY;HOMOLOGOUS_SUPERFAMILY	Chitin-binding, type 1;Chitin-binding, type 1;Glycoside hydrolase, family 19;Endochitinase-like superfamily;Endochitinase-like superfamily;Endochitinase-like superfamily;Glycoside hydrolase, family 19, catalytic;Glycoside hydrolase, family 19, catalytic;Chitin-binding, type 1;Chitin-binding, type 1;Chitin-binding, type 1;Chitin-binding, type 1, conserved site;Glycoside hydrolase, family 19, catal…	PR00451 (PRINTS);SM00270 (SMART);PIRSF001060 (PIRSF);G3DSA:3.30.60.10 (GENE3D);G3DSA:1.10.530.10 (GENE3D);G3DSA:1.10.530.10 (GENE3D);PF00182 (PFAM);G3DSA:3.30.20.10 (GENE3D);PF00187 (PFAM);PTHR22595:SF162 (PANTHER);PTHR22595 (PANTHER);PS00026 (PROSITE_PATTERNS);PS00773 (PROSITE_PATTERNS);PS00774 (PROSITE_PATTERNS);SIGNAL_PEPTIDE_C_REGION (PHOBIUS);SIGNAL_PEPTIDE (PHOBIUS);SIGNAL_PEPTIDE_H_REGION …	GO:0008061;GO:0008061;GO:0005975/GO:0004568;GO:0008061;;;GO:0016998/GO:0004568/GO:0006032;;GO:0008061;;;GO:0008061;GO:0016998/GO:0004568/GO:0006032;GO:0016998/GO:0004568/GO:0006032;;;;;;GO:0008061;;;;;;GO:0008061;	chitin binding;chitin binding;carbohydrate metabolic process/chitinase activity;chitin binding;;;cell wall macromolecule catabolic process/chitinase activity/chitin catabolic process;;chitin binding;;;chitin binding;cell wall macromolecule catabolic process/chitinase activity/chitin catabolic process;cell wall macromolecule catabolic process/chitinase activity/chitin catabolic process;;;;;;chitin…	Molecular Function;Molecular Function;Biological Process/Molecular Function;Molecular Function;;;Biological Process/Molecular Function/Biological Process;;Molecular Function;;;Molecular Function;Biological Process/Molecular Function/Biological Process;Biological Process/Molecular Function/Biological Process;;;;;;Molecular Function;;;;;;Molecular Function;	GO:0000272;GO:0004568;GO:0005615;GO:0006032;GO:0006952;GO:0008061;GO:0016998	polysaccharide catabolic process;chitinase activity;extracellular space;chitin catabolic process;defense response;chitin binding;cell wall macromolecule catabolic process	Biological Process;Molecular Function;Cellular Component;Biological Process;Biological Process;Molecular Function;Biological Process	EC:3.2.1.14	Chitinase
ABV89668.1	IPR009410;IPR034871;noIPR;IPR009410;noIPR;noIPR;noIPR;noIPR;noIPR;noIPR;IPR034871	FAMILY;HOMOLOGOUS_SUPERFAMILY;HOMOLOGOUS_SUPERFAMILY;FAMILY;FAMILY;FAMILY;FAMILY;FAMILY;FAMILY;FAMILY;HOMOLOGOUS_SUPERFAMILY	Allene oxide cyclase;Allene oxide cyclase superfamily;Allene oxide cyclase superfamily;Allene oxide cyclase;Allene oxide cyclase;Allene oxide cyclase;Allene oxide cyclase;Allene oxide cyclase;Allene oxide cyclase;Allene oxide cyclase;Allene oxide cyclase superfamily	PF06351 (PFAM);G3DSA:2.40.480.10 (GENE3D);mobidb-lite (MOBIDB_LITE);PTHR31843 (PANTHER);PTHR31843:SF13 (PANTHER);SIGNAL_PEPTIDE_C_REGION (PHOBIUS);SIGNAL_PEPTIDE (PHOBIUS);SIGNAL_PEPTIDE_N_REGION (PHOBIUS);SIGNAL_PEPTIDE_H_REGION (PHOBIUS);NON_CYTOPLASMIC_DOMAIN (PHOBIUS);SSF141493 (SUPERFAMILY)	GO:0016853;GO:0009695/GO:0046423;;GO:0016853;;;;;;;GO:0009695/GO:0046423	isomerase activity;jasmonic acid biosynthetic process/allene-oxide cyclase activity;;isomerase activity;;;;;;;jasmonic acid biosynthetic process/allene-oxide cyclase activity	Molecular Function;Biological Process/Molecular Function;;Molecular Function;;;;;;;Biological Process/Molecular Function	GO:0005886;GO:0009507;GO:0009695;GO:0046423	plasma membrane;chloroplast;jasmonic acid biosynthetic process;allene-oxide cyclase activity	Cellular Component;Cellular Component;Biological Process;Molecular Function	EC:5.3.99.6	Allene-oxide cyclase
ABX46560.1	IPR032675;IPR013210;IPR001611;noIPR;noIPR;noIPR;noIPR;noIPR;noIPR;noIPR;IPR001611;IPR001611;IPR001611;IPR001611;noIPR;noIPR;noIPR	HOMOLOGOUS_SUPERFAMILY;DOMAIN;REPEAT;REPEAT;REPEAT;REPEAT;REPEAT;REPEAT;REPEAT;REPEAT;REPEAT;REPEAT;REPEAT;REPEAT;REPEAT;REPEAT;REPEAT	Leucine-rich repeat domain superfamily;Leucine-rich repeat-containing N-terminal, plant-type;Leucine-rich repeat;Leucine-rich repeat;Leucine-rich repeat;Leucine-rich repeat;Leucine-rich repeat;Leucine-rich repeat;Leucine-rich repeat;Leucine-rich repeat;Leucine-rich repeat;Leucine-rich repeat;Leucine-rich repeat;Leucine-rich repeat;Leucine-rich repeat;Leucine-rich repeat;Leucine-rich repeat	G3DSA:3.80.10.10 (GENE3D);PF08263 (PFAM);PF13855 (PFAM);PTHR27004:SF259 (PANTHER);PTHR27004 (PANTHER);SIGNAL_PEPTIDE_H_REGION (PHOBIUS);SIGNAL_PEPTIDE (PHOBIUS);SIGNAL_PEPTIDE_N_REGION (PHOBIUS);SIGNAL_PEPTIDE_C_REGION (PHOBIUS);NON_CYTOPLASMIC_DOMAIN (PHOBIUS);PS51450 (PROSITE_PROFILES);PS51450 (PROSITE_PROFILES);PS51450 (PROSITE_PROFILES);PS51450 (PROSITE_PROFILES);SignalP-noTM (SIGNALP_GRAM_NE…	;;GO:0005515;;;;;;;;GO:0005515;GO:0005515;GO:0005515;GO:0005515;;;	;;protein binding;;;;;;;;protein binding;protein binding;protein binding;protein binding;;;	;;Molecular Function;;;;;;;;Molecular Function;Molecular Function;Molecular Function;Molecular Function;;;	GO:0005515	protein binding	Molecular Function
ACB86852.1	IPR010713;IPR016455;IPR000757;noIPR;noIPR;noIPR;IPR008263;noIPR;noIPR;noIPR;noIPR;noIPR;IPR000757;noIPR;noIPR;IPR013320	DOMAIN;FAMILY;DOMAIN;DOMAIN;DOMAIN;DOMAIN;ACTIVE_SITE;ACTIVE_SITE;ACTIVE_SITE;ACTIVE_SITE;ACTIVE_SITE;ACTIVE_SITE;DOMAIN;DOMAIN;DOMAIN;HOMOLOGOUS_SUPERFAMILY	Xyloglucan endo-transglycosylase, C-terminal;Xyloglucan endotransglucosylase/hydrolase;Glycoside hydrolase family 16;Glycoside hydrolase family 16;Glycoside hydrolase family 16;Glycoside hydrolase family 16;Glycoside hydrolase, family 16, active site;Glycoside hydrolase, family 16, active site;Glycoside hydrolase, family 16, active site;Glycoside hydrolase, family 16, active site;Glycoside hydrol…	PF06955 (PFAM);PIRSF005604 (PIRSF);PF00722 (PFAM);G3DSA:2.60.120.200 (GENE3D);PTHR31062 (PANTHER);PTHR31062:SF166 (PANTHER);PS01034 (PROSITE_PATTERNS);SIGNAL_PEPTIDE_C_REGION (PHOBIUS);SIGNAL_PEPTIDE_N_REGION (PHOBIUS);SIGNAL_PEPTIDE (PHOBIUS);NON_CYTOPLASMIC_DOMAIN (PHOBIUS);SIGNAL_PEPTIDE_H_REGION (PHOBIUS);PS51762 (PROSITE_PROFILES);cd02176 (CDD);SignalP-TM (SIGNALP_EUK);SSF49899 (SUPERFAMILY)	GO:0005618/GO:0048046/GO:0006073/GO:0016762;GO:0010411/GO:0016762/GO:0042546;GO:0005975/GO:0004553;;;;GO:0005975/GO:0004553;;;;;;GO:0005975/GO:0004553;;;	cell wall/apoplast/cellular glucan metabolic process/xyloglucan:xyloglucosyl transferase activity;xyloglucan metabolic process/xyloglucan:xyloglucosyl transferase activity/cell wall biogenesis;carbohydrate metabolic process/hydrolase activity, hydrolyzing O-glycosyl compounds;;;;carbohydrate metabolic process/hydrolase activity, hydrolyzing O-glycosyl compounds;;;;;;carbohydrate metabolic process…	Cellular Component/Cellular Component/Biological Process/Molecular Function;Biological Process/Molecular Function/Biological Process;Biological Process/Molecular Function;;;;Biological Process/Molecular Function;;;;;;Biological Process/Molecular Function;;;	GO:0004553;GO:0005618;GO:0010411;GO:0016021;GO:0016762;GO:0042546;GO:0048046;GO:0071555	hydrolase activity, hydrolyzing O-glycosyl compounds;cell wall;xyloglucan metabolic process;integral component of membrane;xyloglucan:xyloglucosyl transferase activity;cell wall biogenesis;apoplast;cell wall organization	Molecular Function;Cellular Component;Biological Process;Cellular Component;Molecular Function;Biological Process;Cellular Component;Biological Process	EC:2.4.1.207	Xyloglucan:xyloglucosyl transferase
ACP28176	noIPR;IPR013210;IPR032675;IPR001611;noIPR;noIPR;noIPR;noIPR;noIPR;noIPR;noIPR;IPR001611;IPR001611;IPR001611;IPR001611;IPR001611;IPR001611;noIPR;noIPR	null;DOMAIN;HOMOLOGOUS_SUPERFAMILY;REPEAT;REPEAT;REPEAT;REPEAT;REPEAT;REPEAT;REPEAT;REPEAT;REPEAT;REPEAT;REPEAT;REPEAT;REPEAT;REPEAT;REPEAT;REPEAT	null;Leucine-rich repeat-containing N-terminal, plant-type;Leucine-rich repeat domain superfamily;Leucine-rich repeat;Leucine-rich repeat;Leucine-rich repeat;Leucine-rich repeat;Leucine-rich repeat;Leucine-rich repeat;Leucine-rich repeat;Leucine-rich repeat;Leucine-rich repeat;Leucine-rich repeat;Leucine-rich repeat;Leucine-rich repeat;Leucine-rich repeat;Leucine-rich repeat;Leucine-rich repeat;L…	PR00019 (PRINTS);PF08263 (PFAM);G3DSA:3.80.10.10 (GENE3D);PF13855 (PFAM);PTHR48059 (PANTHER);PTHR48059:SF11 (PANTHER);SIGNAL_PEPTIDE_N_REGION (PHOBIUS);SIGNAL_PEPTIDE (PHOBIUS);SIGNAL_PEPTIDE_C_REGION (PHOBIUS);NON_CYTOPLASMIC_DOMAIN (PHOBIUS);SIGNAL_PEPTIDE_H_REGION (PHOBIUS);PS51450 (PROSITE_PROFILES);PS51450 (PROSITE_PROFILES);PS51450 (PROSITE_PROFILES);PS51450 (PROSITE_PROFILES);PS51450 (PROS…	;;;GO:0005515;;;;;;;;GO:0005515;GO:0005515;GO:0005515;GO:0005515;GO:0005515;GO:0005515;;	;;;protein binding;;;;;;;;protein binding;protein binding;protein binding;protein binding;protein binding;protein binding;;	;;;Molecular Function;;;;;;;;Molecular Function;Molecular Function;Molecular Function;Molecular Function;Molecular Function;Molecular Function;;	GO:0005515	protein binding	Molecular Function
ACP28178	IPR001611;IPR032675;IPR013210;noIPR;noIPR;noIPR;noIPR;noIPR;noIPR;noIPR;IPR001611;IPR001611;IPR001611;IPR001611;IPR001611;noIPR;noIPR;noIPR	REPEAT;HOMOLOGOUS_SUPERFAMILY;DOMAIN;DOMAIN;DOMAIN;DOMAIN;DOMAIN;DOMAIN;DOMAIN;DOMAIN;REPEAT;REPEAT;REPEAT;REPEAT;REPEAT;REPEAT;REPEAT;REPEAT	Leucine-rich repeat;Leucine-rich repeat domain superfamily;Leucine-rich repeat-containing N-terminal, plant-type;Leucine-rich repeat-containing N-terminal, plant-type;Leucine-rich repeat-containing N-terminal, plant-type;Leucine-rich repeat-containing N-terminal, plant-type;Leucine-rich repeat-containing N-terminal, plant-type;Leucine-rich repeat-containing N-terminal, plant-type;Leucine-rich rep…	PF13855 (PFAM);G3DSA:3.80.10.10 (GENE3D);PF08263 (PFAM);PTHR27004:SF259 (PANTHER);PTHR27004 (PANTHER);SIGNAL_PEPTIDE_C_REGION (PHOBIUS);SIGNAL_PEPTIDE (PHOBIUS);SIGNAL_PEPTIDE_N_REGION (PHOBIUS);NON_CYTOPLASMIC_DOMAIN (PHOBIUS);SIGNAL_PEPTIDE_H_REGION (PHOBIUS);PS51450 (PROSITE_PROFILES);PS51450 (PROSITE_PROFILES);PS51450 (PROSITE_PROFILES);PS51450 (PROSITE_PROFILES);PS51450 (PROSITE_PROFILES);Si…	GO:0005515;;;;;;;;;;GO:0005515;GO:0005515;GO:0005515;GO:0005515;GO:0005515;;;	protein binding;;;;;;;;;;protein binding;protein binding;protein binding;protein binding;protein binding;;;	Molecular Function;;;;;;;;;;Molecular Function;Molecular Function;Molecular Function;Molecular Function;Molecular Function;;;	GO:0005515	protein binding	Molecular Function
ACT35470.1	IPR000823;IPR002016;IPR002016;noIPR;noIPR;noIPR;noIPR;IPR019793;IPR019794;IPR002016;IPR033905;IPR010255	FAMILY;DOMAIN;DOMAIN;DOMAIN;DOMAIN;DOMAIN;DOMAIN;BINDING_SITE;ACTIVE_SITE;DOMAIN;DOMAIN;HOMOLOGOUS_SUPERFAMILY	Plant peroxidase;Haem peroxidase;Haem peroxidase;Haem peroxidase;Haem peroxidase;Haem peroxidase;Haem peroxidase;Peroxidases heam-ligand binding site;Peroxidase, active site;Haem peroxidase;Secretory peroxidase;Haem peroxidase superfamily	PR00461 (PRINTS);PR00458 (PRINTS);PF00141 (PFAM);G3DSA:1.10.420.10 (GENE3D);G3DSA:1.10.520.10 (GENE3D);PTHR31235 (PANTHER);PTHR31235:SF282 (PANTHER);PS00435 (PROSITE_PATTERNS);PS00436 (PROSITE_PATTERNS);PS50873 (PROSITE_PROFILES);cd00693 (CDD);SSF48113 (SUPERFAMILY)	GO:0055114/GO:0006979/GO:0004601/GO:0020037;GO:0055114/GO:0006979/GO:0004601/GO:0020037;GO:0055114/GO:0006979/GO:0004601/GO:0020037;;;;;;GO:0055114/GO:0004601;GO:0055114/GO:0006979/GO:0004601/GO:0020037;GO:0042744/GO:0004601;GO:0055114/GO:0006979/GO:0004601/GO:0020037	oxidation-reduction process/response to oxidative stress/peroxidase activity/heme binding;oxidation-reduction process/response to oxidative stress/peroxidase activity/heme binding;oxidation-reduction process/response to oxidative stress/peroxidase activity/heme binding;;;;;;oxidation-reduction process/peroxidase activity;oxidation-reduction process/response to oxidative stress/peroxidase activity…	Biological Process/Biological Process/Molecular Function/Molecular Function;Biological Process/Biological Process/Molecular Function/Molecular Function;Biological Process/Biological Process/Molecular Function/Molecular Function;;;;;;Biological Process/Molecular Function;Biological Process/Biological Process/Molecular Function/Molecular Function;Biological Process/Molecular Function;Biological Pro…	GO:0004601;GO:0005576;GO:0006979;GO:0009506;GO:0020037;GO:0042744;GO:0046872;GO:0055114;GO:0098869	peroxidase activity;extracellular region;response to oxidative stress;plasmodesma;heme binding;hydrogen peroxide catabolic process;metal ion binding;oxidation-reduction process;cellular oxidant detoxification	Molecular Function;Cellular Component;Biological Process;Cellular Component;Molecular Function;Biological Process;Molecular Function;Biological Process;Biological Process	EC:1.11.1.7	Peroxidase
ACT35473.1	IPR002016;IPR000823;noIPR;IPR002016;noIPR;noIPR;noIPR;IPR019794;IPR019793;IPR002016;IPR033905;IPR010255	DOMAIN;FAMILY;FAMILY;DOMAIN;DOMAIN;DOMAIN;DOMAIN;ACTIVE_SITE;BINDING_SITE;DOMAIN;DOMAIN;HOMOLOGOUS_SUPERFAMILY	Haem peroxidase;Plant peroxidase;Plant peroxidase;Haem peroxidase;Haem peroxidase;Haem peroxidase;Haem peroxidase;Peroxidase, active site;Peroxidases heam-ligand binding site;Haem peroxidase;Secretory peroxidase;Haem peroxidase superfamily	PR00458 (PRINTS);PR00461 (PRINTS);G3DSA:1.10.520.10 (GENE3D);PF00141 (PFAM);G3DSA:1.10.420.10 (GENE3D);PTHR31388 (PANTHER);PTHR31388:SF144 (PANTHER);PS00436 (PROSITE_PATTERNS);PS00435 (PROSITE_PATTERNS);PS50873 (PROSITE_PROFILES);cd00693 (CDD);SSF48113 (SUPERFAMILY)	GO:0004601/GO:0006979/GO:0055114/GO:0020037;GO:0004601/GO:0006979/GO:0055114/GO:0020037;;GO:0004601/GO:0006979/GO:0055114/GO:0020037;;;;GO:0055114/GO:0004601;;GO:0004601/GO:0006979/GO:0055114/GO:0020037;GO:0004601/GO:0042744;GO:0004601/GO:0006979/GO:0055114/GO:0020037	peroxidase activity/response to oxidative stress/oxidation-reduction process/heme binding;peroxidase activity/response to oxidative stress/oxidation-reduction process/heme binding;;peroxidase activity/response to oxidative stress/oxidation-reduction process/heme binding;;;;oxidation-reduction process/peroxidase activity;;peroxidase activity/response to oxidative stress/oxidation-reduction process…	Molecular Function/Biological Process/Biological Process/Molecular Function;Molecular Function/Biological Process/Biological Process/Molecular Function;;Molecular Function/Biological Process/Biological Process/Molecular Function;;;;Biological Process/Molecular Function;;Molecular Function/Biological Process/Biological Process/Molecular Function;Molecular Function/Biological Process;Molecular Func…	GO:0004601;GO:0005515;GO:0005829;GO:0006979;GO:0010089;GO:0020037;GO:0042744;GO:0046872;GO:0055114;GO:0098869;GO:1901430	peroxidase activity;protein binding;cytosol;response to oxidative stress;xylem development;heme binding;hydrogen peroxide catabolic process;metal ion binding;oxidation-reduction process;cellular oxidant detoxification;positive regulation of syringal lignin biosynthetic process	Molecular Function;Molecular Function;Cellular Component;Biological Process;Biological Process;Molecular Function;Biological Process;Molecular Function;Biological Process;Biological Process;Biological Process	EC:1.11.1.7	Peroxidase
ADR01108.1	IPR001424;IPR036423;IPR001424;IPR024134;noIPR;IPR018152;IPR018152;IPR001424;noIPR;IPR036423	DOMAIN;HOMOLOGOUS_SUPERFAMILY;DOMAIN;FAMILY;FAMILY;BINDING_SITE;BINDING_SITE;DOMAIN;DOMAIN;HOMOLOGOUS_SUPERFAMILY	Superoxide dismutase, copper/zinc binding domain;Superoxide dismutase-like, copper/zinc binding domain superfamily;Superoxide dismutase, copper/zinc binding domain;Superoxide dismutase (Cu/Zn) / superoxide dismutase copper chaperone;Superoxide dismutase (Cu/Zn) / superoxide dismutase copper chaperone;Superoxide dismutase, copper/zinc, binding site;Superoxide dismutase, copper/zinc, binding site;S…	PR00068 (PRINTS);G3DSA:2.60.40.200 (GENE3D);PF00080 (PFAM);PTHR10003 (PANTHER);PTHR10003:SF79 (PANTHER);PS00332 (PROSITE_PATTERNS);PS00087 (PROSITE_PATTERNS);cd00305 (CDD);SignalP-TM (SIGNALP_GRAM_POSITIVE);SSF49329 (SUPERFAMILY)	GO:0006801/GO:0046872;GO:0006801/GO:0046872;GO:0006801/GO:0046872;;;GO:0004784/GO:0055114;GO:0004784/GO:0055114;GO:0006801/GO:0046872;;GO:0006801/GO:0046872	superoxide metabolic process/metal ion binding;superoxide metabolic process/metal ion binding;superoxide metabolic process/metal ion binding;;;superoxide dismutase activity/oxidation-reduction process;superoxide dismutase activity/oxidation-reduction process;superoxide metabolic process/metal ion binding;;superoxide metabolic process/metal ion binding	Biological Process/Molecular Function;Biological Process/Molecular Function;Biological Process/Molecular Function;;;Molecular Function/Biological Process;Molecular Function/Biological Process;Biological Process/Molecular Function;;Biological Process/Molecular Function	GO:0004784;GO:0005507;GO:0005615;GO:0009570;GO:0009579;GO:0010039;GO:0019430;GO:0035195;GO:0046688;GO:0055114;GO:0071329;GO:0071457;GO:0071472;GO:0071484;GO:0071493	superoxide dismutase activity;copper ion binding;extracellular space;chloroplast stroma;thylakoid;response to iron ion;removal of superoxide radicals;gene silencing by miRNA;response to copper ion;oxidation-reduction process;cellular response to sucrose stimulus;cellular response to ozone;cellular response to salt stress;cellular response to light intensity;cellular response to UV-B	Molecular Function;Molecular Function;Cellular Component;Cellular Component;Cellular Component;Biological Process;Biological Process;Biological Process;Biological Process;Biological Process;Biological Process;Biological Process;Biological Process;Biological Process;Biological Process	EC:1.15.1.1	Superoxide dismutase
AFN85666.1	IPR000490;noIPR;noIPR;noIPR;IPR000490;noIPR;noIPR;noIPR;noIPR;noIPR;noIPR;noIPR;IPR017853;noIPR	FAMILY;FAMILY;FAMILY;FAMILY;FAMILY;FAMILY;FAMILY;FAMILY;FAMILY;FAMILY;FAMILY;FAMILY;HOMOLOGOUS_SUPERFAMILY;HOMOLOGOUS_SUPERFAMILY	Glycoside hydrolase family 17;Glycoside hydrolase family 17;Glycoside hydrolase family 17;Glycoside hydrolase family 17;Glycoside hydrolase family 17;Glycoside hydrolase family 17;Glycoside hydrolase family 17;Glycoside hydrolase family 17;Glycoside hydrolase family 17;Glycoside hydrolase family 17;Glycoside hydrolase family 17;Glycoside hydrolase family 17;Glycoside hydrolase superfamily;Glycosi…	PF00332 (PFAM);G3DSA:3.20.20.80 (GENE3D);PTHR32227 (PANTHER);PTHR32227:SF138 (PANTHER);PS00587 (PROSITE_PATTERNS);SIGNAL_PEPTIDE_H_REGION (PHOBIUS);SIGNAL_PEPTIDE_C_REGION (PHOBIUS);SIGNAL_PEPTIDE_N_REGION (PHOBIUS);SIGNAL_PEPTIDE (PHOBIUS);NON_CYTOPLASMIC_DOMAIN (PHOBIUS);SignalP-noTM (SIGNALP_EUK);SignalP-TM (SIGNALP_GRAM_POSITIVE);SSF51445 (SUPERFAMILY);TMhelix (TMHMM)	GO:0004553/GO:0005975;;;;GO:0004553/GO:0005975;;;;;;;;;	hydrolase activity, hydrolyzing O-glycosyl compounds/carbohydrate metabolic process;;;;hydrolase activity, hydrolyzing O-glycosyl compounds/carbohydrate metabolic process;;;;;;;;;	Molecular Function/Biological Process;;;;Molecular Function/Biological Process;;;;;;;;;	GO:0005618;GO:0005975;GO:0008810;GO:0009617;GO:0042973;GO:0046658	cell wall;carbohydrate metabolic process;cellulase activity;response to bacterium;glucan endo-1,3-beta-D-glucosidase activity;anchored component of plasma membrane	Cellular Component;Biological Process;Molecular Function;Biological Process;Molecular Function;Cellular Component	EC:3.2.1.21;EC:3.2.1.39;EC:3.2.1.4	Beta-glucosidase;Glucan endo-1,3-beta-D-glucosidase;Cellulase
AHV84997.1	IPR008469;noIPR;noIPR;IPR008469	FAMILY;FAMILY;FAMILY;FAMILY	DREPP family;DREPP family;DREPP family;DREPP family	PF05558 (PFAM);mobidb-lite (MOBIDB_LITE);mobidb-lite (MOBIDB_LITE);PTHR38522 (PANTHER)	GO:0046658;;;GO:0046658	anchored component of plasma membrane;;;anchored component of plasma membrane	Cellular Component;;;Cellular Component	GO:0000902;GO:0005737;GO:0005856;GO:0005886;GO:0006464;GO:0006810;GO:0006950;GO:0007010;GO:0008092;GO:0008289;GO:0009058;GO:0040007;GO:0043167;GO:0044403;GO:0065003	cell morphogenesis;cytoplasm;cytoskeleton;plasma membrane;cellular protein modification process;transport;response to stress;cytoskeleton organization;cytoskeletal protein binding;lipid binding;biosynthetic process;growth;ion binding;symbiotic process;protein-containing complex assembly	Biological Process;Cellular Component;Cellular Component;Cellular Component;Biological Process;Biological Process;Biological Process;Biological Process;Molecular Function;Molecular Function;Biological Process;Biological Process;Molecular Function;Biological Process;Biological Process
BAB17684.1	noIPR;IPR006501;IPR035513;IPR006501;IPR006501;noIPR;noIPR;noIPR;IPR035513	null;DOMAIN;HOMOLOGOUS_SUPERFAMILY;DOMAIN;DOMAIN;DOMAIN;DOMAIN;DOMAIN;HOMOLOGOUS_SUPERFAMILY	null;Pectinesterase inhibitor domain;Invertase/pectin methylesterase inhibitor domain superfamily;Pectinesterase inhibitor domain;Pectinesterase inhibitor domain;Pectinesterase inhibitor domain;Pectinesterase inhibitor domain;Pectinesterase inhibitor domain;Invertase/pectin methylesterase inhibitor domain superfamily	Coil (COILS);SM00856 (SMART);G3DSA:1.20.140.40 (GENE3D);TIGR01614 (TIGRFAM);PF04043 (PFAM);PTHR31080 (PANTHER);PTHR31080:SF238 (PANTHER);cd15798 (CDD);SSF101148 (SUPERFAMILY)	;GO:0004857;;GO:0004857;GO:0004857;;;;	;enzyme inhibitor activity;;enzyme inhibitor activity;enzyme inhibitor activity;;;;	;Molecular Function;;Molecular Function;Molecular Function;;;;	GO:0030234	enzyme regulator activity	Molecular Function
BAF81517.1	IPR029068;IPR004361;IPR004360;IPR029068;noIPR;noIPR;IPR018146;IPR018146;IPR018146;IPR037523;IPR037523;noIPR;IPR029068;IPR029068	HOMOLOGOUS_SUPERFAMILY;FAMILY;DOMAIN;HOMOLOGOUS_SUPERFAMILY;HOMOLOGOUS_SUPERFAMILY;HOMOLOGOUS_SUPERFAMILY;CONSERVED_SITE;CONSERVED_SITE;CONSERVED_SITE;DOMAIN;DOMAIN;DOMAIN;HOMOLOGOUS_SUPERFAMILY;HOMOLOGOUS_SUPERFAMILY	Glyoxalase/Bleomycin resistance protein/Dihydroxybiphenyl dioxygenase;Glyoxalase I;Glyoxalase/fosfomycin resistance/dioxygenase domain;Glyoxalase/Bleomycin resistance protein/Dihydroxybiphenyl dioxygenase;Glyoxalase/Bleomycin resistance protein/Dihydroxybiphenyl dioxygenase;Glyoxalase/Bleomycin resistance protein/Dihydroxybiphenyl dioxygenase;Glyoxalase I, conserved site;Glyoxalase I, conserved s…	G3DSA:3.10.180.10 (GENE3D);TIGR00068 (TIGRFAM);PF00903 (PFAM);G3DSA:3.10.180.10 (GENE3D);PTHR46036:SF2 (PANTHER);PTHR46036 (PANTHER);PS00935 (PROSITE_PATTERNS);PS00934 (PROSITE_PATTERNS);PS00934 (PROSITE_PATTERNS);PS51819 (PROSITE_PROFILES);PS51819 (PROSITE_PROFILES);cd16358 (CDD);SSF54593 (SUPERFAMILY);SSF54593 (SUPERFAMILY)	;GO:0004462/GO:0046872;;;;;GO:0004462/GO:0046872;GO:0004462/GO:0046872;GO:0004462/GO:0046872;;;;;	;lactoylglutathione lyase activity/metal ion binding;;;;;lactoylglutathione lyase activity/metal ion binding;lactoylglutathione lyase activity/metal ion binding;lactoylglutathione lyase activity/metal ion binding;;;;;	;Molecular Function/Molecular Function;;;;;Molecular Function/Molecular Function;Molecular Function/Molecular Function;Molecular Function/Molecular Function;;;;;	GO:0004462;GO:0005829;GO:0005886;GO:0019243;GO:0046686;GO:0046872;GO:0051213	lactoylglutathione lyase activity;cytosol;plasma membrane;methylglyoxal catabolic process to D-lactate via S-lactoyl-glutathione;response to cadmium ion;metal ion binding;dioxygenase activity	Molecular Function;Cellular Component;Cellular Component;Biological Process;Biological Process;Molecular Function;Molecular Function	EC:4.4.1.5	Lactoylglutathione lyase
CAA7023207.1	IPR008979;IPR006946;IPR025886;noIPR;noIPR;noIPR;noIPR;noIPR;noIPR;noIPR;noIPR;noIPR;noIPR;IPR008979;noIPR	HOMOLOGOUS_SUPERFAMILY;DOMAIN;FAMILY;FAMILY;FAMILY;FAMILY;FAMILY;FAMILY;FAMILY;FAMILY;FAMILY;FAMILY;FAMILY;HOMOLOGOUS_SUPERFAMILY;HOMOLOGOUS_SUPERFAMILY	Galactose-binding-like domain superfamily;Domain of unknown function DUF642;Phloem protein 2-like;Phloem protein 2-like;Phloem protein 2-like;Phloem protein 2-like;Phloem protein 2-like;Phloem protein 2-like;Phloem protein 2-like;Phloem protein 2-like;Phloem protein 2-like;Phloem protein 2-like;Phloem protein 2-like;Galactose-binding-like domain superfamily;Galactose-binding-like domain superfami…	G3DSA:2.60.120.260 (GENE3D);PF04862 (PFAM);PF14299 (PFAM);PTHR31265 (PANTHER);PTHR31265:SF29 (PANTHER);SIGNAL_PEPTIDE_N_REGION (PHOBIUS);SIGNAL_PEPTIDE_H_REGION (PHOBIUS);NON_CYTOPLASMIC_DOMAIN (PHOBIUS);SIGNAL_PEPTIDE_C_REGION (PHOBIUS);SIGNAL_PEPTIDE (PHOBIUS);SignalP-noTM (SIGNALP_EUK);SignalP-noTM (SIGNALP_GRAM_NEGATIVE);SignalP-TM (SIGNALP_GRAM_POSITIVE);SSF49785 (SUPERFAMILY);TMhelix (TMHMM)	;;;;;;;;;;;;;;	;;;;;;;;;;;;;;	;;;;;;;;;;;;;;	GO:0009506;GO:0010015;GO:0080167	plasmodesma;root morphogenesis;response to karrikin	Cellular Component;Biological Process;Biological Process
CAA7046163.1	IPR021109;IPR032861;IPR032799;IPR021109;IPR001461;noIPR;noIPR;noIPR;noIPR;noIPR;noIPR;IPR033121;noIPR;IPR021109	HOMOLOGOUS_SUPERFAMILY;DOMAIN;DOMAIN;HOMOLOGOUS_SUPERFAMILY;FAMILY;FAMILY;FAMILY;FAMILY;FAMILY;FAMILY;FAMILY;DOMAIN;DOMAIN;HOMOLOGOUS_SUPERFAMILY	Aspartic peptidase domain superfamily;Xylanase inhibitor, N-terminal;Xylanase inhibitor, C-terminal;Aspartic peptidase domain superfamily;Aspartic peptidase A1 family;Aspartic peptidase A1 family;Aspartic peptidase A1 family;Aspartic peptidase A1 family;Aspartic peptidase A1 family;Aspartic peptidase A1 family;Aspartic peptidase A1 family;Peptidase family A1 domain;Peptidase family A1 domain;Aspa…	G3DSA:2.40.70.10 (GENE3D);PF14543 (PFAM);PF14541 (PFAM);G3DSA:2.40.70.10 (GENE3D);PTHR13683 (PANTHER);PTHR13683:SF736 (PANTHER);SIGNAL_PEPTIDE_C_REGION (PHOBIUS);SIGNAL_PEPTIDE_H_REGION (PHOBIUS);SIGNAL_PEPTIDE_N_REGION (PHOBIUS);NON_CYTOPLASMIC_DOMAIN (PHOBIUS);SIGNAL_PEPTIDE (PHOBIUS);PS51767 (PROSITE_PROFILES);SignalP-noTM (SIGNALP_EUK);SSF50630 (SUPERFAMILY)	;;;;GO:0004190/GO:0006508;;;;;;;;;	;;;;aspartic-type endopeptidase activity/proteolysis;;;;;;;;;	;;;;Molecular Function/Biological Process;;;;;;;;;	GO:0003677;GO:0004190;GO:0006508	DNA binding;aspartic-type endopeptidase activity;proteolysis	Molecular Function;Molecular Function;Biological Process	EC:3.4.99;EC:3.4.23.1;EC:3.4.23;EC:3.4.23.32;EC:3.4.23.43;EC:3.4.23.20;EC:3.4.23.25;EC:3.4.23.36;EC:3.4.23.4;EC:3.4.23.35;EC:3.4.23.5;EC:3.4.23.34;EC:3.4.23.15	Acting on peptide bonds (peptidases);Pepsin A;Acting on peptide bonds (peptidases);Scytalidopepsin B;Prepilin peptidase;Penicillopepsin;Saccharopepsin;Signal peptidase II;Chymosin;Barrierpepsin;Cathepsin D;Cathepsin E;Renin
CDY35216.1	IPR003375;noIPR;noIPR;IPR003375;noIPR;noIPR;noIPR;noIPR;noIPR;noIPR;noIPR;noIPR;IPR008990	FAMILY;FAMILY;FAMILY;FAMILY;FAMILY;FAMILY;FAMILY;FAMILY;FAMILY;FAMILY;FAMILY;FAMILY;HOMOLOGOUS_SUPERFAMILY	Photosystem I PsaE, reaction centre subunit IV;Photosystem I PsaE, reaction centre subunit IV;Photosystem I PsaE, reaction centre subunit IV;Photosystem I PsaE, reaction centre subunit IV;Photosystem I PsaE, reaction centre subunit IV;Photosystem I PsaE, reaction centre subunit IV;Photosystem I PsaE, reaction centre subunit IV;Photosystem I PsaE, reaction centre subunit IV;Photosystem I PsaE, rea…	PF02427 (PFAM);G3DSA:2.30.30.50 (GENE3D);mobidb-lite (MOBIDB_LITE);PTHR34549 (PANTHER);PTHR34549:SF5 (PANTHER);SIGNAL_PEPTIDE (PHOBIUS);SIGNAL_PEPTIDE_C_REGION (PHOBIUS);SIGNAL_PEPTIDE_N_REGION (PHOBIUS);SIGNAL_PEPTIDE_H_REGION (PHOBIUS);NON_CYTOPLASMIC_DOMAIN (PHOBIUS);SignalP-noTM (SIGNALP_GRAM_NEGATIVE);SignalP-TM (SIGNALP_GRAM_POSITIVE);SSF50090 (SUPERFAMILY)	GO:0009522/GO:0009538/GO:0015979;;;GO:0009522/GO:0009538/GO:0015979;;;;;;;;;	photosystem I/photosystem I reaction center/photosynthesis;;;photosystem I/photosystem I reaction center/photosynthesis;;;;;;;;;	Cellular Component/Cellular Component/Biological Process;;;Cellular Component/Cellular Component/Biological Process;;;;;;;;;	GO:0009535;GO:0009538;GO:0009941;GO:0015979;GO:0019904	chloroplast thylakoid membrane;photosystem I reaction center;chloroplast envelope;photosynthesis;protein domain specific binding	Cellular Component;Cellular Component;Cellular Component;Biological Process;Molecular Function
EFH52203.1	IPR002016;IPR000823;noIPR;noIPR;IPR002016;noIPR;noIPR;IPR019794;IPR019793;noIPR;noIPR;noIPR;noIPR;noIPR;IPR002016;IPR033905;noIPR;noIPR;IPR010255	DOMAIN;FAMILY;FAMILY;FAMILY;DOMAIN;DOMAIN;DOMAIN;ACTIVE_SITE;BINDING_SITE;BINDING_SITE;BINDING_SITE;BINDING_SITE;BINDING_SITE;BINDING_SITE;DOMAIN;DOMAIN;DOMAIN;DOMAIN;HOMOLOGOUS_SUPERFAMILY	Haem peroxidase;Plant peroxidase;Plant peroxidase;Plant peroxidase;Haem peroxidase;Haem peroxidase;Haem peroxidase;Peroxidase, active site;Peroxidases heam-ligand binding site;Peroxidases heam-ligand binding site;Peroxidases heam-ligand binding site;Peroxidases heam-ligand binding site;Peroxidases heam-ligand binding site;Peroxidases heam-ligand binding site;Haem peroxidase;Secretory peroxidase;S…	PR00458 (PRINTS);PR00461 (PRINTS);G3DSA:1.10.520.10 (GENE3D);G3DSA:1.10.420.10 (GENE3D);PF00141 (PFAM);PTHR31388 (PANTHER);PTHR31388:SF141 (PANTHER);PS00436 (PROSITE_PATTERNS);PS00435 (PROSITE_PATTERNS);SIGNAL_PEPTIDE_H_REGION (PHOBIUS);NON_CYTOPLASMIC_DOMAIN (PHOBIUS);SIGNAL_PEPTIDE_N_REGION (PHOBIUS);SIGNAL_PEPTIDE (PHOBIUS);SIGNAL_PEPTIDE_C_REGION (PHOBIUS);PS50873 (PROSITE_PROFILES);cd00693 (…	GO:0055114/GO:0006979/GO:0020037/GO:0004601;GO:0055114/GO:0006979/GO:0004601/GO:0020037;;;GO:0055114/GO:0006979/GO:0020037/GO:0004601;;;GO:0055114/GO:0004601;;;;;;;GO:0055114/GO:0006979/GO:0020037/GO:0004601;GO:0042744/GO:0004601;;;GO:0055114/GO:0006979/GO:0004601/GO:0020037	oxidation-reduction process/response to oxidative stress/heme binding/peroxidase activity;oxidation-reduction process/response to oxidative stress/peroxidase activity/heme binding;;;oxidation-reduction process/response to oxidative stress/heme binding/peroxidase activity;;;oxidation-reduction process/peroxidase activity;;;;;;;oxidation-reduction process/response to oxidative stress/heme binding/p…	Biological Process/Biological Process/Molecular Function/Molecular Function;Biological Process/Biological Process/Molecular Function/Molecular Function;;;Biological Process/Biological Process/Molecular Function/Molecular Function;;;Biological Process/Molecular Function;;;;;;;Biological Process/Biological Process/Molecular Function/Molecular Function;Biological Process/Molecular Function;;;Biologi…	GO:0002221;GO:0003723;GO:0004601;GO:0005774;GO:0006396;GO:0006979;GO:0009416;GO:0009826;GO:0020037;GO:0042742;GO:0042744;GO:0046872;GO:0050832;GO:0055114;GO:0098869	pattern recognition receptor signaling pathway;RNA binding;peroxidase activity;vacuolar membrane;RNA processing;response to oxidative stress;response to light stimulus;unidimensional cell growth;heme binding;defense response to bacterium;hydrogen peroxide catabolic process;metal ion binding;defense response to fungus;oxidation-reduction process;cellular oxidant detoxification	Biological Process;Molecular Function;Molecular Function;Cellular Component;Biological Process;Biological Process;Biological Process;Biological Process;Molecular Function;Biological Process;Biological Process;Molecular Function;Biological Process;Biological Process;Biological Process	EC:1.11.1.7	Peroxidase
KAF2537301.1	noIPR;IPR001611;IPR032675;IPR013210;noIPR;noIPR;noIPR;noIPR;noIPR;noIPR;noIPR;noIPR;IPR001611;IPR001611;IPR001611;IPR001611;IPR001611;IPR001611;IPR001611;IPR001611;noIPR;noIPR;noIPR	null;REPEAT;HOMOLOGOUS_SUPERFAMILY;DOMAIN;DOMAIN;DOMAIN;DOMAIN;DOMAIN;DOMAIN;DOMAIN;DOMAIN;DOMAIN;REPEAT;REPEAT;REPEAT;REPEAT;REPEAT;REPEAT;REPEAT;REPEAT;REPEAT;REPEAT;REPEAT	null;Leucine-rich repeat;Leucine-rich repeat domain superfamily;Leucine-rich repeat-containing N-terminal, plant-type;Leucine-rich repeat-containing N-terminal, plant-type;Leucine-rich repeat-containing N-terminal, plant-type;Leucine-rich repeat-containing N-terminal, plant-type;Leucine-rich repeat-containing N-terminal, plant-type;Leucine-rich repeat-containing N-terminal, plant-type;Leucine-ric…	PR00019 (PRINTS);PF13855 (PFAM);G3DSA:3.80.10.10 (GENE3D);PF08263 (PFAM);PTHR27004 (PANTHER);PTHR27004:SF259 (PANTHER);PTHR27004:SF259 (PANTHER);SIGNAL_PEPTIDE_C_REGION (PHOBIUS);SIGNAL_PEPTIDE (PHOBIUS);SIGNAL_PEPTIDE_H_REGION (PHOBIUS);SIGNAL_PEPTIDE_N_REGION (PHOBIUS);NON_CYTOPLASMIC_DOMAIN (PHOBIUS);PS51450 (PROSITE_PROFILES);PS51450 (PROSITE_PROFILES);PS51450 (PROSITE_PROFILES);PS51450 (PROS…	;GO:0005515;;;;;;;;;;;GO:0005515;GO:0005515;GO:0005515;GO:0005515;GO:0005515;GO:0005515;GO:0005515;GO:0005515;;;	;protein binding;;;;;;;;;;;protein binding;protein binding;protein binding;protein binding;protein binding;protein binding;protein binding;protein binding;;;	;Molecular Function;;;;;;;;;;;Molecular Function;Molecular Function;Molecular Function;Molecular Function;Molecular Function;Molecular Function;Molecular Function;Molecular Function;;;	GO:0005515	protein binding	Molecular Function
KAF2583352.1	IPR000741;IPR013785;noIPR;noIPR;IPR029768;noIPR;noIPR	FAMILY;HOMOLOGOUS_SUPERFAMILY;HOMOLOGOUS_SUPERFAMILY;HOMOLOGOUS_SUPERFAMILY;CONSERVED_SITE;CONSERVED_SITE;CONSERVED_SITE	Fructose-bisphosphate aldolase, class-I;Aldolase-type TIM barrel;Aldolase-type TIM barrel;Aldolase-type TIM barrel;Fructose-bisphosphate aldolase class-I active site;Fructose-bisphosphate aldolase class-I active site;Fructose-bisphosphate aldolase class-I active site	PF00274 (PFAM);G3DSA:3.20.20.70 (GENE3D);PTHR11627:SF50 (PANTHER);PTHR11627 (PANTHER);PS00158 (PROSITE_PATTERNS);cd00948 (CDD);SSF51569 (SUPERFAMILY)	GO:0006096/GO:0004332;GO:0003824;;;;;	glycolytic process/fructose-bisphosphate aldolase activity;catalytic activity;;;;;	Biological Process/Molecular Function;Molecular Function;;;;;	GO:0004332;GO:0005829;GO:0006096;GO:0009579;GO:0009737;GO:0009941;GO:0030388;GO:0046686	fructose-bisphosphate aldolase activity;cytosol;glycolytic process;thylakoid;response to abscisic acid;chloroplast envelope;fructose 1,6-bisphosphate metabolic process;response to cadmium ion	Molecular Function;Cellular Component;Biological Process;Cellular Component;Biological Process;Cellular Component;Biological Process;Biological Process	EC:4.1.2.13	Fructose-bisphosphate aldolase
KAF2590008.1	IPR006766;noIPR;noIPR;IPR017946	FAMILY;FAMILY;FAMILY;HOMOLOGOUS_SUPERFAMILY	Protein EXORDIUM-like;Protein EXORDIUM-like;Protein EXORDIUM-like;PLC-like phosphodiesterase, TIM beta/alpha-barrel domain superfamily	PF04674 (PFAM);PTHR13593:SF90 (PANTHER);PTHR13593 (PANTHER);SSF51695 (SUPERFAMILY)	;;;GO:0006629/GO:0008081	;;;lipid metabolic process/phosphoric diester hydrolase activity	;;;Biological Process/Molecular Function	GO:0006629;GO:0008081	lipid metabolic process;phosphoric diester hydrolase activity	Biological Process;Molecular Function
KAF2590759.1	IPR008972;IPR003245;IPR039391;noIPR;noIPR;noIPR;noIPR;noIPR;noIPR;noIPR;noIPR;IPR003245;IPR041846;noIPR;noIPR;noIPR;IPR008972;noIPR;noIPR	HOMOLOGOUS_SUPERFAMILY;DOMAIN;FAMILY;FAMILY;FAMILY;FAMILY;FAMILY;FAMILY;FAMILY;FAMILY;FAMILY;DOMAIN;DOMAIN;DOMAIN;DOMAIN;DOMAIN;HOMOLOGOUS_SUPERFAMILY;HOMOLOGOUS_SUPERFAMILY;HOMOLOGOUS_SUPERFAMILY	Cupredoxin;Phytocyanin domain;Phytocyanin;Phytocyanin;Phytocyanin;Phytocyanin;Phytocyanin;Phytocyanin;Phytocyanin;Phytocyanin;Phytocyanin;Phytocyanin domain;Early nodulin-like protein domain;Early nodulin-like protein domain;Early nodulin-like protein domain;Early nodulin-like protein domain;Cupredoxin;Cupredoxin;Cupredoxin	G3DSA:2.60.40.420 (GENE3D);PF02298 (PFAM);PTHR33021 (PANTHER);PTHR33021:SF248 (PANTHER);NON_CYTOPLASMIC_DOMAIN (PHOBIUS);SIGNAL_PEPTIDE_C_REGION (PHOBIUS);CYTOPLASMIC_DOMAIN (PHOBIUS);SIGNAL_PEPTIDE (PHOBIUS);TRANSMEMBRANE (PHOBIUS);SIGNAL_PEPTIDE_H_REGION (PHOBIUS);SIGNAL_PEPTIDE_N_REGION (PHOBIUS);PS51485 (PROSITE_PROFILES);cd11019 (CDD);SignalP-noTM (SIGNALP_EUK);SignalP-noTM (SIGNALP_GRAM_NEG…	;GO:0009055;GO:0009055;;;;;;;;;GO:0009055;;;;;;;	;electron transfer activity;electron transfer activity;;;;;;;;;electron transfer activity;;;;;;;	;Molecular Function;Molecular Function;;;;;;;;;Molecular Function;;;;;;;	GO:0009055;GO:0009506;GO:0016021;GO:0022900;GO:0046658	electron transfer activity;plasmodesma;integral component of membrane;electron transport chain;anchored component of plasma membrane	Molecular Function;Cellular Component;Cellular Component;Biological Process;Cellular Component
MW264492	IPR001611;IPR001611;IPR001611;IPR001611;IPR001611;IPR001611;IPR013210;IPR032675;noIPR;noIPR;noIPR;noIPR;noIPR;noIPR;noIPR;noIPR;noIPR;noIPR	REPEAT;REPEAT;REPEAT;REPEAT;REPEAT;REPEAT;DOMAIN;HOMOLOGOUS_SUPERFAMILY;REPEAT;REPEAT;REPEAT;HOMOLOGOUS_SUPERFAMILY;HOMOLOGOUS_SUPERFAMILY;HOMOLOGOUS_SUPERFAMILY;HOMOLOGOUS_SUPERFAMILY;HOMOLOGOUS_SUPERFAMILY;HOMOLOGOUS_SUPERFAMILY;HOMOLOGOUS_SUPERFAMILY	Leucine-rich repeat;Leucine-rich repeat;Leucine-rich repeat;Leucine-rich repeat;Leucine-rich repeat;Leucine-rich repeat;Leucine-rich repeat-containing N-terminal, plant-type;Leucine-rich repeat domain superfamily;Leucine-rich repeat;Leucine-rich repeat;Leucine-rich repeat;Leucine-rich repeat domain superfamily;Leucine-rich repeat domain superfamily;Leucine-rich repeat domain superfamily;Leucine-r…	PF13855 (PFAM);PS51450 (PROSITE_PROFILES);PS51450 (PROSITE_PROFILES);PS51450 (PROSITE_PROFILES);PS51450 (PROSITE_PROFILES);PS51450 (PROSITE_PROFILES);PF08263 (PFAM);G3DSA:3.80.10.10 (GENE3D);SignalP-noTM (SIGNALP_GRAM_NEGATIVE);SignalP-noTM (SIGNALP_EUK);SSF52058 (SUPERFAMILY);PTHR27004:SF259 (PANTHER);PTHR27004 (PANTHER);SIGNAL_PEPTIDE_H_REGION (PHOBIUS);NON_CYTOPLASMIC_DOMAIN (PHOBIUS);SIGNAL_P…	GO:0005515;GO:0005515;GO:0005515;GO:0005515;GO:0005515;GO:0005515;;;;;;;;;;;;	protein binding;protein binding;protein binding;protein binding;protein binding;protein binding;;;;;;;;;;;;	Molecular Function;Molecular Function;Molecular Function;Molecular Function;Molecular Function;Molecular Function;;;;;;;;;;;;	GO:0005515	protein binding	Molecular Function
MW264493	noIPR;IPR013210;IPR032675;IPR001611;noIPR;noIPR;noIPR;noIPR;noIPR;noIPR;noIPR;IPR001611;IPR001611;IPR001611;IPR001611;noIPR;noIPR;noIPR	null;DOMAIN;HOMOLOGOUS_SUPERFAMILY;REPEAT;REPEAT;REPEAT;REPEAT;REPEAT;REPEAT;REPEAT;REPEAT;REPEAT;REPEAT;REPEAT;REPEAT;REPEAT;REPEAT;REPEAT	null;Leucine-rich repeat-containing N-terminal, plant-type;Leucine-rich repeat domain superfamily;Leucine-rich repeat;Leucine-rich repeat;Leucine-rich repeat;Leucine-rich repeat;Leucine-rich repeat;Leucine-rich repeat;Leucine-rich repeat;Leucine-rich repeat;Leucine-rich repeat;Leucine-rich repeat;Leucine-rich repeat;Leucine-rich repeat;Leucine-rich repeat;Leucine-rich repeat;Leucine-rich repeat	PR00019 (PRINTS);PF08263 (PFAM);G3DSA:3.80.10.10 (GENE3D);PF13855 (PFAM);PTHR48059:SF11 (PANTHER);PTHR48059 (PANTHER);SIGNAL_PEPTIDE_H_REGION (PHOBIUS);SIGNAL_PEPTIDE (PHOBIUS);SIGNAL_PEPTIDE_N_REGION (PHOBIUS);SIGNAL_PEPTIDE_C_REGION (PHOBIUS);NON_CYTOPLASMIC_DOMAIN (PHOBIUS);PS51450 (PROSITE_PROFILES);PS51450 (PROSITE_PROFILES);PS51450 (PROSITE_PROFILES);PS51450 (PROSITE_PROFILES);SignalP-noTM …	;;;GO:0005515;;;;;;;;GO:0005515;GO:0005515;GO:0005515;GO:0005515;;;	;;;protein binding;;;;;;;;protein binding;protein binding;protein binding;protein binding;;;	;;;Molecular Function;;;;;;;;Molecular Function;Molecular Function;Molecular Function;Molecular Function;;;	GO:0005515	protein binding	Molecular Function
NP_001288806.1	IPR002160;IPR002160;noIPR;IPR002160;IPR002160;noIPR;IPR002160;noIPR;noIPR;noIPR;noIPR;noIPR;IPR002160;noIPR;noIPR;IPR011065	FAMILY;FAMILY;FAMILY;FAMILY;FAMILY;FAMILY;FAMILY;FAMILY;FAMILY;FAMILY;FAMILY;FAMILY;FAMILY;FAMILY;FAMILY;HOMOLOGOUS_SUPERFAMILY	Proteinase inhibitor I3, Kunitz legume;Proteinase inhibitor I3, Kunitz legume;Proteinase inhibitor I3, Kunitz legume;Proteinase inhibitor I3, Kunitz legume;Proteinase inhibitor I3, Kunitz legume;Proteinase inhibitor I3, Kunitz legume;Proteinase inhibitor I3, Kunitz legume;Proteinase inhibitor I3, Kunitz legume;Proteinase inhibitor I3, Kunitz legume;Proteinase inhibitor I3, Kunitz legume;Proteinas…	PR00291 (PRINTS);SM00452 (SMART);G3DSA:2.80.10.50 (GENE3D);PF00197 (PFAM);PTHR33107 (PANTHER);PTHR33107:SF14 (PANTHER);PS00283 (PROSITE_PATTERNS);SIGNAL_PEPTIDE (PHOBIUS);SIGNAL_PEPTIDE_H_REGION (PHOBIUS);SIGNAL_PEPTIDE_C_REGION (PHOBIUS);NON_CYTOPLASMIC_DOMAIN (PHOBIUS);SIGNAL_PEPTIDE_N_REGION (PHOBIUS);cd00178 (CDD);SignalP-TM (SIGNALP_GRAM_POSITIVE);SignalP-noTM (SIGNALP_EUK);SSF50386 (SUPERFA…	GO:0004866;GO:0004866;;GO:0004866;GO:0004866;;GO:0004866;;;;;;GO:0004866;;;	endopeptidase inhibitor activity;endopeptidase inhibitor activity;;endopeptidase inhibitor activity;endopeptidase inhibitor activity;;endopeptidase inhibitor activity;;;;;;endopeptidase inhibitor activity;;;	Molecular Function;Molecular Function;;Molecular Function;Molecular Function;;Molecular Function;;;;;;Molecular Function;;;	GO:0004866;GO:0010951	endopeptidase inhibitor activity;negative regulation of endopeptidase activity	Molecular Function;Biological Process
NP_001288844.1	noIPR;IPR036249;IPR013766;noIPR;noIPR;IPR017937;IPR013766;noIPR;IPR036249	null;HOMOLOGOUS_SUPERFAMILY;DOMAIN;DOMAIN;DOMAIN;CONSERVED_SITE;DOMAIN;DOMAIN;HOMOLOGOUS_SUPERFAMILY	null;Thioredoxin-like superfamily;Thioredoxin domain;Thioredoxin domain;Thioredoxin domain;Thioredoxin, conserved site;Thioredoxin domain;Thioredoxin domain;Thioredoxin-like superfamily	PR00421 (PRINTS);G3DSA:3.40.30.10 (GENE3D);PF00085 (PFAM);PTHR10438 (PANTHER);PTHR10438:SF410 (PANTHER);PS00194 (PROSITE_PATTERNS);PS51352 (PROSITE_PROFILES);cd02947 (CDD);SSF52833 (SUPERFAMILY)	;;;;;;;;	;;;;;;;;	;;;;;;;;	GO:0005618;GO:0005829;GO:0005886;GO:0006457;GO:0006950;GO:0009536;GO:0016491;GO:0042592;GO:0065003	cell wall;cytosol;plasma membrane;protein folding;response to stress;plastid;oxidoreductase activity;homeostatic process;protein-containing complex assembly	Cellular Component;Cellular Component;Cellular Component;Biological Process;Biological Process;Cellular Component;Molecular Function;Biological Process;Biological Process
NP_001288937.1	IPR001564;IPR034907;IPR036850;IPR034907;noIPR;noIPR;IPR023005;IPR001564;noIPR;IPR036850	FAMILY;DOMAIN;HOMOLOGOUS_SUPERFAMILY;DOMAIN;DOMAIN;DOMAIN;ACTIVE_SITE;FAMILY;FAMILY;HOMOLOGOUS_SUPERFAMILY	Nucleoside diphosphate kinase;Nucleoside diphosphate kinase-like domain;Nucleoside diphosphate kinase-like domain superfamily;Nucleoside diphosphate kinase-like domain;Nucleoside diphosphate kinase-like domain;Nucleoside diphosphate kinase-like domain;Nucleoside diphosphate kinase, active site;Nucleoside diphosphate kinase;Nucleoside diphosphate kinase;Nucleoside diphosphate kinase-like domain su…	PR01243 (PRINTS);SM00562 (SMART);G3DSA:3.30.70.141 (GENE3D);PF00334 (PFAM);PTHR11349:SF107 (PANTHER);PTHR11349 (PANTHER);PS00469 (PROSITE_PATTERNS);MF_00451 (HAMAP);cd04413 (CDD);SSF54919 (SUPERFAMILY)	GO:0006228/GO:0006241/GO:0004550/GO:0006183/GO:0006165;;;;;;;GO:0006228/GO:0006241/GO:0004550/GO:0006183/GO:0006165;;	UTP biosynthetic process/CTP biosynthetic process/nucleoside diphosphate kinase activity/GTP biosynthetic process/nucleoside diphosphate phosphorylation;;;;;;;UTP biosynthetic process/CTP biosynthetic process/nucleoside diphosphate kinase activity/GTP biosynthetic process/nucleoside diphosphate phosphorylation;;	Biological Process/Biological Process/Molecular Function/Biological Process/Biological Process;;;;;;;Biological Process/Biological Process/Molecular Function/Biological Process/Biological Process;;	GO:0005777;GO:0006950;GO:0009058;GO:0016301;GO:0034641;GO:0043167;GO:0044281	peroxisome;response to stress;biosynthetic process;kinase activity;cellular nitrogen compound metabolic process;ion binding;small molecule metabolic process	Cellular Component;Biological Process;Biological Process;Molecular Function;Biological Process;Molecular Function;Biological Process	EC:2.7.4.6	Nucleoside-diphosphate kinase
NP_001288973.1	IPR017956;IPR017956;IPR017956;noIPR;noIPR;noIPR	CONSERVED_SITE;CONSERVED_SITE;CONSERVED_SITE;CONSERVED_SITE;CONSERVED_SITE;CONSERVED_SITE	AT hook, DNA-binding motif;AT hook, DNA-binding motif;AT hook, DNA-binding motif;AT hook, DNA-binding motif;AT hook, DNA-binding motif;AT hook, DNA-binding motif	PR00929 (PRINTS);SM00384 (SMART);PF02178 (PFAM);mobidb-lite (MOBIDB_LITE);mobidb-lite (MOBIDB_LITE);mobidb-lite (MOBIDB_LITE)	GO:0003677;GO:0003677;GO:0003677;;;	DNA binding;DNA binding;DNA binding;;;	Molecular Function;Molecular Function;Molecular Function;;;	GO:0000785;GO:0003690;GO:0005730;GO:0016584;GO:0030261;GO:0031492;GO:0031936;GO:0045910	chromatin;double-stranded DNA binding;nucleolus;nucleosome positioning;chromosome condensation;nucleosomal DNA binding;negative regulation of chromatin silencing;negative regulation of DNA recombination	Cellular Component;Molecular Function;Cellular Component;Biological Process;Biological Process;Molecular Function;Biological Process;Biological Process
NP_001288977.1	IPR008797;IPR023222;noIPR;IPR008797;IPR023222	FAMILY;HOMOLOGOUS_SUPERFAMILY;HOMOLOGOUS_SUPERFAMILY;FAMILY;HOMOLOGOUS_SUPERFAMILY	Oxygen-evolving enhancer protein 3;PsbQ-like domain superfamily;PsbQ-like domain superfamily;Oxygen-evolving enhancer protein 3;PsbQ-like domain superfamily	PF05757 (PFAM);G3DSA:1.20.120.290 (GENE3D);PTHR33399:SF7 (PANTHER);PTHR33399 (PANTHER);SSF101112 (SUPERFAMILY)	GO:0019898/GO:0009523/GO:0009654/GO:0005509/GO:0015979;;;GO:0019898/GO:0009523/GO:0009654/GO:0005509/GO:0015979;	extrinsic component of membrane/photosystem II/photosystem II oxygen evolving complex/calcium ion binding/photosynthesis;;;extrinsic component of membrane/photosystem II/photosystem II oxygen evolving complex/calcium ion binding/photosynthesis;	Cellular Component/Cellular Component/Cellular Component/Molecular Function/Biological Process;;;Cellular Component/Cellular Component/Cellular Component/Molecular Function/Biological Process;	GO:0005509;GO:0009535;GO:0009570;GO:0009654;GO:0009767;GO:0019898;GO:0031977;GO:0045156	calcium ion binding;chloroplast thylakoid membrane;chloroplast stroma;photosystem II oxygen evolving complex;photosynthetic electron transport chain;extrinsic component of membrane;thylakoid lumen;electron transporter, transferring electrons within the cyclic electron transport pathway of photosynthesis activity	Molecular Function;Cellular Component;Cellular Component;Cellular Component;Biological Process;Cellular Component;Cellular Component;Molecular Function
NP_001303128.1	IPR001360;noIPR;IPR001360;IPR001360;noIPR;IPR018120;IPR033132;noIPR;noIPR;noIPR;noIPR;noIPR;noIPR;noIPR;noIPR;noIPR;IPR017853	FAMILY;FAMILY;FAMILY;FAMILY;FAMILY;ACTIVE_SITE;CONSERVED_SITE;CONSERVED_SITE;CONSERVED_SITE;CONSERVED_SITE;CONSERVED_SITE;CONSERVED_SITE;CONSERVED_SITE;CONSERVED_SITE;CONSERVED_SITE;CONSERVED_SITE;HOMOLOGOUS_SUPERFAMILY	Glycoside hydrolase family 1;Glycoside hydrolase family 1;Glycoside hydrolase family 1;Glycoside hydrolase family 1;Glycoside hydrolase family 1;Glycoside hydrolase family 1, active site;Glycosyl hydrolases family 1, N-terminal conserved site;Glycosyl hydrolases family 1, N-terminal conserved site;Glycosyl hydrolases family 1, N-terminal conserved site;Glycosyl hydrolases family 1, N-terminal con…	PR00131 (PRINTS);G3DSA:3.20.20.80 (GENE3D);PF00232 (PFAM);PTHR10353 (PANTHER);PTHR10353:SF182 (PANTHER);PS00572 (PROSITE_PATTERNS);PS00653 (PROSITE_PATTERNS);SIGNAL_PEPTIDE (PHOBIUS);NON_CYTOPLASMIC_DOMAIN (PHOBIUS);SIGNAL_PEPTIDE_N_REGION (PHOBIUS);SIGNAL_PEPTIDE_H_REGION (PHOBIUS);SIGNAL_PEPTIDE_C_REGION (PHOBIUS);PS51257 (PROSITE_PROFILES);SignalP-TM (SIGNALP_GRAM_POSITIVE);SignalP-noTM (SIGNA…	GO:0005975/GO:0004553;;GO:0005975/GO:0004553;GO:0005975/GO:0004553;;;;;;;;;;;;;	carbohydrate metabolic process/hydrolase activity, hydrolyzing O-glycosyl compounds;;carbohydrate metabolic process/hydrolase activity, hydrolyzing O-glycosyl compounds;carbohydrate metabolic process/hydrolase activity, hydrolyzing O-glycosyl compounds;;;;;;;;;;;;;	Biological Process/Molecular Function;;Biological Process/Molecular Function;Biological Process/Molecular Function;;;;;;;;;;;;;	GO:0005975;GO:0008422;GO:0019137;GO:0046872;GO:0102799	carbohydrate metabolic process;beta-glucosidase activity;thioglucosidase activity;metal ion binding;glucosinolate glucohydrolase activity	Biological Process;Molecular Function;Molecular Function;Molecular Function;Molecular Function	EC:3.2.1.147;EC:3.2.1.21	Thioglucosidase;Beta-glucosidase
NP_190481.1	IPR002016;IPR000823;IPR002016;noIPR;noIPR;noIPR;noIPR;IPR019794;IPR019793;noIPR;noIPR;noIPR;noIPR;noIPR;IPR002016;IPR033905;noIPR;IPR010255	DOMAIN;FAMILY;DOMAIN;DOMAIN;DOMAIN;DOMAIN;DOMAIN;ACTIVE_SITE;BINDING_SITE;BINDING_SITE;BINDING_SITE;BINDING_SITE;BINDING_SITE;BINDING_SITE;DOMAIN;DOMAIN;DOMAIN;HOMOLOGOUS_SUPERFAMILY	Haem peroxidase;Plant peroxidase;Haem peroxidase;Haem peroxidase;Haem peroxidase;Haem peroxidase;Haem peroxidase;Peroxidase, active site;Peroxidases heam-ligand binding site;Peroxidases heam-ligand binding site;Peroxidases heam-ligand binding site;Peroxidases heam-ligand binding site;Peroxidases heam-ligand binding site;Peroxidases heam-ligand binding site;Haem peroxidase;Secretory peroxidase;Sec…	PR00458 (PRINTS);PR00461 (PRINTS);PF00141 (PFAM);G3DSA:1.10.420.10 (GENE3D);G3DSA:1.10.520.10 (GENE3D);PTHR31388 (PANTHER);PTHR31388:SF141 (PANTHER);PS00436 (PROSITE_PATTERNS);PS00435 (PROSITE_PATTERNS);SIGNAL_PEPTIDE (PHOBIUS);SIGNAL_PEPTIDE_C_REGION (PHOBIUS);NON_CYTOPLASMIC_DOMAIN (PHOBIUS);SIGNAL_PEPTIDE_N_REGION (PHOBIUS);SIGNAL_PEPTIDE_H_REGION (PHOBIUS);PS50873 (PROSITE_PROFILES);cd00693 (…	GO:0006979/GO:0020037/GO:0004601/GO:0055114;GO:0006979/GO:0020037/GO:0004601/GO:0055114;GO:0006979/GO:0020037/GO:0004601/GO:0055114;;;;;GO:0004601/GO:0055114;;;;;;;GO:0006979/GO:0020037/GO:0004601/GO:0055114;GO:0004601/GO:0042744;;GO:0006979/GO:0020037/GO:0004601/GO:0055114	response to oxidative stress/heme binding/peroxidase activity/oxidation-reduction process;response to oxidative stress/heme binding/peroxidase activity/oxidation-reduction process;response to oxidative stress/heme binding/peroxidase activity/oxidation-reduction process;;;;;peroxidase activity/oxidation-reduction process;;;;;;;response to oxidative stress/heme binding/peroxidase activity/oxidation…	Biological Process/Molecular Function/Molecular Function/Biological Process;Biological Process/Molecular Function/Molecular Function/Biological Process;Biological Process/Molecular Function/Molecular Function/Biological Process;;;;;Molecular Function/Biological Process;;;;;;;Biological Process/Molecular Function/Molecular Function/Biological Process;Molecular Function/Biological Process;;Biologic…	GO:0002221;GO:0003723;GO:0004601;GO:0005774;GO:0005829;GO:0006396;GO:0006979;GO:0009416;GO:0009826;GO:0020037;GO:0042742;GO:0042744;GO:0046872;GO:0050832;GO:0055114;GO:0098869	pattern recognition receptor signaling pathway;RNA binding;peroxidase activity;vacuolar membrane;cytosol;RNA processing;response to oxidative stress;response to light stimulus;unidimensional cell growth;heme binding;defense response to bacterium;hydrogen peroxide catabolic process;metal ion binding;defense response to fungus;oxidation-reduction process;cellular oxidant detoxification	Biological Process;Molecular Function;Molecular Function;Cellular Component;Cellular Component;Biological Process;Biological Process;Biological Process;Biological Process;Molecular Function;Biological Process;Biological Process;Molecular Function;Biological Process;Biological Process;Biological Process	EC:1.11.1.7	Peroxidase
NP_199665.1	IPR038408;IPR002902;noIPR;noIPR;noIPR;noIPR;noIPR;noIPR;noIPR;noIPR;IPR002902;IPR002902;noIPR;noIPR;noIPR	HOMOLOGOUS_SUPERFAMILY;DOMAIN;DOMAIN;DOMAIN;DOMAIN;DOMAIN;DOMAIN;DOMAIN;DOMAIN;DOMAIN;DOMAIN;DOMAIN;DOMAIN;DOMAIN;DOMAIN	Gnk2-homologous domain superfamily;Gnk2-homologous domain;Gnk2-homologous domain;Gnk2-homologous domain;Gnk2-homologous domain;Gnk2-homologous domain;Gnk2-homologous domain;Gnk2-homologous domain;Gnk2-homologous domain;Gnk2-homologous domain;Gnk2-homologous domain;Gnk2-homologous domain;Gnk2-homologous domain;Gnk2-homologous domain;Gnk2-homologous domain	G3DSA:3.30.430.20 (GENE3D);PF01657 (PFAM);PTHR32411 (PANTHER);PTHR32411:SF55 (PANTHER);SIGNAL_PEPTIDE_C_REGION (PHOBIUS);SIGNAL_PEPTIDE (PHOBIUS);SIGNAL_PEPTIDE_H_REGION (PHOBIUS);NON_CYTOPLASMIC_DOMAIN (PHOBIUS);SIGNAL_PEPTIDE_N_REGION (PHOBIUS);PS51257 (PROSITE_PROFILES);PS51473 (PROSITE_PROFILES);PS51473 (PROSITE_PROFILES);SignalP-noTM (SIGNALP_GRAM_NEGATIVE);SignalP-noTM (SIGNALP_EUK);SignalP…	;;;;;;;;;;;;;;	;;;;;;;;;;;;;;	;;;;;;;;;;;;;;	GO:0005576;GO:0008150	extracellular region;biological_process	Cellular Component;Biological Process
OAO97592.1	IPR023222;IPR008797;noIPR;IPR008797;IPR023222	HOMOLOGOUS_SUPERFAMILY;FAMILY;FAMILY;FAMILY;HOMOLOGOUS_SUPERFAMILY	PsbQ-like domain superfamily;Oxygen-evolving enhancer protein 3;Oxygen-evolving enhancer protein 3;Oxygen-evolving enhancer protein 3;PsbQ-like domain superfamily	G3DSA:1.20.120.290 (GENE3D);PF05757 (PFAM);PTHR33399:SF3 (PANTHER);PTHR33399 (PANTHER);SSF101112 (SUPERFAMILY)	;GO:0015979/GO:0009654/GO:0009523/GO:0005509/GO:0019898;;GO:0015979/GO:0009654/GO:0009523/GO:0005509/GO:0019898;	;photosynthesis/photosystem II oxygen evolving complex/photosystem II/calcium ion binding/extrinsic component of membrane;;photosynthesis/photosystem II oxygen evolving complex/photosystem II/calcium ion binding/extrinsic component of membrane;	;Biological Process/Cellular Component/Cellular Component/Molecular Function/Cellular Component;;Biological Process/Cellular Component/Cellular Component/Molecular Function/Cellular Component;	GO:0005509;GO:0009535;GO:0009570;GO:0009654;GO:0009767;GO:0019898;GO:0031977;GO:0045156	calcium ion binding;chloroplast thylakoid membrane;chloroplast stroma;photosystem II oxygen evolving complex;photosynthetic electron transport chain;extrinsic component of membrane;thylakoid lumen;electron transporter, transferring electrons within the cyclic electron transport pathway of photosynthesis activity	Molecular Function;Cellular Component;Cellular Component;Cellular Component;Biological Process;Cellular Component;Cellular Component;Molecular Function
OAP01267.1	IPR000823;IPR002016;noIPR;noIPR;IPR002016;noIPR;noIPR;IPR019794;IPR019793;noIPR;noIPR;noIPR;noIPR;noIPR;IPR002016;IPR033905;noIPR;noIPR;IPR010255;noIPR	FAMILY;DOMAIN;DOMAIN;DOMAIN;DOMAIN;DOMAIN;DOMAIN;ACTIVE_SITE;BINDING_SITE;BINDING_SITE;BINDING_SITE;BINDING_SITE;BINDING_SITE;BINDING_SITE;DOMAIN;DOMAIN;DOMAIN;DOMAIN;HOMOLOGOUS_SUPERFAMILY;HOMOLOGOUS_SUPERFAMILY	Plant peroxidase;Haem peroxidase;Haem peroxidase;Haem peroxidase;Haem peroxidase;Haem peroxidase;Haem peroxidase;Peroxidase, active site;Peroxidases heam-ligand binding site;Peroxidases heam-ligand binding site;Peroxidases heam-ligand binding site;Peroxidases heam-ligand binding site;Peroxidases heam-ligand binding site;Peroxidases heam-ligand binding site;Haem peroxidase;Secretory peroxidase;Sec…	PR00461 (PRINTS);PR00458 (PRINTS);G3DSA:1.10.420.10 (GENE3D);G3DSA:1.10.520.10 (GENE3D);PF00141 (PFAM);PTHR31388 (PANTHER);PTHR31388:SF141 (PANTHER);PS00436 (PROSITE_PATTERNS);PS00435 (PROSITE_PATTERNS);SIGNAL_PEPTIDE_C_REGION (PHOBIUS);SIGNAL_PEPTIDE_H_REGION (PHOBIUS);NON_CYTOPLASMIC_DOMAIN (PHOBIUS);SIGNAL_PEPTIDE_N_REGION (PHOBIUS);SIGNAL_PEPTIDE (PHOBIUS);PS50873 (PROSITE_PROFILES);cd00693 (…	GO:0055114/GO:0004601/GO:0020037/GO:0006979;GO:0055114/GO:0004601/GO:0020037/GO:0006979;;;GO:0055114/GO:0004601/GO:0020037/GO:0006979;;;GO:0055114/GO:0004601;;;;;;;GO:0055114/GO:0004601/GO:0020037/GO:0006979;GO:0042744/GO:0004601;;;GO:0055114/GO:0004601/GO:0020037/GO:0006979;	oxidation-reduction process/peroxidase activity/heme binding/response to oxidative stress;oxidation-reduction process/peroxidase activity/heme binding/response to oxidative stress;;;oxidation-reduction process/peroxidase activity/heme binding/response to oxidative stress;;;oxidation-reduction process/peroxidase activity;;;;;;;oxidation-reduction process/peroxidase activity/heme binding/response t…	Biological Process/Molecular Function/Molecular Function/Biological Process;Biological Process/Molecular Function/Molecular Function/Biological Process;;;Biological Process/Molecular Function/Molecular Function/Biological Process;;;Biological Process/Molecular Function;;;;;;;Biological Process/Molecular Function/Molecular Function/Biological Process;Biological Process/Molecular Function;;;Biologi…	GO:0000902;GO:0003723;GO:0005773;GO:0006950;GO:0007165;GO:0009056;GO:0016491;GO:0034641;GO:0040007;GO:0043167	cell morphogenesis;RNA binding;vacuole;response to stress;signal transduction;catabolic process;oxidoreductase activity;cellular nitrogen compound metabolic process;growth;ion binding	Biological Process;Molecular Function;Cellular Component;Biological Process;Biological Process;Biological Process;Molecular Function;Biological Process;Biological Process;Molecular Function	EC:1.11.1.7	Peroxidase
P51423.2	IPR019956;IPR001975;IPR000626;IPR000626;IPR038587;IPR001975;noIPR;noIPR;noIPR;IPR019954;IPR000626;noIPR;IPR011332;IPR029071	DOMAIN;DOMAIN;DOMAIN;DOMAIN;HOMOLOGOUS_SUPERFAMILY;DOMAIN;DOMAIN;DOMAIN;DOMAIN;CONSERVED_SITE;DOMAIN;DOMAIN;HOMOLOGOUS_SUPERFAMILY;HOMOLOGOUS_SUPERFAMILY	Ubiquitin domain;Ribosomal protein L40e;Ubiquitin-like domain;Ubiquitin-like domain;Ribosomal protein L40e superfamily;Ribosomal protein L40e;Ribosomal protein L40e;Ribosomal protein L40e;Ribosomal protein L40e;Ubiquitin conserved site;Ubiquitin-like domain;Ubiquitin-like domain;Zinc-binding ribosomal protein;Ubiquitin-like domain superfamily	PR00348 (PRINTS);SM01377 (SMART);SM00213 (SMART);PF00240 (PFAM);G3DSA:2.20.28.70 (GENE3D);PF01020 (PFAM);G3DSA:3.10.20.90 (GENE3D);PTHR10666:SF342 (PANTHER);PTHR10666 (PANTHER);PS00299 (PROSITE_PATTERNS);PS50053 (PROSITE_PROFILES);cd01803 (CDD);SSF57829 (SUPERFAMILY);SSF54236 (SUPERFAMILY)	;GO:0003735/GO:0006412/GO:0005840;GO:0005515;GO:0005515;;GO:0003735/GO:0006412/GO:0005840;;;;;GO:0005515;;GO:0006412;	;structural constituent of ribosome/translation/ribosome;protein binding;protein binding;;structural constituent of ribosome/translation/ribosome;;;;;protein binding;;translation;	;Molecular Function/Biological Process/Cellular Component;Molecular Function;Molecular Function;;Molecular Function/Biological Process/Cellular Component;;;;;Molecular Function;;Biological Process;	GO:0003735;GO:0005737;GO:0005840;GO:0006412;GO:0016567;GO:0019941;GO:0031386;GO:0031625	structural constituent of ribosome;cytoplasm;ribosome;translation;protein ubiquitination;modification-dependent protein catabolic process;protein tag;ubiquitin protein ligase binding	Molecular Function;Cellular Component;Cellular Component;Biological Process;Biological Process;Biological Process;Molecular Function;Molecular Function
RID43694.1	IPR006946;IPR008979;noIPR;noIPR;IPR008979	DOMAIN;HOMOLOGOUS_SUPERFAMILY;HOMOLOGOUS_SUPERFAMILY;HOMOLOGOUS_SUPERFAMILY;HOMOLOGOUS_SUPERFAMILY	Domain of unknown function DUF642;Galactose-binding-like domain superfamily;Galactose-binding-like domain superfamily;Galactose-binding-like domain superfamily;Galactose-binding-like domain superfamily	PF04862 (PFAM);G3DSA:2.60.120.260 (GENE3D);PTHR31265 (PANTHER);PTHR31265:SF29 (PANTHER);SSF49785 (SUPERFAMILY)	;;;;	;;;;	;;;;	GO:0009506;GO:0010015;GO:0080167	plasmodesma;root morphogenesis;response to karrikin	Cellular Component;Biological Process;Biological Process
RID44142.1	IPR002016;IPR000823;noIPR;IPR002016;noIPR;noIPR;noIPR;IPR019793;IPR019794;noIPR;noIPR;noIPR;noIPR;noIPR;IPR002016;IPR033905;noIPR;noIPR;IPR010255	DOMAIN;FAMILY;FAMILY;DOMAIN;DOMAIN;DOMAIN;DOMAIN;BINDING_SITE;ACTIVE_SITE;ACTIVE_SITE;ACTIVE_SITE;ACTIVE_SITE;ACTIVE_SITE;ACTIVE_SITE;DOMAIN;DOMAIN;DOMAIN;DOMAIN;HOMOLOGOUS_SUPERFAMILY	Haem peroxidase;Plant peroxidase;Plant peroxidase;Haem peroxidase;Haem peroxidase;Haem peroxidase;Haem peroxidase;Peroxidases heam-ligand binding site;Peroxidase, active site;Peroxidase, active site;Peroxidase, active site;Peroxidase, active site;Peroxidase, active site;Peroxidase, active site;Haem peroxidase;Secretory peroxidase;Secretory peroxidase;Secretory peroxidase;Haem peroxidase superfami…	PR00458 (PRINTS);PR00461 (PRINTS);G3DSA:1.10.420.10 (GENE3D);PF00141 (PFAM);G3DSA:1.10.520.10 (GENE3D);PTHR31388:SF106 (PANTHER);PTHR31388 (PANTHER);PS00435 (PROSITE_PATTERNS);PS00436 (PROSITE_PATTERNS);SIGNAL_PEPTIDE_N_REGION (PHOBIUS);SIGNAL_PEPTIDE_C_REGION (PHOBIUS);SIGNAL_PEPTIDE (PHOBIUS);SIGNAL_PEPTIDE_H_REGION (PHOBIUS);NON_CYTOPLASMIC_DOMAIN (PHOBIUS);PS50873 (PROSITE_PROFILES);cd00693 (…	GO:0020037/GO:0006979/GO:0004601/GO:0055114;GO:0020037/GO:0006979/GO:0004601/GO:0055114;;GO:0020037/GO:0006979/GO:0004601/GO:0055114;;;;;GO:0004601/GO:0055114;;;;;;GO:0020037/GO:0006979/GO:0004601/GO:0055114;GO:0042744/GO:0004601;;;GO:0020037/GO:0006979/GO:0004601/GO:0055114	heme binding/response to oxidative stress/peroxidase activity/oxidation-reduction process;heme binding/response to oxidative stress/peroxidase activity/oxidation-reduction process;;heme binding/response to oxidative stress/peroxidase activity/oxidation-reduction process;;;;;peroxidase activity/oxidation-reduction process;;;;;;heme binding/response to oxidative stress/peroxidase activity/oxidation…	Molecular Function/Biological Process/Molecular Function/Biological Process;Molecular Function/Biological Process/Molecular Function/Biological Process;;Molecular Function/Biological Process/Molecular Function/Biological Process;;;;;Molecular Function/Biological Process;;;;;;Molecular Function/Biological Process/Molecular Function/Biological Process;Biological Process/Molecular Function;;;Molecul…	GO:0004601;GO:0005576;GO:0006979;GO:0009507;GO:0020037;GO:0042744;GO:0046872;GO:0055114;GO:0098869	peroxidase activity;extracellular region;response to oxidative stress;chloroplast;heme binding;hydrogen peroxide catabolic process;metal ion binding;oxidation-reduction process;cellular oxidant detoxification	Molecular Function;Cellular Component;Biological Process;Cellular Component;Molecular Function;Biological Process;Molecular Function;Biological Process;Biological Process	EC:1.11.1.7	Peroxidase
RID44975.1	IPR001087;IPR036514;noIPR;noIPR;noIPR;noIPR;noIPR;noIPR;noIPR;noIPR;noIPR;noIPR	DOMAIN;HOMOLOGOUS_SUPERFAMILY;HOMOLOGOUS_SUPERFAMILY;HOMOLOGOUS_SUPERFAMILY;HOMOLOGOUS_SUPERFAMILY;HOMOLOGOUS_SUPERFAMILY;HOMOLOGOUS_SUPERFAMILY;HOMOLOGOUS_SUPERFAMILY;HOMOLOGOUS_SUPERFAMILY;HOMOLOGOUS_SUPERFAMILY;HOMOLOGOUS_SUPERFAMILY;HOMOLOGOUS_SUPERFAMILY	GDSL lipase/esterase;SGNH hydrolase superfamily;SGNH hydrolase superfamily;SGNH hydrolase superfamily;SGNH hydrolase superfamily;SGNH hydrolase superfamily;SGNH hydrolase superfamily;SGNH hydrolase superfamily;SGNH hydrolase superfamily;SGNH hydrolase superfamily;SGNH hydrolase superfamily;SGNH hydrolase superfamily	PF00657 (PFAM);G3DSA:3.40.50.1110 (GENE3D);PTHR46020 (PANTHER);PTHR46020:SF3 (PANTHER);NON_CYTOPLASMIC_DOMAIN (PHOBIUS);SIGNAL_PEPTIDE_C_REGION (PHOBIUS);SIGNAL_PEPTIDE (PHOBIUS);SIGNAL_PEPTIDE_H_REGION (PHOBIUS);SIGNAL_PEPTIDE_N_REGION (PHOBIUS);SignalP-noTM (SIGNALP_EUK);SignalP-TM (SIGNALP_GRAM_POSITIVE);SSF52266 (SUPERFAMILY)	GO:0016788;;;;;;;;;;;	hydrolase activity, acting on ester bonds;;;;;;;;;;;	Molecular Function;;;;;;;;;;;	GO:0016788	hydrolase activity, acting on ester bonds	Molecular Function
RID46172.1	IPR008979;IPR008979;IPR006946;noIPR;noIPR;noIPR;noIPR;noIPR;noIPR;noIPR;noIPR;noIPR;noIPR;noIPR;noIPR;IPR008979;noIPR;noIPR	HOMOLOGOUS_SUPERFAMILY;HOMOLOGOUS_SUPERFAMILY;DOMAIN;DOMAIN;DOMAIN;DOMAIN;DOMAIN;DOMAIN;DOMAIN;DOMAIN;DOMAIN;DOMAIN;DOMAIN;DOMAIN;DOMAIN;HOMOLOGOUS_SUPERFAMILY;HOMOLOGOUS_SUPERFAMILY;HOMOLOGOUS_SUPERFAMILY	Galactose-binding-like domain superfamily;Galactose-binding-like domain superfamily;Domain of unknown function DUF642;Domain of unknown function DUF642;Domain of unknown function DUF642;Domain of unknown function DUF642;Domain of unknown function DUF642;Domain of unknown function DUF642;Domain of unknown function DUF642;Domain of unknown function DUF642;Domain of unknown function DUF642;Domain of…	G3DSA:2.60.120.260 (GENE3D);G3DSA:2.60.120.260 (GENE3D);PF04862 (PFAM);PTHR31265 (PANTHER);PTHR31265:SF34 (PANTHER);CYTOPLASMIC_DOMAIN (PHOBIUS);NON_CYTOPLASMIC_DOMAIN (PHOBIUS);TRANSMEMBRANE (PHOBIUS);SIGNAL_PEPTIDE_N_REGION (PHOBIUS);SIGNAL_PEPTIDE_C_REGION (PHOBIUS);SIGNAL_PEPTIDE (PHOBIUS);SIGNAL_PEPTIDE_H_REGION (PHOBIUS);SignalP-noTM (SIGNALP_EUK);SignalP-noTM (SIGNALP_GRAM_NEGATIVE);Signal…	;;;;;;;;;;;;;;;;;	;;;;;;;;;;;;;;;;;	;;;;;;;;;;;;;;;;;	GO:0005886;GO:0016021;GO:0031225	plasma membrane;integral component of membrane;anchored component of membrane	Cellular Component;Cellular Component;Cellular Component
RID47806.1	noIPR;noIPR;noIPR;noIPR;IPR002661;IPR023584;IPR002661;noIPR;IPR002661;IPR002661;IPR036191	null;null;null;null;FAMILY;DOMAIN;FAMILY;FAMILY;FAMILY;FAMILY;HOMOLOGOUS_SUPERFAMILY	null;null;null;null;Ribosome recycling factor;Ribosome recycling factor domain;Ribosome recycling factor;Ribosome recycling factor;Ribosome recycling factor;Ribosome recycling factor;RRF superfamily	Coil (COILS);Coil (COILS);G3DSA:3.30.1360.40 (GENE3D);G3DSA:1.10.132.20 (GENE3D);TIGR00496 (TIGRFAM);PF01765 (PFAM);PTHR20982 (PANTHER);PTHR20982:SF8 (PANTHER);MF_00040 (HAMAP);cd00520 (CDD);SSF55194 (SUPERFAMILY)	;;;;GO:0006412;;GO:0006412;;GO:0006412;GO:0006412;	;;;;translation;;translation;;translation;translation;	;;;;Biological Process;;Biological Process;;Biological Process;Biological Process;	GO:0009507;GO:0032544;GO:0043023	chloroplast;plastid translation;ribosomal large subunit binding	Cellular Component;Biological Process;Molecular Function
RID49491.1	IPR032675;IPR032675;noIPR;noIPR;noIPR;noIPR;noIPR;noIPR;noIPR;noIPR;noIPR;noIPR;noIPR;noIPR;noIPR;noIPR	HOMOLOGOUS_SUPERFAMILY;HOMOLOGOUS_SUPERFAMILY;HOMOLOGOUS_SUPERFAMILY;HOMOLOGOUS_SUPERFAMILY;HOMOLOGOUS_SUPERFAMILY;HOMOLOGOUS_SUPERFAMILY;HOMOLOGOUS_SUPERFAMILY;HOMOLOGOUS_SUPERFAMILY;HOMOLOGOUS_SUPERFAMILY;HOMOLOGOUS_SUPERFAMILY;HOMOLOGOUS_SUPERFAMILY;HOMOLOGOUS_SUPERFAMILY;HOMOLOGOUS_SUPERFAMILY;HOMOLOGOUS_SUPERFAMILY;HOMOLOGOUS_SUPERFAMILY;HOMOLOGOUS_SUPERFAMILY	Leucine-rich repeat domain superfamily;Leucine-rich repeat domain superfamily;Leucine-rich repeat domain superfamily;Leucine-rich repeat domain superfamily;Leucine-rich repeat domain superfamily;Leucine-rich repeat domain superfamily;Leucine-rich repeat domain superfamily;Leucine-rich repeat domain superfamily;Leucine-rich repeat domain superfamily;Leucine-rich repeat domain superfamily;Leucine-r…	G3DSA:3.80.10.10 (GENE3D);G3DSA:3.80.10.10 (GENE3D);mobidb-lite (MOBIDB_LITE);mobidb-lite (MOBIDB_LITE);mobidb-lite (MOBIDB_LITE);PTHR32093 (PANTHER);PTHR32093:SF105 (PANTHER);SIGNAL_PEPTIDE_C_REGION (PHOBIUS);SIGNAL_PEPTIDE (PHOBIUS);NON_CYTOPLASMIC_DOMAIN (PHOBIUS);SIGNAL_PEPTIDE_H_REGION (PHOBIUS);SIGNAL_PEPTIDE_N_REGION (PHOBIUS);SignalP-noTM (SIGNALP_GRAM_NEGATIVE);SignalP-noTM (SIGNALP_EUK)…	;;;;;;;;;;;;;;;	;;;;;;;;;;;;;;;	;;;;;;;;;;;;;;;
RID52497.1	IPR032861;IPR021109;IPR032799;IPR021109;noIPR;IPR001461;noIPR;noIPR;noIPR;noIPR;noIPR;IPR033121;IPR033868;noIPR;noIPR;noIPR;IPR021109	DOMAIN;HOMOLOGOUS_SUPERFAMILY;DOMAIN;HOMOLOGOUS_SUPERFAMILY;HOMOLOGOUS_SUPERFAMILY;FAMILY;FAMILY;FAMILY;FAMILY;FAMILY;FAMILY;DOMAIN;DOMAIN;DOMAIN;DOMAIN;DOMAIN;HOMOLOGOUS_SUPERFAMILY	Xylanase inhibitor, N-terminal;Aspartic peptidase domain superfamily;Xylanase inhibitor, C-terminal;Aspartic peptidase domain superfamily;Aspartic peptidase domain superfamily;Aspartic peptidase A1 family;Aspartic peptidase A1 family;Aspartic peptidase A1 family;Aspartic peptidase A1 family;Aspartic peptidase A1 family;Aspartic peptidase A1 family;Peptidase family A1 domain;Xylanase inhibitor I-l…	PF14543 (PFAM);G3DSA:2.40.70.10 (GENE3D);PF14541 (PFAM);G3DSA:2.40.70.10 (GENE3D);PTHR13683:SF708 (PANTHER);PTHR13683 (PANTHER);SIGNAL_PEPTIDE_C_REGION (PHOBIUS);SIGNAL_PEPTIDE_H_REGION (PHOBIUS);SIGNAL_PEPTIDE_N_REGION (PHOBIUS);SIGNAL_PEPTIDE (PHOBIUS);NON_CYTOPLASMIC_DOMAIN (PHOBIUS);PS51767 (PROSITE_PROFILES);cd05489 (CDD);SignalP-noTM (SIGNALP_GRAM_NEGATIVE);SignalP-noTM (SIGNALP_EUK);Signal…	;;;;;GO:0004190/GO:0006508;;;;;;;;;;;	;;;;;aspartic-type endopeptidase activity/proteolysis;;;;;;;;;;;	;;;;;Molecular Function/Biological Process;;;;;;;;;;;	GO:0004190;GO:0005618;GO:0005886;GO:0006508;GO:0009506	aspartic-type endopeptidase activity;cell wall;plasma membrane;proteolysis;plasmodesma	Molecular Function;Cellular Component;Cellular Component;Biological Process;Cellular Component	EC:3.4.99;EC:3.4.23.1;EC:3.4.23;EC:3.4.23.32;EC:3.4.23.43;EC:3.4.23.20;EC:3.4.23.25;EC:3.4.23.36;EC:3.4.23.4;EC:3.4.23.35;EC:3.4.23.5;EC:3.4.23.34;EC:3.4.23.15	Acting on peptide bonds (peptidases);Pepsin A;Acting on peptide bonds (peptidases);Scytalidopepsin B;Prepilin peptidase;Penicillopepsin;Saccharopepsin;Signal peptidase II;Chymosin;Barrierpepsin;Cathepsin D;Cathepsin E;Renin
RID53998.1	IPR001424;IPR001424;IPR036423;noIPR;IPR024134;IPR018152;IPR001424;IPR036423	DOMAIN;DOMAIN;HOMOLOGOUS_SUPERFAMILY;HOMOLOGOUS_SUPERFAMILY;FAMILY;BINDING_SITE;DOMAIN;HOMOLOGOUS_SUPERFAMILY	Superoxide dismutase, copper/zinc binding domain;Superoxide dismutase, copper/zinc binding domain;Superoxide dismutase-like, copper/zinc binding domain superfamily;Superoxide dismutase-like, copper/zinc binding domain superfamily;Superoxide dismutase (Cu/Zn) / superoxide dismutase copper chaperone;Superoxide dismutase, copper/zinc, binding site;Superoxide dismutase, copper/zinc binding domain;Sup…	PR00068 (PRINTS);PF00080 (PFAM);G3DSA:2.60.40.200 (GENE3D);PTHR10003:SF31 (PANTHER);PTHR10003 (PANTHER);PS00087 (PROSITE_PATTERNS);cd00305 (CDD);SSF49329 (SUPERFAMILY)	GO:0006801/GO:0046872;GO:0006801/GO:0046872;GO:0006801/GO:0046872;;;GO:0004784/GO:0055114;GO:0006801/GO:0046872;GO:0006801/GO:0046872	superoxide metabolic process/metal ion binding;superoxide metabolic process/metal ion binding;superoxide metabolic process/metal ion binding;;;superoxide dismutase activity/oxidation-reduction process;superoxide metabolic process/metal ion binding;superoxide metabolic process/metal ion binding	Biological Process/Molecular Function;Biological Process/Molecular Function;Biological Process/Molecular Function;;;Molecular Function/Biological Process;Biological Process/Molecular Function;Biological Process/Molecular Function	GO:0004784;GO:0005507;GO:0005615;GO:0009570;GO:0009579;GO:0010039;GO:0019430;GO:0035195;GO:0046688;GO:0055114;GO:0071329;GO:0071457;GO:0071472;GO:0071484;GO:0071493	superoxide dismutase activity;copper ion binding;extracellular space;chloroplast stroma;thylakoid;response to iron ion;removal of superoxide radicals;gene silencing by miRNA;response to copper ion;oxidation-reduction process;cellular response to sucrose stimulus;cellular response to ozone;cellular response to salt stress;cellular response to light intensity;cellular response to UV-B	Molecular Function;Molecular Function;Cellular Component;Cellular Component;Cellular Component;Biological Process;Biological Process;Biological Process;Biological Process;Biological Process;Biological Process;Biological Process;Biological Process;Biological Process;Biological Process	EC:1.15.1.1	Superoxide dismutase
RID56049.1	IPR002160;IPR002160;IPR002160;noIPR;IPR002160;noIPR;IPR002160;noIPR;noIPR;noIPR;noIPR;noIPR;IPR002160;noIPR;noIPR;noIPR;IPR011065	FAMILY;FAMILY;FAMILY;FAMILY;FAMILY;FAMILY;FAMILY;FAMILY;FAMILY;FAMILY;FAMILY;FAMILY;FAMILY;FAMILY;FAMILY;FAMILY;HOMOLOGOUS_SUPERFAMILY	Proteinase inhibitor I3, Kunitz legume;Proteinase inhibitor I3, Kunitz legume;Proteinase inhibitor I3, Kunitz legume;Proteinase inhibitor I3, Kunitz legume;Proteinase inhibitor I3, Kunitz legume;Proteinase inhibitor I3, Kunitz legume;Proteinase inhibitor I3, Kunitz legume;Proteinase inhibitor I3, Kunitz legume;Proteinase inhibitor I3, Kunitz legume;Proteinase inhibitor I3, Kunitz legume;Proteinas…	PR00291 (PRINTS);SM00452 (SMART);PF00197 (PFAM);G3DSA:2.80.10.50 (GENE3D);PTHR33107 (PANTHER);PTHR33107:SF64 (PANTHER);PS00283 (PROSITE_PATTERNS);NON_CYTOPLASMIC_DOMAIN (PHOBIUS);SIGNAL_PEPTIDE_H_REGION (PHOBIUS);SIGNAL_PEPTIDE_N_REGION (PHOBIUS);SIGNAL_PEPTIDE_C_REGION (PHOBIUS);SIGNAL_PEPTIDE (PHOBIUS);cd00178 (CDD);SignalP-noTM (SIGNALP_GRAM_NEGATIVE);SignalP-TM (SIGNALP_GRAM_POSITIVE);SignalP…	GO:0004866;GO:0004866;GO:0004866;;GO:0004866;;GO:0004866;;;;;;GO:0004866;;;;	endopeptidase inhibitor activity;endopeptidase inhibitor activity;endopeptidase inhibitor activity;;endopeptidase inhibitor activity;;endopeptidase inhibitor activity;;;;;;endopeptidase inhibitor activity;;;;	Molecular Function;Molecular Function;Molecular Function;;Molecular Function;;Molecular Function;;;;;;Molecular Function;;;;	GO:0030234	enzyme regulator activity	Molecular Function
RID61068.1	IPR006946;noIPR;noIPR;noIPR;noIPR;noIPR;noIPR;noIPR;noIPR;noIPR;noIPR	DOMAIN;DOMAIN;DOMAIN;DOMAIN;DOMAIN;DOMAIN;DOMAIN;DOMAIN;DOMAIN;DOMAIN;DOMAIN	Domain of unknown function DUF642;Domain of unknown function DUF642;Domain of unknown function DUF642;Domain of unknown function DUF642;Domain of unknown function DUF642;Domain of unknown function DUF642;Domain of unknown function DUF642;Domain of unknown function DUF642;Domain of unknown function DUF642;Domain of unknown function DUF642;Domain of unknown function DUF642	PF04862 (PFAM);PTHR31265:SF23 (PANTHER);PTHR31265 (PANTHER);SIGNAL_PEPTIDE (PHOBIUS);NON_CYTOPLASMIC_DOMAIN (PHOBIUS);SIGNAL_PEPTIDE_C_REGION (PHOBIUS);SIGNAL_PEPTIDE_N_REGION (PHOBIUS);SIGNAL_PEPTIDE_H_REGION (PHOBIUS);SignalP-noTM (SIGNALP_EUK);SignalP-noTM (SIGNALP_GRAM_NEGATIVE);SignalP-TM (SIGNALP_GRAM_POSITIVE)	;;;;;;;;;;	;;;;;;;;;;	;;;;;;;;;;	GO:0016021	integral component of membrane	Cellular Component
RID71112.1	IPR001153;IPR036908;IPR001153;noIPR;noIPR;noIPR;noIPR;noIPR;noIPR;noIPR;IPR001153;noIPR;noIPR;noIPR;IPR036908;noIPR	DOMAIN;HOMOLOGOUS_SUPERFAMILY;DOMAIN;DOMAIN;DOMAIN;DOMAIN;DOMAIN;DOMAIN;DOMAIN;DOMAIN;DOMAIN;DOMAIN;DOMAIN;DOMAIN;HOMOLOGOUS_SUPERFAMILY;HOMOLOGOUS_SUPERFAMILY	Barwin domain;RlpA-like domain superfamily;Barwin domain;Barwin domain;Barwin domain;Barwin domain;Barwin domain;Barwin domain;Barwin domain;Barwin domain;Barwin domain;Barwin domain;Barwin domain;Barwin domain;RlpA-like domain superfamily;RlpA-like domain superfamily	PR00602 (PRINTS);G3DSA:2.40.40.10 (GENE3D);PF00967 (PFAM);PTHR46351:SF3 (PANTHER);PTHR46351 (PANTHER);SIGNAL_PEPTIDE_C_REGION (PHOBIUS);SIGNAL_PEPTIDE (PHOBIUS);NON_CYTOPLASMIC_DOMAIN (PHOBIUS);SIGNAL_PEPTIDE_N_REGION (PHOBIUS);SIGNAL_PEPTIDE_H_REGION (PHOBIUS);PS51174 (PROSITE_PROFILES);SignalP-noTM (SIGNALP_EUK);SignalP-TM (SIGNALP_GRAM_POSITIVE);SignalP-noTM (SIGNALP_GRAM_NEGATIVE);SSF50685 (S…	GO:0042742/GO:0050832;;GO:0042742/GO:0050832;;;;;;;;GO:0042742/GO:0050832;;;;;	defense response to bacterium/defense response to fungus;;defense response to bacterium/defense response to fungus;;;;;;;;defense response to bacterium/defense response to fungus;;;;;	Biological Process/Biological Process;;Biological Process/Biological Process;;;;;;;;Biological Process/Biological Process;;;;;	GO:0042742;GO:0050832	defense response to bacterium;defense response to fungus	Biological Process;Biological Process
RID71260.1	IPR005018;noIPR;noIPR;noIPR;noIPR;noIPR;noIPR;noIPR;noIPR;noIPR;noIPR;noIPR;IPR005018;noIPR;noIPR;noIPR;noIPR	DOMAIN;DOMAIN;DOMAIN;DOMAIN;DOMAIN;DOMAIN;DOMAIN;DOMAIN;DOMAIN;DOMAIN;DOMAIN;DOMAIN;DOMAIN;DOMAIN;DOMAIN;DOMAIN;DOMAIN	DOMON domain;DOMON domain;DOMON domain;DOMON domain;DOMON domain;DOMON domain;DOMON domain;DOMON domain;DOMON domain;DOMON domain;DOMON domain;DOMON domain;DOMON domain;DOMON domain;DOMON domain;DOMON domain;DOMON domain	PF04526 (PFAM);mobidb-lite (MOBIDB_LITE);mobidb-lite (MOBIDB_LITE);PTHR23130:SF157 (PANTHER);PTHR23130 (PANTHER);SIGNAL_PEPTIDE_N_REGION (PHOBIUS);SIGNAL_PEPTIDE (PHOBIUS);CYTOPLASMIC_DOMAIN (PHOBIUS);TRANSMEMBRANE (PHOBIUS);NON_CYTOPLASMIC_DOMAIN (PHOBIUS);SIGNAL_PEPTIDE_C_REGION (PHOBIUS);SIGNAL_PEPTIDE_H_REGION (PHOBIUS);PS50836 (PROSITE_PROFILES);cd09629 (CDD);SignalP-noTM (SIGNALP_GRAM_NEGAT…	;;;;;;;;;;;;;;;;	;;;;;;;;;;;;;;;;	;;;;;;;;;;;;;;;;	GO:0016020	membrane	Cellular Component
RID72195.1	IPR001283;IPR014044;IPR014044;IPR035940;noIPR;IPR001283;IPR018244;IPR018244;noIPR;noIPR;noIPR;noIPR;noIPR;noIPR;noIPR;noIPR;noIPR;IPR035940	FAMILY;DOMAIN;DOMAIN;HOMOLOGOUS_SUPERFAMILY;HOMOLOGOUS_SUPERFAMILY;FAMILY;CONSERVED_SITE;CONSERVED_SITE;CONSERVED_SITE;CONSERVED_SITE;CONSERVED_SITE;CONSERVED_SITE;CONSERVED_SITE;CONSERVED_SITE;CONSERVED_SITE;CONSERVED_SITE;CONSERVED_SITE;HOMOLOGOUS_SUPERFAMILY	Cysteine-rich secretory protein-related;CAP domain;CAP domain;CAP superfamily;CAP superfamily;Cysteine-rich secretory protein-related;Allergen V5/Tpx-1-related, conserved site;Allergen V5/Tpx-1-related, conserved site;Allergen V5/Tpx-1-related, conserved site;Allergen V5/Tpx-1-related, conserved site;Allergen V5/Tpx-1-related, conserved site;Allergen V5/Tpx-1-related, conserved site;Allergen V5/T…	PR00837 (PRINTS);SM00198 (SMART);PF00188 (PFAM);G3DSA:3.40.33.10 (GENE3D);PTHR10334:SF392 (PANTHER);PTHR10334 (PANTHER);PS01010 (PROSITE_PATTERNS);PS01009 (PROSITE_PATTERNS);NON_CYTOPLASMIC_DOMAIN (PHOBIUS);SIGNAL_PEPTIDE_H_REGION (PHOBIUS);SIGNAL_PEPTIDE (PHOBIUS);SIGNAL_PEPTIDE_C_REGION (PHOBIUS);SIGNAL_PEPTIDE_N_REGION (PHOBIUS);cd05381 (CDD);SignalP-TM (SIGNALP_GRAM_POSITIVE);SignalP-noTM (SI…	;;;;;;GO:0005576;GO:0005576;;;;;;;;;;	;;;;;;extracellular region;extracellular region;;;;;;;;;;	;;;;;;Cellular Component;Cellular Component;;;;;;;;;;	GO:0005615;GO:0005618;GO:0009414;GO:0009611;GO:0009617;GO:0009627;GO:0009723;GO:0009751;GO:0009753;GO:0010266;GO:0080027	extracellular space;cell wall;response to water deprivation;response to wounding;response to bacterium;systemic acquired resistance;response to ethylene;response to salicylic acid;response to jasmonic acid;response to vitamin B1;response to herbivore	Cellular Component;Cellular Component;Biological Process;Biological Process;Biological Process;Biological Process;Biological Process;Biological Process;Biological Process;Biological Process;Biological Process
RID73667.1	IPR021109;IPR021109;IPR032799;IPR032861;IPR001461;noIPR;noIPR;noIPR;noIPR;noIPR;noIPR;IPR033121;noIPR;noIPR;IPR021109	HOMOLOGOUS_SUPERFAMILY;HOMOLOGOUS_SUPERFAMILY;DOMAIN;DOMAIN;FAMILY;FAMILY;FAMILY;FAMILY;FAMILY;FAMILY;FAMILY;DOMAIN;DOMAIN;DOMAIN;HOMOLOGOUS_SUPERFAMILY	Aspartic peptidase domain superfamily;Aspartic peptidase domain superfamily;Xylanase inhibitor, C-terminal;Xylanase inhibitor, N-terminal;Aspartic peptidase A1 family;Aspartic peptidase A1 family;Aspartic peptidase A1 family;Aspartic peptidase A1 family;Aspartic peptidase A1 family;Aspartic peptidase A1 family;Aspartic peptidase A1 family;Peptidase family A1 domain;Peptidase family A1 domain;Pept…	G3DSA:2.40.70.10 (GENE3D);G3DSA:2.40.70.10 (GENE3D);PF14541 (PFAM);PF14543 (PFAM);PTHR13683 (PANTHER);PTHR13683:SF621 (PANTHER);SIGNAL_PEPTIDE (PHOBIUS);SIGNAL_PEPTIDE_N_REGION (PHOBIUS);SIGNAL_PEPTIDE_C_REGION (PHOBIUS);NON_CYTOPLASMIC_DOMAIN (PHOBIUS);SIGNAL_PEPTIDE_H_REGION (PHOBIUS);PS51767 (PROSITE_PROFILES);SignalP-noTM (SIGNALP_EUK);SignalP-noTM (SIGNALP_GRAM_NEGATIVE);SSF50630 (SUPERFAMIL…	;;;;GO:0004190/GO:0006508;;;;;;;;;;	;;;;aspartic-type endopeptidase activity/proteolysis;;;;;;;;;;	;;;;Molecular Function/Biological Process;;;;;;;;;;	GO:0004190;GO:0006508	aspartic-type endopeptidase activity;proteolysis	Molecular Function;Biological Process	EC:3.4.99;EC:3.4.23.1;EC:3.4.23;EC:3.4.23.32;EC:3.4.23.43;EC:3.4.23.20;EC:3.4.23.25;EC:3.4.23.36;EC:3.4.23.4;EC:3.4.23.35;EC:3.4.23.5;EC:3.4.23.34;EC:3.4.23.15	Acting on peptide bonds (peptidases);Pepsin A;Acting on peptide bonds (peptidases);Scytalidopepsin B;Prepilin peptidase;Penicillopepsin;Saccharopepsin;Signal peptidase II;Chymosin;Barrierpepsin;Cathepsin D;Cathepsin E;Renin
RID74942.1	IPR002160;IPR002160;noIPR;IPR002160;IPR002160;noIPR;IPR002160;noIPR;noIPR;noIPR;noIPR;noIPR;IPR002160;noIPR;noIPR;noIPR;IPR011065	FAMILY;FAMILY;FAMILY;FAMILY;FAMILY;FAMILY;FAMILY;FAMILY;FAMILY;FAMILY;FAMILY;FAMILY;FAMILY;FAMILY;FAMILY;FAMILY;HOMOLOGOUS_SUPERFAMILY	Proteinase inhibitor I3, Kunitz legume;Proteinase inhibitor I3, Kunitz legume;Proteinase inhibitor I3, Kunitz legume;Proteinase inhibitor I3, Kunitz legume;Proteinase inhibitor I3, Kunitz legume;Proteinase inhibitor I3, Kunitz legume;Proteinase inhibitor I3, Kunitz legume;Proteinase inhibitor I3, Kunitz legume;Proteinase inhibitor I3, Kunitz legume;Proteinase inhibitor I3, Kunitz legume;Proteinas…	PR00291 (PRINTS);SM00452 (SMART);G3DSA:2.80.10.50 (GENE3D);PF00197 (PFAM);PTHR33107 (PANTHER);PTHR33107:SF14 (PANTHER);PS00283 (PROSITE_PATTERNS);SIGNAL_PEPTIDE_H_REGION (PHOBIUS);SIGNAL_PEPTIDE (PHOBIUS);SIGNAL_PEPTIDE_N_REGION (PHOBIUS);NON_CYTOPLASMIC_DOMAIN (PHOBIUS);SIGNAL_PEPTIDE_C_REGION (PHOBIUS);cd00178 (CDD);SignalP-TM (SIGNALP_GRAM_POSITIVE);SignalP-noTM (SIGNALP_EUK);SignalP-noTM (SIG…	GO:0004866;GO:0004866;;GO:0004866;GO:0004866;;GO:0004866;;;;;;GO:0004866;;;;	endopeptidase inhibitor activity;endopeptidase inhibitor activity;;endopeptidase inhibitor activity;endopeptidase inhibitor activity;;endopeptidase inhibitor activity;;;;;;endopeptidase inhibitor activity;;;;	Molecular Function;Molecular Function;;Molecular Function;Molecular Function;;Molecular Function;;;;;;Molecular Function;;;;	GO:0004866;GO:0010951	endopeptidase inhibitor activity;negative regulation of endopeptidase activity	Molecular Function;Biological Process
RID75197.1	IPR011707;IPR001117;IPR008972;IPR008972;IPR011706;IPR008972;noIPR;noIPR;noIPR;noIPR;noIPR;noIPR;noIPR;IPR034275;IPR034273;noIPR;IPR008972;IPR008972;IPR008972;noIPR	DOMAIN;DOMAIN;HOMOLOGOUS_SUPERFAMILY;HOMOLOGOUS_SUPERFAMILY;DOMAIN;HOMOLOGOUS_SUPERFAMILY;HOMOLOGOUS_SUPERFAMILY;HOMOLOGOUS_SUPERFAMILY;HOMOLOGOUS_SUPERFAMILY;HOMOLOGOUS_SUPERFAMILY;HOMOLOGOUS_SUPERFAMILY;HOMOLOGOUS_SUPERFAMILY;HOMOLOGOUS_SUPERFAMILY;DOMAIN;DOMAIN;DOMAIN;HOMOLOGOUS_SUPERFAMILY;HOMOLOGOUS_SUPERFAMILY;HOMOLOGOUS_SUPERFAMILY;HOMOLOGOUS_SUPERFAMILY	Multicopper oxidase, type 3;Multicopper oxidase, type 1;Cupredoxin;Cupredoxin;Multicopper oxidase, type 2;Cupredoxin;Cupredoxin;Cupredoxin;Cupredoxin;Cupredoxin;Cupredoxin;Cupredoxin;Cupredoxin;Ascorbate oxidase homologue, third cupredoxin domain;Ascorbate oxidase homologue, first cupredoxin domain;Ascorbate oxidase homologue, first cupredoxin domain;Cupredoxin;Cupredoxin;Cupredoxin;Cupredoxin	PF07732 (PFAM);PF00394 (PFAM);G3DSA:2.60.40.420 (GENE3D);G3DSA:2.60.40.420 (GENE3D);PF07731 (PFAM);G3DSA:2.60.40.420 (GENE3D);PTHR11709:SF238 (PANTHER);PTHR11709 (PANTHER);NON_CYTOPLASMIC_DOMAIN (PHOBIUS);SIGNAL_PEPTIDE (PHOBIUS);SIGNAL_PEPTIDE_H_REGION (PHOBIUS);SIGNAL_PEPTIDE_N_REGION (PHOBIUS);SIGNAL_PEPTIDE_C_REGION (PHOBIUS);cd13894 (CDD);cd13846 (CDD);SignalP-noTM (SIGNALP_EUK);SSF49503 (SU…	GO:0005507;GO:0055114;;;GO:0005507/GO:0055114/GO:0016491;;;;;;;;;GO:0005507;GO:0005507;;;;;	copper ion binding;oxidation-reduction process;;;copper ion binding/oxidation-reduction process/oxidoreductase activity;;;;;;;;;copper ion binding;copper ion binding;;;;;	Molecular Function;Biological Process;;;Molecular Function/Biological Process/Molecular Function;;;;;;;;;Molecular Function;Molecular Function;;;;;	GO:0005507;GO:0005618;GO:0005829;GO:0009506;GO:0016491;GO:0055114	copper ion binding;cell wall;cytosol;plasmodesma;oxidoreductase activity;oxidation-reduction process	Molecular Function;Cellular Component;Cellular Component;Cellular Component;Molecular Function;Biological Process
RID76860.1	IPR006501;IPR006501;IPR035513;IPR006501;noIPR;noIPR;noIPR;noIPR;noIPR;noIPR;noIPR;noIPR;noIPR;noIPR;noIPR;IPR035513	DOMAIN;DOMAIN;HOMOLOGOUS_SUPERFAMILY;DOMAIN;DOMAIN;DOMAIN;DOMAIN;DOMAIN;DOMAIN;DOMAIN;DOMAIN;DOMAIN;DOMAIN;DOMAIN;DOMAIN;HOMOLOGOUS_SUPERFAMILY	Pectinesterase inhibitor domain;Pectinesterase inhibitor domain;Invertase/pectin methylesterase inhibitor domain superfamily;Pectinesterase inhibitor domain;Pectinesterase inhibitor domain;Pectinesterase inhibitor domain;Pectinesterase inhibitor domain;Pectinesterase inhibitor domain;Pectinesterase inhibitor domain;Pectinesterase inhibitor domain;Pectinesterase inhibitor domain;Pectinesterase inh…	SM00856 (SMART);PF04043 (PFAM);G3DSA:1.20.140.40 (GENE3D);TIGR01614 (TIGRFAM);PTHR31080:SF129 (PANTHER);PTHR31080 (PANTHER);SIGNAL_PEPTIDE (PHOBIUS);SIGNAL_PEPTIDE_H_REGION (PHOBIUS);SIGNAL_PEPTIDE_N_REGION (PHOBIUS);NON_CYTOPLASMIC_DOMAIN (PHOBIUS);SIGNAL_PEPTIDE_C_REGION (PHOBIUS);cd15798 (CDD);SignalP-TM (SIGNALP_GRAM_POSITIVE);SignalP-noTM (SIGNALP_GRAM_NEGATIVE);SignalP-noTM (SIGNALP_EUK);SS…	GO:0004857;GO:0004857;;GO:0004857;;;;;;;;;;;;	enzyme inhibitor activity;enzyme inhibitor activity;;enzyme inhibitor activity;;;;;;;;;;;;	Molecular Function;Molecular Function;;Molecular Function;;;;;;;;;;;;	GO:0004857;GO:0043086	enzyme inhibitor activity;negative regulation of catalytic activity	Molecular Function;Biological Process
RID77046.1	IPR001709;IPR039261;IPR015701;IPR001433;IPR035442;noIPR;noIPR;noIPR;noIPR;noIPR;noIPR;noIPR;noIPR;IPR017927;noIPR;noIPR;IPR017938;IPR039261	DOMAIN;HOMOLOGOUS_SUPERFAMILY;FAMILY;DOMAIN;FAMILY;FAMILY;FAMILY;FAMILY;FAMILY;FAMILY;FAMILY;FAMILY;FAMILY;DOMAIN;DOMAIN;DOMAIN;HOMOLOGOUS_SUPERFAMILY;HOMOLOGOUS_SUPERFAMILY	Flavoprotein pyridine nucleotide cytochrome reductase;Ferredoxin-NADP reductase (FNR), nucleotide-binding domain;Ferredoxin--NADP reductase;Oxidoreductase FAD/NAD(P)-binding;Ferredoxin--NADP reductase, plant and Cyanobacteria type;Ferredoxin--NADP reductase, plant and Cyanobacteria type;Ferredoxin--NADP reductase, plant and Cyanobacteria type;Ferredoxin--NADP reductase, plant and Cyanobacteria ty…	PR00371 (PRINTS);G3DSA:3.40.50.80 (GENE3D);PIRSF000361 (PIRSF);PF00175 (PFAM);PIRSF501178 (PIRSF);G3DSA:2.40.30.10 (GENE3D);PTHR43314:SF12 (PANTHER);PTHR43314 (PANTHER);SIGNAL_PEPTIDE (PHOBIUS);SIGNAL_PEPTIDE_C_REGION (PHOBIUS);SIGNAL_PEPTIDE_H_REGION (PHOBIUS);NON_CYTOPLASMIC_DOMAIN (PHOBIUS);SIGNAL_PEPTIDE_N_REGION (PHOBIUS);PS51384 (PROSITE_PROFILES);cd06208 (CDD);SignalP-TM (SIGNALP_GRAM_POSI…	GO:0016491/GO:0055114;;GO:0016491/GO:0055114;GO:0016491/GO:0055114;GO:0016491/GO:0055114;;;;;;;;;GO:0016491/GO:0055114;;;;	oxidoreductase activity/oxidation-reduction process;;oxidoreductase activity/oxidation-reduction process;oxidoreductase activity/oxidation-reduction process;oxidoreductase activity/oxidation-reduction process;;;;;;;;;oxidoreductase activity/oxidation-reduction process;;;;	Molecular Function/Biological Process;;Molecular Function/Biological Process;Molecular Function/Biological Process;Molecular Function/Biological Process;;;;;;;;;Molecular Function/Biological Process;;;;	GO:0004324;GO:0008266;GO:0009535;GO:0009570;GO:0009767;GO:0009941;GO:0019904;GO:0031977;GO:0042742;GO:0045156;GO:0045157	ferredoxin-NADP+ reductase activity;poly(U) RNA binding;chloroplast thylakoid membrane;chloroplast stroma;photosynthetic electron transport chain;chloroplast envelope;protein domain specific binding;thylakoid lumen;defense response to bacterium;electron transporter, transferring electrons within the cyclic electron transport pathway of photosynthesis activity;electron transporter, transferring el…	Molecular Function;Molecular Function;Cellular Component;Cellular Component;Biological Process;Cellular Component;Molecular Function;Cellular Component;Biological Process;Molecular Function;Molecular Function	EC:1.18.1;EC:1.18.1.2	Acting on iron-sulfur proteins as donors;Ferredoxin--NADP(+) reductase
VDC58649.1	IPR006946;IPR008979;noIPR;noIPR;noIPR;noIPR;noIPR;noIPR;noIPR;noIPR;noIPR;noIPR;IPR008979	DOMAIN;HOMOLOGOUS_SUPERFAMILY;HOMOLOGOUS_SUPERFAMILY;HOMOLOGOUS_SUPERFAMILY;HOMOLOGOUS_SUPERFAMILY;HOMOLOGOUS_SUPERFAMILY;HOMOLOGOUS_SUPERFAMILY;HOMOLOGOUS_SUPERFAMILY;HOMOLOGOUS_SUPERFAMILY;HOMOLOGOUS_SUPERFAMILY;HOMOLOGOUS_SUPERFAMILY;HOMOLOGOUS_SUPERFAMILY;HOMOLOGOUS_SUPERFAMILY	Domain of unknown function DUF642;Galactose-binding-like domain superfamily;Galactose-binding-like domain superfamily;Galactose-binding-like domain superfamily;Galactose-binding-like domain superfamily;Galactose-binding-like domain superfamily;Galactose-binding-like domain superfamily;Galactose-binding-like domain superfamily;Galactose-binding-like domain superfamily;Galactose-binding-like domain…	PF04862 (PFAM);G3DSA:2.60.120.260 (GENE3D);PTHR31265:SF29 (PANTHER);PTHR31265 (PANTHER);SIGNAL_PEPTIDE_C_REGION (PHOBIUS);NON_CYTOPLASMIC_DOMAIN (PHOBIUS);SIGNAL_PEPTIDE (PHOBIUS);SIGNAL_PEPTIDE_N_REGION (PHOBIUS);SIGNAL_PEPTIDE_H_REGION (PHOBIUS);SignalP-TM (SIGNALP_GRAM_POSITIVE);SignalP-noTM (SIGNALP_GRAM_NEGATIVE);SignalP-noTM (SIGNALP_EUK);SSF49785 (SUPERFAMILY)	;;;;;;;;;;;;	;;;;;;;;;;;;	;;;;;;;;;;;;	GO:0009506;GO:0010015;GO:0080167	plasmodesma;root morphogenesis;response to karrikin	Cellular Component;Biological Process;Biological Process
VDC58979.1	IPR015500;IPR036852;noIPR;IPR037045;IPR041469;IPR010259;IPR003137;IPR000209;noIPR;noIPR;noIPR;noIPR;noIPR;IPR023828;noIPR;noIPR;noIPR;noIPR;noIPR;noIPR;IPR034197;noIPR;noIPR;IPR036852	FAMILY;HOMOLOGOUS_SUPERFAMILY;HOMOLOGOUS_SUPERFAMILY;HOMOLOGOUS_SUPERFAMILY;DOMAIN;DOMAIN;DOMAIN;DOMAIN;DOMAIN;DOMAIN;DOMAIN;DOMAIN;DOMAIN;ACTIVE_SITE;ACTIVE_SITE;ACTIVE_SITE;ACTIVE_SITE;ACTIVE_SITE;ACTIVE_SITE;ACTIVE_SITE;DOMAIN;DOMAIN;DOMAIN;HOMOLOGOUS_SUPERFAMILY	Peptidase S8, subtilisin-related;Peptidase S8/S53 domain superfamily;Peptidase S8/S53 domain superfamily;Peptidase S8 propeptide/proteinase inhibitor I9 superfamily;Subtilisin-like protease, fibronectin type-III domain;Peptidase S8 propeptide/proteinase inhibitor I9;PA domain;Peptidase S8/S53 domain;Peptidase S8/S53 domain;Peptidase S8/S53 domain;Peptidase S8/S53 domain;Peptidase S8/S53 domain;Pe…	PR00723 (PRINTS);G3DSA:3.40.50.200 (GENE3D);G3DSA:3.50.30.30 (GENE3D);G3DSA:3.30.70.80 (GENE3D);PF17766 (PFAM);PF05922 (PFAM);PF02225 (PFAM);PF00082 (PFAM);G3DSA:2.60.40.2310 (GENE3D);mobidb-lite (MOBIDB_LITE);mobidb-lite (MOBIDB_LITE);PTHR10795 (PANTHER);PTHR10795:SF469 (PANTHER);PS00138 (PROSITE_PATTERNS);SIGNAL_PEPTIDE (PHOBIUS);SIGNAL_PEPTIDE_C_REGION (PHOBIUS);SIGNAL_PEPTIDE_N_REGION (PHOBIU…	;GO:0004252/GO:0006508;;;;;;GO:0008236/GO:0006508;;;;;;;;;;;;;;;;GO:0004252/GO:0006508	;serine-type endopeptidase activity/proteolysis;;;;;;serine-type peptidase activity/proteolysis;;;;;;;;;;;;;;;;serine-type endopeptidase activity/proteolysis	;Molecular Function/Biological Process;;;;;;Molecular Function/Biological Process;;;;;;;;;;;;;;;;Molecular Function/Biological Process	GO:0004252;GO:0006508	serine-type endopeptidase activity;proteolysis	Molecular Function;Biological Process	EC:3.4.21.73;EC:3.4.24.7;EC:3.4.21.71;EC:3.4.24.3;EC:3.4.21.34;EC:3.4.21.78;EC:3.4.21.75;EC:3.4.21.26;EC:3.4.21.27;EC:3.4.21.68;EC:3.4.21.69;EC:3.4.24.34;EC:3.4.21.41;EC:3.4.21.83;EC:3.4.21.88;EC:3.4.21.45;EC:3.4.21.89;EC:3.4.21.42;EC:3.4.19.1;EC:3.4.21.43;EC:3.4.21.87;EC:3.4.21.38;EC:3.4.21.35;EC:3.4.21.79;EC:3.4.21.36;EC:3.4.21.102;EC:3.4.21.39;EC:3.4.21;EC:3.4.21.4;EC:3.4.21.5;EC:3.4.21.92;EC:…	U-plasminogen activator;Interstitial collagenase;Pancreatic elastase II;Microbial collagenase;Plasma kallikrein;Granzyme A;Furin;Prolyl oligopeptidase;Coagulation factor XIa;T-plasminogen activator;Protein C (activated);Neutrophil collagenase;Complement subcomponent C1r;Oligopeptidase B;Repressor LexA;Complement factor I;Signal peptidase I;Complement subcomponent C1s;Acylaminoacyl-peptidase;Class…
VDC59027.1	IPR001283;IPR014044;IPR014044;IPR035940;noIPR;IPR001283;noIPR;noIPR;noIPR;noIPR;noIPR;noIPR;noIPR;noIPR;noIPR;IPR035940	FAMILY;DOMAIN;DOMAIN;HOMOLOGOUS_SUPERFAMILY;HOMOLOGOUS_SUPERFAMILY;FAMILY;FAMILY;FAMILY;FAMILY;FAMILY;FAMILY;FAMILY;FAMILY;FAMILY;FAMILY;HOMOLOGOUS_SUPERFAMILY	Cysteine-rich secretory protein-related;CAP domain;CAP domain;CAP superfamily;CAP superfamily;Cysteine-rich secretory protein-related;Cysteine-rich secretory protein-related;Cysteine-rich secretory protein-related;Cysteine-rich secretory protein-related;Cysteine-rich secretory protein-related;Cysteine-rich secretory protein-related;Cysteine-rich secretory protein-related;Cysteine-rich secretory p…	PR00837 (PRINTS);SM00198 (SMART);PF00188 (PFAM);G3DSA:3.40.33.10 (GENE3D);PTHR10334:SF385 (PANTHER);PTHR10334 (PANTHER);SIGNAL_PEPTIDE_N_REGION (PHOBIUS);SIGNAL_PEPTIDE_C_REGION (PHOBIUS);NON_CYTOPLASMIC_DOMAIN (PHOBIUS);SIGNAL_PEPTIDE (PHOBIUS);SIGNAL_PEPTIDE_H_REGION (PHOBIUS);cd05381 (CDD);SignalP-noTM (SIGNALP_GRAM_NEGATIVE);SignalP-TM (SIGNALP_GRAM_POSITIVE);SignalP-noTM (SIGNALP_EUK);SSF557…	;;;;;;;;;;;;;;;	;;;;;;;;;;;;;;;	;;;;;;;;;;;;;;;	GO:0005615	extracellular space	Cellular Component
VDC60756.1	IPR017946;IPR030395;noIPR;noIPR;noIPR;noIPR;noIPR;noIPR;noIPR;noIPR;noIPR;noIPR;noIPR;IPR030395;IPR030395;noIPR;noIPR;noIPR;noIPR;IPR017946;IPR017946	HOMOLOGOUS_SUPERFAMILY;DOMAIN;DOMAIN;DOMAIN;DOMAIN;DOMAIN;DOMAIN;DOMAIN;DOMAIN;DOMAIN;DOMAIN;DOMAIN;DOMAIN;DOMAIN;DOMAIN;DOMAIN;DOMAIN;DOMAIN;DOMAIN;HOMOLOGOUS_SUPERFAMILY;HOMOLOGOUS_SUPERFAMILY	PLC-like phosphodiesterase, TIM beta/alpha-barrel domain superfamily;Glycerophosphodiester phosphodiesterase domain;Glycerophosphodiester phosphodiesterase domain;Glycerophosphodiester phosphodiesterase domain;Glycerophosphodiester phosphodiesterase domain;Glycerophosphodiester phosphodiesterase domain;Glycerophosphodiester phosphodiesterase domain;Glycerophosphodiester phosphodiesterase domain;G…	G3DSA:3.20.20.190 (GENE3D);PF03009 (PFAM);mobidb-lite (MOBIDB_LITE);mobidb-lite (MOBIDB_LITE);PTHR43620:SF23 (PANTHER);PTHR43620 (PANTHER);TRANSMEMBRANE (PHOBIUS);CYTOPLASMIC_DOMAIN (PHOBIUS);NON_CYTOPLASMIC_DOMAIN (PHOBIUS);SIGNAL_PEPTIDE (PHOBIUS);SIGNAL_PEPTIDE_N_REGION (PHOBIUS);SIGNAL_PEPTIDE_H_REGION (PHOBIUS);SIGNAL_PEPTIDE_C_REGION (PHOBIUS);PS51704 (PROSITE_PROFILES);PS51704 (PROSITE_PRO…	GO:0006629/GO:0008081;GO:0006629/GO:0008081;;;;;;;;;;;;GO:0006629/GO:0008081;GO:0006629/GO:0008081;;;;;GO:0006629/GO:0008081;GO:0006629/GO:0008081	lipid metabolic process/phosphoric diester hydrolase activity;lipid metabolic process/phosphoric diester hydrolase activity;;;;;;;;;;;;lipid metabolic process/phosphoric diester hydrolase activity;lipid metabolic process/phosphoric diester hydrolase activity;;;;;lipid metabolic process/phosphoric diester hydrolase activity;lipid metabolic process/phosphoric diester hydrolase activity	Biological Process/Molecular Function;Biological Process/Molecular Function;;;;;;;;;;;;Biological Process/Molecular Function;Biological Process/Molecular Function;;;;;Biological Process/Molecular Function;Biological Process/Molecular Function	GO:0006629;GO:0008889	lipid metabolic process;glycerophosphodiester phosphodiesterase activity	Biological Process;Molecular Function	EC:3.1.4.46	Glycerophosphodiester phosphodiesterase
VDC74704.1	IPR008797;IPR023222;noIPR;IPR008797;IPR023222	FAMILY;HOMOLOGOUS_SUPERFAMILY;HOMOLOGOUS_SUPERFAMILY;FAMILY;HOMOLOGOUS_SUPERFAMILY	Oxygen-evolving enhancer protein 3;PsbQ-like domain superfamily;PsbQ-like domain superfamily;Oxygen-evolving enhancer protein 3;PsbQ-like domain superfamily	PF05757 (PFAM);G3DSA:1.20.120.290 (GENE3D);PTHR33399:SF7 (PANTHER);PTHR33399 (PANTHER);SSF101112 (SUPERFAMILY)	GO:0009523/GO:0005509/GO:0019898/GO:0015979/GO:0009654;;;GO:0009523/GO:0005509/GO:0019898/GO:0015979/GO:0009654;	photosystem II/calcium ion binding/extrinsic component of membrane/photosynthesis/photosystem II oxygen evolving complex;;;photosystem II/calcium ion binding/extrinsic component of membrane/photosynthesis/photosystem II oxygen evolving complex;	Cellular Component/Molecular Function/Cellular Component/Biological Process/Cellular Component;;;Cellular Component/Molecular Function/Cellular Component/Biological Process/Cellular Component;	GO:0005509;GO:0009535;GO:0009570;GO:0009654;GO:0009767;GO:0019898;GO:0031977;GO:0045156	calcium ion binding;chloroplast thylakoid membrane;chloroplast stroma;photosystem II oxygen evolving complex;photosynthetic electron transport chain;extrinsic component of membrane;thylakoid lumen;electron transporter, transferring electrons within the cyclic electron transport pathway of photosynthesis activity	Molecular Function;Cellular Component;Cellular Component;Cellular Component;Biological Process;Cellular Component;Cellular Component;Molecular Function
VDC77845.1	IPR006946;IPR008979;noIPR;noIPR;noIPR;noIPR;noIPR;noIPR;noIPR;noIPR;noIPR;noIPR;noIPR	DOMAIN;HOMOLOGOUS_SUPERFAMILY;HOMOLOGOUS_SUPERFAMILY;HOMOLOGOUS_SUPERFAMILY;HOMOLOGOUS_SUPERFAMILY;HOMOLOGOUS_SUPERFAMILY;HOMOLOGOUS_SUPERFAMILY;HOMOLOGOUS_SUPERFAMILY;HOMOLOGOUS_SUPERFAMILY;HOMOLOGOUS_SUPERFAMILY;HOMOLOGOUS_SUPERFAMILY;HOMOLOGOUS_SUPERFAMILY;HOMOLOGOUS_SUPERFAMILY	Domain of unknown function DUF642;Galactose-binding-like domain superfamily;Galactose-binding-like domain superfamily;Galactose-binding-like domain superfamily;Galactose-binding-like domain superfamily;Galactose-binding-like domain superfamily;Galactose-binding-like domain superfamily;Galactose-binding-like domain superfamily;Galactose-binding-like domain superfamily;Galactose-binding-like domain…	PF04862 (PFAM);G3DSA:2.60.120.260 (GENE3D);PTHR31265 (PANTHER);PTHR31265:SF2 (PANTHER);SIGNAL_PEPTIDE_C_REGION (PHOBIUS);NON_CYTOPLASMIC_DOMAIN (PHOBIUS);SIGNAL_PEPTIDE_N_REGION (PHOBIUS);SIGNAL_PEPTIDE (PHOBIUS);SIGNAL_PEPTIDE_H_REGION (PHOBIUS);SignalP-noTM (SIGNALP_EUK);SignalP-TM (SIGNALP_GRAM_POSITIVE);SignalP-TM (SIGNALP_GRAM_NEGATIVE);TMhelix (TMHMM)	;;;;;;;;;;;;	;;;;;;;;;;;;	;;;;;;;;;;;;	GO:0005618;GO:0005643;GO:0005886	cell wall;nuclear pore;plasma membrane	Cellular Component;Cellular Component;Cellular Component
VDC82439.1	IPR001283;IPR014044;IPR014044;IPR035940;noIPR;IPR001283;IPR018244;IPR018244;noIPR;noIPR;noIPR;noIPR;noIPR;noIPR;noIPR;noIPR;noIPR;IPR035940	FAMILY;DOMAIN;DOMAIN;HOMOLOGOUS_SUPERFAMILY;HOMOLOGOUS_SUPERFAMILY;FAMILY;CONSERVED_SITE;CONSERVED_SITE;CONSERVED_SITE;CONSERVED_SITE;CONSERVED_SITE;CONSERVED_SITE;CONSERVED_SITE;CONSERVED_SITE;CONSERVED_SITE;CONSERVED_SITE;CONSERVED_SITE;HOMOLOGOUS_SUPERFAMILY	Cysteine-rich secretory protein-related;CAP domain;CAP domain;CAP superfamily;CAP superfamily;Cysteine-rich secretory protein-related;Allergen V5/Tpx-1-related, conserved site;Allergen V5/Tpx-1-related, conserved site;Allergen V5/Tpx-1-related, conserved site;Allergen V5/Tpx-1-related, conserved site;Allergen V5/Tpx-1-related, conserved site;Allergen V5/Tpx-1-related, conserved site;Allergen V5/T…	PR00837 (PRINTS);SM00198 (SMART);PF00188 (PFAM);G3DSA:3.40.33.10 (GENE3D);PTHR10334:SF392 (PANTHER);PTHR10334 (PANTHER);PS01009 (PROSITE_PATTERNS);PS01010 (PROSITE_PATTERNS);NON_CYTOPLASMIC_DOMAIN (PHOBIUS);SIGNAL_PEPTIDE_H_REGION (PHOBIUS);SIGNAL_PEPTIDE (PHOBIUS);SIGNAL_PEPTIDE_C_REGION (PHOBIUS);SIGNAL_PEPTIDE_N_REGION (PHOBIUS);cd05381 (CDD);SignalP-TM (SIGNALP_GRAM_POSITIVE);SignalP-noTM (SI…	;;;;;;GO:0005576;GO:0005576;;;;;;;;;;	;;;;;;extracellular region;extracellular region;;;;;;;;;;	;;;;;;Cellular Component;Cellular Component;;;;;;;;;;	GO:0005615;GO:0005618;GO:0009414;GO:0009611;GO:0009617;GO:0009627;GO:0009723;GO:0009751;GO:0009753;GO:0010266;GO:0080027	extracellular space;cell wall;response to water deprivation;response to wounding;response to bacterium;systemic acquired resistance;response to ethylene;response to salicylic acid;response to jasmonic acid;response to vitamin B1;response to herbivore	Cellular Component;Cellular Component;Biological Process;Biological Process;Biological Process;Biological Process;Biological Process;Biological Process;Biological Process;Biological Process;Biological Process
VDC83702.1	IPR000845;noIPR;noIPR;noIPR;noIPR;noIPR;noIPR;noIPR;noIPR;noIPR;IPR035994	DOMAIN;DOMAIN;DOMAIN;DOMAIN;DOMAIN;DOMAIN;DOMAIN;DOMAIN;DOMAIN;DOMAIN;HOMOLOGOUS_SUPERFAMILY	Nucleoside phosphorylase domain;Nucleoside phosphorylase domain;Nucleoside phosphorylase domain;Nucleoside phosphorylase domain;Nucleoside phosphorylase domain;Nucleoside phosphorylase domain;Nucleoside phosphorylase domain;Nucleoside phosphorylase domain;Nucleoside phosphorylase domain;Nucleoside phosphorylase domain;Nucleoside phosphorylase superfamily	PF01048 (PFAM);PTHR21234:SF42 (PANTHER);PTHR21234 (PANTHER);SIGNAL_PEPTIDE_N_REGION (PHOBIUS);SIGNAL_PEPTIDE_H_REGION (PHOBIUS);SIGNAL_PEPTIDE (PHOBIUS);SIGNAL_PEPTIDE_C_REGION (PHOBIUS);NON_CYTOPLASMIC_DOMAIN (PHOBIUS);cd09008 (CDD);SignalP-noTM (SIGNALP_EUK);SSF53167 (SUPERFAMILY)	GO:0009116/GO:0003824;;;;;;;;;;GO:0009116/GO:0003824	nucleoside metabolic process/catalytic activity;;;;;;;;;;nucleoside metabolic process/catalytic activity	Biological Process/Molecular Function;;;;;;;;;;Biological Process/Molecular Function	GO:0003674;GO:0034641;GO:0044281	molecular_function;cellular nitrogen compound metabolic process;small molecule metabolic process	Molecular Function;Biological Process;Biological Process
VDD01928.1	IPR002160;noIPR;IPR002160;noIPR;IPR002160;IPR002160;noIPR;noIPR;noIPR;noIPR;noIPR;noIPR;IPR011065;IPR011065	FAMILY;FAMILY;FAMILY;FAMILY;FAMILY;FAMILY;FAMILY;FAMILY;FAMILY;FAMILY;FAMILY;FAMILY;HOMOLOGOUS_SUPERFAMILY;HOMOLOGOUS_SUPERFAMILY	Proteinase inhibitor I3, Kunitz legume;Proteinase inhibitor I3, Kunitz legume;Proteinase inhibitor I3, Kunitz legume;Proteinase inhibitor I3, Kunitz legume;Proteinase inhibitor I3, Kunitz legume;Proteinase inhibitor I3, Kunitz legume;Proteinase inhibitor I3, Kunitz legume;Proteinase inhibitor I3, Kunitz legume;Proteinase inhibitor I3, Kunitz legume;Proteinase inhibitor I3, Kunitz legume;Proteinas…	SM00452 (SMART);G3DSA:2.80.10.50 (GENE3D);PF00197 (PFAM);PTHR33107:SF14 (PANTHER);PTHR33107 (PANTHER);PS00283 (PROSITE_PATTERNS);SIGNAL_PEPTIDE_H_REGION (PHOBIUS);SIGNAL_PEPTIDE_C_REGION (PHOBIUS);SIGNAL_PEPTIDE (PHOBIUS);SIGNAL_PEPTIDE_N_REGION (PHOBIUS);NON_CYTOPLASMIC_DOMAIN (PHOBIUS);SignalP-noTM (SIGNALP_EUK);SSF50386 (SUPERFAMILY);SSF50386 (SUPERFAMILY)	GO:0004866;;GO:0004866;;GO:0004866;GO:0004866;;;;;;;;	endopeptidase inhibitor activity;;endopeptidase inhibitor activity;;endopeptidase inhibitor activity;endopeptidase inhibitor activity;;;;;;;;	Molecular Function;;Molecular Function;;Molecular Function;Molecular Function;;;;;;;;	GO:0004866;GO:0010951	endopeptidase inhibitor activity;negative regulation of endopeptidase activity	Molecular Function;Biological Process
VDD07505.1	noIPR;noIPR;noIPR;IPR001739;noIPR;noIPR;noIPR;noIPR;noIPR;noIPR;noIPR;noIPR;IPR039622;noIPR;IPR001739;IPR016177	null;null;null;DOMAIN;DOMAIN;DOMAIN;DOMAIN;DOMAIN;DOMAIN;DOMAIN;DOMAIN;DOMAIN;FAMILY;FAMILY;DOMAIN;HOMOLOGOUS_SUPERFAMILY	null;null;null;Methyl-CpG DNA binding;Methyl-CpG DNA binding;Methyl-CpG DNA binding;Methyl-CpG DNA binding;Methyl-CpG DNA binding;Methyl-CpG DNA binding;Methyl-CpG DNA binding;Methyl-CpG DNA binding;Methyl-CpG DNA binding;Methyl-CpG-binding domain-containing protein 10/11;Methyl-CpG-binding domain-containing protein 10/11;Methyl-CpG DNA binding;DNA-binding domain superfamily	Coil (COILS);Coil (COILS);G3DSA:3.30.890.10 (GENE3D);PF01429 (PFAM);mobidb-lite (MOBIDB_LITE);mobidb-lite (MOBIDB_LITE);mobidb-lite (MOBIDB_LITE);mobidb-lite (MOBIDB_LITE);mobidb-lite (MOBIDB_LITE);mobidb-lite (MOBIDB_LITE);mobidb-lite (MOBIDB_LITE);PTHR33729:SF5 (PANTHER);PTHR33729 (PANTHER);PTHR33729:SF5 (PANTHER);PS50982 (PROSITE_PROFILES);SSF54171 (SUPERFAMILY)	;;;GO:0003677;;;;;;;;;;;GO:0003677;GO:0003677	;;;DNA binding;;;;;;;;;;;DNA binding;DNA binding	;;;Molecular Function;;;;;;;;;;;Molecular Function;Molecular Function	GO:0003677;GO:0005829	DNA binding;cytosol	Molecular Function;Cellular Component
VDD10604.1	IPR000490;noIPR;noIPR;noIPR;noIPR;noIPR;noIPR;noIPR;noIPR;noIPR;noIPR;noIPR;IPR017853;noIPR	FAMILY;FAMILY;FAMILY;FAMILY;FAMILY;FAMILY;FAMILY;FAMILY;FAMILY;FAMILY;FAMILY;FAMILY;HOMOLOGOUS_SUPERFAMILY;HOMOLOGOUS_SUPERFAMILY	Glycoside hydrolase family 17;Glycoside hydrolase family 17;Glycoside hydrolase family 17;Glycoside hydrolase family 17;Glycoside hydrolase family 17;Glycoside hydrolase family 17;Glycoside hydrolase family 17;Glycoside hydrolase family 17;Glycoside hydrolase family 17;Glycoside hydrolase family 17;Glycoside hydrolase family 17;Glycoside hydrolase family 17;Glycoside hydrolase superfamily;Glycosi…	PF00332 (PFAM);G3DSA:3.20.20.80 (GENE3D);PTHR32227 (PANTHER);PTHR32227:SF276 (PANTHER);SIGNAL_PEPTIDE (PHOBIUS);SIGNAL_PEPTIDE_H_REGION (PHOBIUS);SIGNAL_PEPTIDE_N_REGION (PHOBIUS);SIGNAL_PEPTIDE_C_REGION (PHOBIUS);NON_CYTOPLASMIC_DOMAIN (PHOBIUS);SignalP-noTM (SIGNALP_EUK);SignalP-noTM (SIGNALP_GRAM_NEGATIVE);SignalP-TM (SIGNALP_GRAM_POSITIVE);SSF51445 (SUPERFAMILY);TMhelix (TMHMM)	GO:0005975/GO:0004553;;;;;;;;;;;;;	carbohydrate metabolic process/hydrolase activity, hydrolyzing O-glycosyl compounds;;;;;;;;;;;;;	Biological Process/Molecular Function;;;;;;;;;;;;;	GO:0004553;GO:0005975	hydrolase activity, hydrolyzing O-glycosyl compounds;carbohydrate metabolic process	Molecular Function;Biological Process
VDD11612.1	IPR007513;noIPR;noIPR;noIPR;IPR040211;noIPR	DOMAIN;DOMAIN;DOMAIN;DOMAIN;FAMILY;FAMILY	Uncharacterised protein family SERF, N-terminal;Uncharacterised protein family SERF, N-terminal;Uncharacterised protein family SERF, N-terminal;Uncharacterised protein family SERF, N-terminal;Small EDRK-rich factor 1/2;Small EDRK-rich factor 1/2	PF04419 (PFAM);mobidb-lite (MOBIDB_LITE);mobidb-lite (MOBIDB_LITE);mobidb-lite (MOBIDB_LITE);PTHR13596 (PANTHER);PTHR13596:SF8 (PANTHER)	;;;;;	;;;;;	;;;;;	GO:0005576;GO:0008219	extracellular region;cell death	Cellular Component;Biological Process
VDD11711.1	IPR001563;IPR001563;IPR029058;IPR001563;noIPR;IPR018202;noIPR;noIPR;noIPR;noIPR;noIPR;noIPR;noIPR;IPR029058;noIPR	FAMILY;FAMILY;HOMOLOGOUS_SUPERFAMILY;FAMILY;FAMILY;ACTIVE_SITE;ACTIVE_SITE;ACTIVE_SITE;ACTIVE_SITE;ACTIVE_SITE;ACTIVE_SITE;ACTIVE_SITE;ACTIVE_SITE;HOMOLOGOUS_SUPERFAMILY;HOMOLOGOUS_SUPERFAMILY	Peptidase S10, serine carboxypeptidase;Peptidase S10, serine carboxypeptidase;Alpha/Beta hydrolase fold;Peptidase S10, serine carboxypeptidase;Peptidase S10, serine carboxypeptidase;Serine carboxypeptidase, serine active site;Serine carboxypeptidase, serine active site;Serine carboxypeptidase, serine active site;Serine carboxypeptidase, serine active site;Serine carboxypeptidase, serine active si…	PR00724 (PRINTS);PF00450 (PFAM);G3DSA:3.40.50.1820 (GENE3D);PTHR11802 (PANTHER);PTHR11802:SF334 (PANTHER);PS00131 (PROSITE_PATTERNS);SIGNAL_PEPTIDE (PHOBIUS);SIGNAL_PEPTIDE_N_REGION (PHOBIUS);NON_CYTOPLASMIC_DOMAIN (PHOBIUS);SIGNAL_PEPTIDE_C_REGION (PHOBIUS);SIGNAL_PEPTIDE_H_REGION (PHOBIUS);SignalP-TM (SIGNALP_GRAM_POSITIVE);SignalP-noTM (SIGNALP_EUK);SSF53474 (SUPERFAMILY);TMhelix (TMHMM)	GO:0006508/GO:0004185;GO:0006508/GO:0004185;;GO:0006508/GO:0004185;;GO:0004185;;;;;;;;;	proteolysis/serine-type carboxypeptidase activity;proteolysis/serine-type carboxypeptidase activity;;proteolysis/serine-type carboxypeptidase activity;;serine-type carboxypeptidase activity;;;;;;;;;	Biological Process/Molecular Function;Biological Process/Molecular Function;;Biological Process/Molecular Function;;Molecular Function;;;;;;;;;	GO:0005576;GO:0005777;GO:0008233;GO:0016746;GO:0019748	extracellular region;peroxisome;peptidase activity;transferase activity, transferring acyl groups;secondary metabolic process	Cellular Component;Cellular Component;Molecular Function;Molecular Function;Biological Process	EC:3.4.17.11;EC:3.4.21;EC:3.4.16;EC:3.4.16.2;EC:3.4.16.6;EC:3.4.16.5	Glutamate carboxypeptidase;Acting on peptide bonds (peptidases);Acting on peptide bonds (peptidases);Lysosomal Pro-Xaa carboxypeptidase;Carboxypeptidase D;Carboxypeptidase C
VDD13371.1	IPR002083;IPR008974;IPR008974;noIPR;noIPR;noIPR;noIPR;noIPR;noIPR;noIPR;IPR002083;IPR002083;IPR002083;IPR002083;noIPR;IPR008974;IPR008974;noIPR	DOMAIN;HOMOLOGOUS_SUPERFAMILY;HOMOLOGOUS_SUPERFAMILY;HOMOLOGOUS_SUPERFAMILY;HOMOLOGOUS_SUPERFAMILY;HOMOLOGOUS_SUPERFAMILY;HOMOLOGOUS_SUPERFAMILY;HOMOLOGOUS_SUPERFAMILY;HOMOLOGOUS_SUPERFAMILY;HOMOLOGOUS_SUPERFAMILY;DOMAIN;DOMAIN;DOMAIN;DOMAIN;DOMAIN;HOMOLOGOUS_SUPERFAMILY;HOMOLOGOUS_SUPERFAMILY;HOMOLOGOUS_SUPERFAMILY	MATH/TRAF domain;TRAF-like;TRAF-like;TRAF-like;TRAF-like;TRAF-like;TRAF-like;TRAF-like;TRAF-like;TRAF-like;MATH/TRAF domain;MATH/TRAF domain;MATH/TRAF domain;MATH/TRAF domain;MATH/TRAF domain;TRAF-like;TRAF-like;TRAF-like	SM00061 (SMART);G3DSA:2.60.210.10 (GENE3D);G3DSA:2.60.210.10 (GENE3D);PTHR46162 (PANTHER);PTHR46162:SF12 (PANTHER);SIGNAL_PEPTIDE_N_REGION (PHOBIUS);SIGNAL_PEPTIDE (PHOBIUS);SIGNAL_PEPTIDE_C_REGION (PHOBIUS);SIGNAL_PEPTIDE_H_REGION (PHOBIUS);NON_CYTOPLASMIC_DOMAIN (PHOBIUS);PS50144 (PROSITE_PROFILES);PS50144 (PROSITE_PROFILES);cd00121 (CDD);cd00121 (CDD);SignalP-TM (SIGNALP_EUK);SSF49599 (SUPERFA…	GO:0005515;GO:0005515;GO:0005515;;;;;;;;GO:0005515;GO:0005515;GO:0005515;GO:0005515;;GO:0005515;GO:0005515;	protein binding;protein binding;protein binding;;;;;;;;protein binding;protein binding;protein binding;protein binding;;protein binding;protein binding;	Molecular Function;Molecular Function;Molecular Function;;;;;;;;Molecular Function;Molecular Function;Molecular Function;Molecular Function;;Molecular Function;Molecular Function;	GO:0005515	protein binding	Molecular Function
VDD17774.1	IPR012946;IPR012946;IPR000490;noIPR;noIPR;noIPR;IPR000490;noIPR;noIPR;noIPR;noIPR;noIPR;noIPR;noIPR;noIPR;IPR017853	DOMAIN;DOMAIN;FAMILY;FAMILY;FAMILY;FAMILY;FAMILY;FAMILY;FAMILY;FAMILY;FAMILY;FAMILY;FAMILY;FAMILY;FAMILY;HOMOLOGOUS_SUPERFAMILY	X8 domain;X8 domain;Glycoside hydrolase family 17;Glycoside hydrolase family 17;Glycoside hydrolase family 17;Glycoside hydrolase family 17;Glycoside hydrolase family 17;Glycoside hydrolase family 17;Glycoside hydrolase family 17;Glycoside hydrolase family 17;Glycoside hydrolase family 17;Glycoside hydrolase family 17;Glycoside hydrolase family 17;Glycoside hydrolase family 17;Glycoside hydrolase…	SM00768 (SMART);PF07983 (PFAM);PF00332 (PFAM);G3DSA:3.20.20.80 (GENE3D);PTHR32227 (PANTHER);PTHR32227:SF88 (PANTHER);PS00587 (PROSITE_PATTERNS);SIGNAL_PEPTIDE_C_REGION (PHOBIUS);SIGNAL_PEPTIDE (PHOBIUS);SIGNAL_PEPTIDE_N_REGION (PHOBIUS);CYTOPLASMIC_DOMAIN (PHOBIUS);NON_CYTOPLASMIC_DOMAIN (PHOBIUS);TRANSMEMBRANE (PHOBIUS);SIGNAL_PEPTIDE_H_REGION (PHOBIUS);SignalP-noTM (SIGNALP_EUK);SSF51445 (SUPER…	;;GO:0005975/GO:0004553;;;;GO:0005975/GO:0004553;;;;;;;;;	;;carbohydrate metabolic process/hydrolase activity, hydrolyzing O-glycosyl compounds;;;;carbohydrate metabolic process/hydrolase activity, hydrolyzing O-glycosyl compounds;;;;;;;;;	;;Biological Process/Molecular Function;;;;Biological Process/Molecular Function;;;;;;;;;	GO:0004553;GO:0005975;GO:0046658	hydrolase activity, hydrolyzing O-glycosyl compounds;carbohydrate metabolic process;anchored component of plasma membrane	Molecular Function;Biological Process;Cellular Component
VDD18940.1	IPR001910;IPR036452;noIPR;noIPR;noIPR;noIPR;noIPR;noIPR;noIPR;noIPR;noIPR;noIPR;IPR036452;IPR036452	DOMAIN;HOMOLOGOUS_SUPERFAMILY;HOMOLOGOUS_SUPERFAMILY;HOMOLOGOUS_SUPERFAMILY;HOMOLOGOUS_SUPERFAMILY;HOMOLOGOUS_SUPERFAMILY;HOMOLOGOUS_SUPERFAMILY;HOMOLOGOUS_SUPERFAMILY;HOMOLOGOUS_SUPERFAMILY;HOMOLOGOUS_SUPERFAMILY;HOMOLOGOUS_SUPERFAMILY;HOMOLOGOUS_SUPERFAMILY;HOMOLOGOUS_SUPERFAMILY;HOMOLOGOUS_SUPERFAMILY	Inosine/uridine-preferring nucleoside hydrolase domain;Ribonucleoside hydrolase-like;Ribonucleoside hydrolase-like;Ribonucleoside hydrolase-like;Ribonucleoside hydrolase-like;Ribonucleoside hydrolase-like;Ribonucleoside hydrolase-like;Ribonucleoside hydrolase-like;Ribonucleoside hydrolase-like;Ribonucleoside hydrolase-like;Ribonucleoside hydrolase-like;Ribonucleoside hydrolase-like;Ribonucleoside…	PF01156 (PFAM);G3DSA:3.90.245.10 (GENE3D);PTHR46692 (PANTHER);PTHR46692 (PANTHER);PTHR46692:SF1 (PANTHER);PTHR46692:SF1 (PANTHER);SIGNAL_PEPTIDE_N_REGION (PHOBIUS);SIGNAL_PEPTIDE (PHOBIUS);SIGNAL_PEPTIDE_H_REGION (PHOBIUS);SIGNAL_PEPTIDE_C_REGION (PHOBIUS);NON_CYTOPLASMIC_DOMAIN (PHOBIUS);SignalP-noTM (SIGNALP_EUK);SSF53590 (SUPERFAMILY);SSF53590 (SUPERFAMILY)	;;;;;;;;;;;;;	;;;;;;;;;;;;;	;;;;;;;;;;;;;	GO:0006148;GO:0006154;GO:0009611;GO:0009753;GO:0047622;GO:0047724	inosine catabolic process;adenosine catabolic process;response to wounding;response to jasmonic acid;adenosine nucleosidase activity;inosine nucleosidase activity	Biological Process;Biological Process;Biological Process;Biological Process;Molecular Function;Molecular Function	EC:3.2.2.7;EC:3.2.2.2;EC:3.2.2.1	Adenosine nucleosidase;Inosine nucleosidase;Purine nucleosidase
VDD20046.1	IPR008979;IPR006946;noIPR;noIPR;noIPR;noIPR;noIPR;noIPR;noIPR;noIPR;IPR008979	HOMOLOGOUS_SUPERFAMILY;DOMAIN;DOMAIN;DOMAIN;DOMAIN;DOMAIN;DOMAIN;DOMAIN;DOMAIN;DOMAIN;HOMOLOGOUS_SUPERFAMILY	Galactose-binding-like domain superfamily;Domain of unknown function DUF642;Domain of unknown function DUF642;Domain of unknown function DUF642;Domain of unknown function DUF642;Domain of unknown function DUF642;Domain of unknown function DUF642;Domain of unknown function DUF642;Domain of unknown function DUF642;Domain of unknown function DUF642;Galactose-binding-like domain superfamily	G3DSA:2.60.120.260 (GENE3D);PF04862 (PFAM);PTHR31265 (PANTHER);PTHR31265:SF29 (PANTHER);SIGNAL_PEPTIDE_H_REGION (PHOBIUS);SIGNAL_PEPTIDE_C_REGION (PHOBIUS);SIGNAL_PEPTIDE (PHOBIUS);SIGNAL_PEPTIDE_N_REGION (PHOBIUS);NON_CYTOPLASMIC_DOMAIN (PHOBIUS);SignalP-noTM (SIGNALP_EUK);SSF49785 (SUPERFAMILY)	;;;;;;;;;;	;;;;;;;;;;	;;;;;;;;;;	GO:0003674	molecular_function	Molecular Function
VDD20524.1	IPR032861;IPR021109;IPR021109;IPR032799;IPR001461;noIPR;noIPR;noIPR;noIPR;noIPR;noIPR;IPR033121;noIPR;IPR021109	DOMAIN;HOMOLOGOUS_SUPERFAMILY;HOMOLOGOUS_SUPERFAMILY;DOMAIN;FAMILY;FAMILY;FAMILY;FAMILY;FAMILY;FAMILY;FAMILY;DOMAIN;DOMAIN;HOMOLOGOUS_SUPERFAMILY	Xylanase inhibitor, N-terminal;Aspartic peptidase domain superfamily;Aspartic peptidase domain superfamily;Xylanase inhibitor, C-terminal;Aspartic peptidase A1 family;Aspartic peptidase A1 family;Aspartic peptidase A1 family;Aspartic peptidase A1 family;Aspartic peptidase A1 family;Aspartic peptidase A1 family;Aspartic peptidase A1 family;Peptidase family A1 domain;Peptidase family A1 domain;Aspa…	PF14543 (PFAM);G3DSA:2.40.70.10 (GENE3D);G3DSA:2.40.70.10 (GENE3D);PF14541 (PFAM);PTHR13683 (PANTHER);PTHR13683:SF736 (PANTHER);SIGNAL_PEPTIDE_C_REGION (PHOBIUS);SIGNAL_PEPTIDE_N_REGION (PHOBIUS);SIGNAL_PEPTIDE_H_REGION (PHOBIUS);NON_CYTOPLASMIC_DOMAIN (PHOBIUS);SIGNAL_PEPTIDE (PHOBIUS);PS51767 (PROSITE_PROFILES);SignalP-noTM (SIGNALP_EUK);SSF50630 (SUPERFAMILY)	;;;;GO:0006508/GO:0004190;;;;;;;;;	;;;;proteolysis/aspartic-type endopeptidase activity;;;;;;;;;	;;;;Biological Process/Molecular Function;;;;;;;;;	GO:0003677;GO:0004190;GO:0005618;GO:0006508	DNA binding;aspartic-type endopeptidase activity;cell wall;proteolysis	Molecular Function;Molecular Function;Cellular Component;Biological Process	EC:3.4.99;EC:3.4.23.1;EC:3.4.23;EC:3.4.23.32;EC:3.4.23.43;EC:3.4.23.20;EC:3.4.23.25;EC:3.4.23.36;EC:3.4.23.4;EC:3.4.23.35;EC:3.4.23.5;EC:3.4.23.34;EC:3.4.23.15	Acting on peptide bonds (peptidases);Pepsin A;Acting on peptide bonds (peptidases);Scytalidopepsin B;Prepilin peptidase;Penicillopepsin;Saccharopepsin;Signal peptidase II;Chymosin;Barrierpepsin;Cathepsin D;Cathepsin E;Renin
VVB07152.1	IPR000782;IPR000782;IPR036378;noIPR;noIPR;noIPR;noIPR;noIPR;noIPR;noIPR;noIPR;noIPR;noIPR;IPR000782;noIPR;noIPR;IPR036378	DOMAIN;DOMAIN;HOMOLOGOUS_SUPERFAMILY;HOMOLOGOUS_SUPERFAMILY;HOMOLOGOUS_SUPERFAMILY;HOMOLOGOUS_SUPERFAMILY;HOMOLOGOUS_SUPERFAMILY;HOMOLOGOUS_SUPERFAMILY;HOMOLOGOUS_SUPERFAMILY;HOMOLOGOUS_SUPERFAMILY;HOMOLOGOUS_SUPERFAMILY;HOMOLOGOUS_SUPERFAMILY;HOMOLOGOUS_SUPERFAMILY;DOMAIN;DOMAIN;DOMAIN;HOMOLOGOUS_SUPERFAMILY	FAS1 domain;FAS1 domain;FAS1 domain superfamily;FAS1 domain superfamily;FAS1 domain superfamily;FAS1 domain superfamily;FAS1 domain superfamily;FAS1 domain superfamily;FAS1 domain superfamily;FAS1 domain superfamily;FAS1 domain superfamily;FAS1 domain superfamily;FAS1 domain superfamily;FAS1 domain;FAS1 domain;FAS1 domain;FAS1 domain superfamily	SM00554 (SMART);PF02469 (PFAM);G3DSA:2.30.180.10 (GENE3D);mobidb-lite (MOBIDB_LITE);PTHR32077 (PANTHER);PTHR32077:SF57 (PANTHER);SIGNAL_PEPTIDE_N_REGION (PHOBIUS);SIGNAL_PEPTIDE (PHOBIUS);SIGNAL_PEPTIDE_C_REGION (PHOBIUS);NON_CYTOPLASMIC_DOMAIN (PHOBIUS);SIGNAL_PEPTIDE_H_REGION (PHOBIUS);TRANSMEMBRANE (PHOBIUS);CYTOPLASMIC_DOMAIN (PHOBIUS);PS50213 (PROSITE_PROFILES);SignalP-noTM (SIGNALP_EUK);Sig…	;;;;;;;;;;;;;;;;	;;;;;;;;;;;;;;;;	;;;;;;;;;;;;;;;;	GO:0005886;GO:0009506;GO:0009834;GO:0031225	plasma membrane;plasmodesma;plant-type secondary cell wall biogenesis;anchored component of membrane	Cellular Component;Cellular Component;Biological Process;Cellular Component
VVB08590.1	IPR002016;IPR000823;noIPR;IPR002016;noIPR;noIPR;noIPR;IPR019794;IPR019793;noIPR;noIPR;noIPR;noIPR;noIPR;IPR002016;IPR033905;noIPR;noIPR;IPR010255	DOMAIN;FAMILY;FAMILY;DOMAIN;DOMAIN;DOMAIN;DOMAIN;ACTIVE_SITE;BINDING_SITE;BINDING_SITE;BINDING_SITE;BINDING_SITE;BINDING_SITE;BINDING_SITE;DOMAIN;DOMAIN;DOMAIN;DOMAIN;HOMOLOGOUS_SUPERFAMILY	Haem peroxidase;Plant peroxidase;Plant peroxidase;Haem peroxidase;Haem peroxidase;Haem peroxidase;Haem peroxidase;Peroxidase, active site;Peroxidases heam-ligand binding site;Peroxidases heam-ligand binding site;Peroxidases heam-ligand binding site;Peroxidases heam-ligand binding site;Peroxidases heam-ligand binding site;Peroxidases heam-ligand binding site;Haem peroxidase;Secretory peroxidase;Se…	PR00458 (PRINTS);PR00461 (PRINTS);G3DSA:1.10.420.10 (GENE3D);PF00141 (PFAM);G3DSA:1.10.520.10 (GENE3D);PTHR31388:SF113 (PANTHER);PTHR31388 (PANTHER);PS00436 (PROSITE_PATTERNS);PS00435 (PROSITE_PATTERNS);NON_CYTOPLASMIC_DOMAIN (PHOBIUS);SIGNAL_PEPTIDE_N_REGION (PHOBIUS);SIGNAL_PEPTIDE_H_REGION (PHOBIUS);SIGNAL_PEPTIDE_C_REGION (PHOBIUS);SIGNAL_PEPTIDE (PHOBIUS);PS50873 (PROSITE_PROFILES);cd00693 (…	GO:0055114/GO:0020037/GO:0004601/GO:0006979;GO:0055114/GO:0020037/GO:0004601/GO:0006979;;GO:0055114/GO:0020037/GO:0004601/GO:0006979;;;;GO:0055114/GO:0004601;;;;;;;GO:0055114/GO:0020037/GO:0004601/GO:0006979;GO:0004601/GO:0042744;;;GO:0055114/GO:0020037/GO:0004601/GO:0006979	oxidation-reduction process/heme binding/peroxidase activity/response to oxidative stress;oxidation-reduction process/heme binding/peroxidase activity/response to oxidative stress;;oxidation-reduction process/heme binding/peroxidase activity/response to oxidative stress;;;;oxidation-reduction process/peroxidase activity;;;;;;;oxidation-reduction process/heme binding/peroxidase activity/response t…	Biological Process/Molecular Function/Molecular Function/Biological Process;Biological Process/Molecular Function/Molecular Function/Biological Process;;Biological Process/Molecular Function/Molecular Function/Biological Process;;;;Biological Process/Molecular Function;;;;;;;Biological Process/Molecular Function/Molecular Function/Biological Process;Molecular Function/Biological Process;;;Biologi…	GO:0004601;GO:0005576;GO:0006979;GO:0020037;GO:0042744;GO:0046872;GO:0055114;GO:0098869	peroxidase activity;extracellular region;response to oxidative stress;heme binding;hydrogen peroxide catabolic process;metal ion binding;oxidation-reduction process;cellular oxidant detoxification	Molecular Function;Cellular Component;Biological Process;Molecular Function;Biological Process;Molecular Function;Biological Process;Biological Process	EC:1.11.1.7	Peroxidase
XP_006390229.1	IPR008972;IPR011706;IPR008972;IPR001117;IPR011707;IPR008972;noIPR;noIPR;noIPR;noIPR;noIPR;noIPR;noIPR;IPR034275;IPR034273;noIPR;IPR008972;IPR008972;IPR008972;noIPR	HOMOLOGOUS_SUPERFAMILY;DOMAIN;HOMOLOGOUS_SUPERFAMILY;DOMAIN;DOMAIN;HOMOLOGOUS_SUPERFAMILY;HOMOLOGOUS_SUPERFAMILY;HOMOLOGOUS_SUPERFAMILY;HOMOLOGOUS_SUPERFAMILY;HOMOLOGOUS_SUPERFAMILY;HOMOLOGOUS_SUPERFAMILY;HOMOLOGOUS_SUPERFAMILY;HOMOLOGOUS_SUPERFAMILY;DOMAIN;DOMAIN;DOMAIN;HOMOLOGOUS_SUPERFAMILY;HOMOLOGOUS_SUPERFAMILY;HOMOLOGOUS_SUPERFAMILY;HOMOLOGOUS_SUPERFAMILY	Cupredoxin;Multicopper oxidase, type 2;Cupredoxin;Multicopper oxidase, type 1;Multicopper oxidase, type 3;Cupredoxin;Cupredoxin;Cupredoxin;Cupredoxin;Cupredoxin;Cupredoxin;Cupredoxin;Cupredoxin;Ascorbate oxidase homologue, third cupredoxin domain;Ascorbate oxidase homologue, first cupredoxin domain;Ascorbate oxidase homologue, first cupredoxin domain;Cupredoxin;Cupredoxin;Cupredoxin;Cupredoxin	G3DSA:2.60.40.420 (GENE3D);PF07731 (PFAM);G3DSA:2.60.40.420 (GENE3D);PF00394 (PFAM);PF07732 (PFAM);G3DSA:2.60.40.420 (GENE3D);PTHR11709:SF238 (PANTHER);PTHR11709 (PANTHER);NON_CYTOPLASMIC_DOMAIN (PHOBIUS);SIGNAL_PEPTIDE (PHOBIUS);SIGNAL_PEPTIDE_H_REGION (PHOBIUS);SIGNAL_PEPTIDE_N_REGION (PHOBIUS);SIGNAL_PEPTIDE_C_REGION (PHOBIUS);cd13894 (CDD);cd13846 (CDD);SignalP-noTM (SIGNALP_EUK);SSF49503 (SU…	;GO:0016491/GO:0005507/GO:0055114;;GO:0055114;GO:0005507;;;;;;;;;GO:0005507;GO:0005507;;;;;	;oxidoreductase activity/copper ion binding/oxidation-reduction process;;oxidation-reduction process;copper ion binding;;;;;;;;;copper ion binding;copper ion binding;;;;;	;Molecular Function/Molecular Function/Biological Process;;Biological Process;Molecular Function;;;;;;;;;Molecular Function;Molecular Function;;;;;	GO:0005507;GO:0005618;GO:0009506;GO:0016491;GO:0055114	copper ion binding;cell wall;plasmodesma;oxidoreductase activity;oxidation-reduction process	Molecular Function;Cellular Component;Cellular Component;Molecular Function;Biological Process
XP_006395632.1	IPR001461;IPR021109;IPR032861;IPR032799;IPR021109;noIPR;IPR001461;noIPR;noIPR;noIPR;noIPR;noIPR;IPR033121;IPR034161;noIPR;noIPR;noIPR;IPR021109	FAMILY;HOMOLOGOUS_SUPERFAMILY;DOMAIN;DOMAIN;HOMOLOGOUS_SUPERFAMILY;HOMOLOGOUS_SUPERFAMILY;FAMILY;FAMILY;FAMILY;FAMILY;FAMILY;FAMILY;DOMAIN;DOMAIN;DOMAIN;DOMAIN;DOMAIN;HOMOLOGOUS_SUPERFAMILY	Aspartic peptidase A1 family;Aspartic peptidase domain superfamily;Xylanase inhibitor, N-terminal;Xylanase inhibitor, C-terminal;Aspartic peptidase domain superfamily;Aspartic peptidase domain superfamily;Aspartic peptidase A1 family;Aspartic peptidase A1 family;Aspartic peptidase A1 family;Aspartic peptidase A1 family;Aspartic peptidase A1 family;Aspartic peptidase A1 family;Peptidase family A1 …	PR00792 (PRINTS);G3DSA:2.40.70.10 (GENE3D);PF14543 (PFAM);PF14541 (PFAM);G3DSA:2.40.70.10 (GENE3D);PTHR13683:SF705 (PANTHER);PTHR13683 (PANTHER);SIGNAL_PEPTIDE (PHOBIUS);NON_CYTOPLASMIC_DOMAIN (PHOBIUS);SIGNAL_PEPTIDE_C_REGION (PHOBIUS);SIGNAL_PEPTIDE_H_REGION (PHOBIUS);SIGNAL_PEPTIDE_N_REGION (PHOBIUS);PS51767 (PROSITE_PROFILES);cd05476 (CDD);SignalP-noTM (SIGNALP_GRAM_NEGATIVE);SignalP-noTM (SI…	GO:0004190/GO:0006508;;;;;;GO:0004190/GO:0006508;;;;;;;;;;;	aspartic-type endopeptidase activity/proteolysis;;;;;;aspartic-type endopeptidase activity/proteolysis;;;;;;;;;;;	Molecular Function/Biological Process;;;;;;Molecular Function/Biological Process;;;;;;;;;;;	GO:0004190;GO:0005576;GO:0006508	aspartic-type endopeptidase activity;extracellular region;proteolysis	Molecular Function;Cellular Component;Biological Process	EC:3.4.99;EC:3.4.23.1;EC:3.4.23;EC:3.4.23.32;EC:3.4.23.43;EC:3.4.23.20;EC:3.4.23.25;EC:3.4.23.36;EC:3.4.23.4;EC:3.4.23.35;EC:3.4.23.5;EC:3.4.23.34;EC:3.4.23.15	Acting on peptide bonds (peptidases);Pepsin A;Acting on peptide bonds (peptidases);Scytalidopepsin B;Prepilin peptidase;Penicillopepsin;Saccharopepsin;Signal peptidase II;Chymosin;Barrierpepsin;Cathepsin D;Cathepsin E;Renin
XP_006415557.1	IPR001087;IPR036514;noIPR;noIPR;noIPR;noIPR;noIPR;noIPR;noIPR;IPR035669;noIPR;noIPR;noIPR	DOMAIN;HOMOLOGOUS_SUPERFAMILY;HOMOLOGOUS_SUPERFAMILY;HOMOLOGOUS_SUPERFAMILY;HOMOLOGOUS_SUPERFAMILY;HOMOLOGOUS_SUPERFAMILY;HOMOLOGOUS_SUPERFAMILY;HOMOLOGOUS_SUPERFAMILY;HOMOLOGOUS_SUPERFAMILY;DOMAIN;DOMAIN;DOMAIN;DOMAIN	GDSL lipase/esterase;SGNH hydrolase superfamily;SGNH hydrolase superfamily;SGNH hydrolase superfamily;SGNH hydrolase superfamily;SGNH hydrolase superfamily;SGNH hydrolase superfamily;SGNH hydrolase superfamily;SGNH hydrolase superfamily;GDSL lipase/esterase-like, plant;GDSL lipase/esterase-like, plant;GDSL lipase/esterase-like, plant;GDSL lipase/esterase-like, plant	PF00657 (PFAM);G3DSA:3.40.50.1110 (GENE3D);PTHR45650:SF29 (PANTHER);PTHR45650 (PANTHER);SIGNAL_PEPTIDE_C_REGION (PHOBIUS);SIGNAL_PEPTIDE_H_REGION (PHOBIUS);NON_CYTOPLASMIC_DOMAIN (PHOBIUS);SIGNAL_PEPTIDE_N_REGION (PHOBIUS);SIGNAL_PEPTIDE (PHOBIUS);cd01837 (CDD);SignalP-TM (SIGNALP_GRAM_POSITIVE);SignalP-noTM (SIGNALP_EUK);SSF52266 (SUPERFAMILY)	GO:0016788;;;;;;;;;;;;	hydrolase activity, acting on ester bonds;;;;;;;;;;;;	Molecular Function;;;;;;;;;;;;	GO:0016788	hydrolase activity, acting on ester bonds	Molecular Function
XP_009101841.1	noIPR;IPR000490;noIPR;noIPR;noIPR;noIPR;noIPR;noIPR;noIPR;noIPR;noIPR;noIPR;noIPR;noIPR;noIPR;IPR017853	null;FAMILY;FAMILY;FAMILY;FAMILY;FAMILY;FAMILY;FAMILY;FAMILY;FAMILY;FAMILY;FAMILY;FAMILY;FAMILY;FAMILY;HOMOLOGOUS_SUPERFAMILY	null;Glycoside hydrolase family 17;Glycoside hydrolase family 17;Glycoside hydrolase family 17;Glycoside hydrolase family 17;Glycoside hydrolase family 17;Glycoside hydrolase family 17;Glycoside hydrolase family 17;Glycoside hydrolase family 17;Glycoside hydrolase family 17;Glycoside hydrolase family 17;Glycoside hydrolase family 17;Glycoside hydrolase family 17;Glycoside hydrolase family 17;Glyc…	G3DSA:3.20.20.80 (GENE3D);PF00332 (PFAM);mobidb-lite (MOBIDB_LITE);mobidb-lite (MOBIDB_LITE);mobidb-lite (MOBIDB_LITE);PTHR32227 (PANTHER);PTHR32227:SF16 (PANTHER);SIGNAL_PEPTIDE_C_REGION (PHOBIUS);SIGNAL_PEPTIDE_H_REGION (PHOBIUS);SIGNAL_PEPTIDE_N_REGION (PHOBIUS);TRANSMEMBRANE (PHOBIUS);NON_CYTOPLASMIC_DOMAIN (PHOBIUS);CYTOPLASMIC_DOMAIN (PHOBIUS);SIGNAL_PEPTIDE (PHOBIUS);SignalP-noTM (SIGNALP_…	;GO:0004553/GO:0005975;;;;;;;;;;;;;;	;hydrolase activity, hydrolyzing O-glycosyl compounds/carbohydrate metabolic process;;;;;;;;;;;;;;	;Molecular Function/Biological Process;;;;;;;;;;;;;;	GO:0005886;GO:0005975;GO:0016798	plasma membrane;carbohydrate metabolic process;hydrolase activity, acting on glycosyl bonds	Cellular Component;Biological Process;Molecular Function
XP_009102833.1	IPR036514;IPR001087;noIPR;noIPR;noIPR;noIPR;noIPR;noIPR;noIPR;IPR035669;noIPR;noIPR;noIPR;noIPR	HOMOLOGOUS_SUPERFAMILY;DOMAIN;DOMAIN;DOMAIN;DOMAIN;DOMAIN;DOMAIN;DOMAIN;DOMAIN;DOMAIN;DOMAIN;DOMAIN;DOMAIN;DOMAIN	SGNH hydrolase superfamily;GDSL lipase/esterase;GDSL lipase/esterase;GDSL lipase/esterase;GDSL lipase/esterase;GDSL lipase/esterase;GDSL lipase/esterase;GDSL lipase/esterase;GDSL lipase/esterase;GDSL lipase/esterase-like, plant;GDSL lipase/esterase-like, plant;GDSL lipase/esterase-like, plant;GDSL lipase/esterase-like, plant;GDSL lipase/esterase-like, plant	G3DSA:3.40.50.1110 (GENE3D);PF00657 (PFAM);PTHR45650:SF40 (PANTHER);PTHR45650 (PANTHER);SIGNAL_PEPTIDE_C_REGION (PHOBIUS);SIGNAL_PEPTIDE_N_REGION (PHOBIUS);NON_CYTOPLASMIC_DOMAIN (PHOBIUS);SIGNAL_PEPTIDE_H_REGION (PHOBIUS);SIGNAL_PEPTIDE (PHOBIUS);cd01837 (CDD);SignalP-noTM (SIGNALP_EUK);SignalP-TM (SIGNALP_GRAM_POSITIVE);SignalP-noTM (SIGNALP_GRAM_NEGATIVE);SSF52266 (SUPERFAMILY)	;GO:0016788;;;;;;;;;;;;	;hydrolase activity, acting on ester bonds;;;;;;;;;;;;	;Molecular Function;;;;;;;;;;;;	GO:0003674	molecular_function	Molecular Function
XP_009102921.1	noIPR;noIPR;noIPR;noIPR;noIPR;noIPR;noIPR;noIPR;noIPR;noIPR;noIPR;noIPR;noIPR;noIPR;noIPR;noIPR;noIPR	null;null;null;null;null;null;null;null;null;null;null;null;null;null;null;null;null	null;null;null;null;null;null;null;null;null;null;null;null;null;null;null;null;null	PR01217 (PRINTS);PF01190 (PFAM);mobidb-lite (MOBIDB_LITE);mobidb-lite (MOBIDB_LITE);mobidb-lite (MOBIDB_LITE);PTHR33470:SF21 (PANTHER);PTHR33470:SF21 (PANTHER);PTHR33470 (PANTHER);PTHR33470 (PANTHER);SIGNAL_PEPTIDE_C_REGION (PHOBIUS);SIGNAL_PEPTIDE_N_REGION (PHOBIUS);NON_CYTOPLASMIC_DOMAIN (PHOBIUS);SIGNAL_PEPTIDE_H_REGION (PHOBIUS);SIGNAL_PEPTIDE (PHOBIUS);SignalP-TM (SIGNALP_GRAM_POSITIVE);Sign…	;;;;;;;;;;;;;;;;	;;;;;;;;;;;;;;;;	;;;;;;;;;;;;;;;;	GO:0005886;GO:0009506;GO:0009753	plasma membrane;plasmodesma;response to jasmonic acid	Cellular Component;Cellular Component;Biological Process
XP_009103216.1	IPR002327;IPR036909;IPR009056;IPR002327;noIPR;IPR009056;IPR036909	FAMILY;HOMOLOGOUS_SUPERFAMILY;DOMAIN;FAMILY;FAMILY;DOMAIN;HOMOLOGOUS_SUPERFAMILY	Cytochrome c, class IA/ IB;Cytochrome c-like domain superfamily;Cytochrome c-like domain;Cytochrome c, class IA/ IB;Cytochrome c, class IA/ IB;Cytochrome c-like domain;Cytochrome c-like domain superfamily	PR00604 (PRINTS);G3DSA:1.10.760.10 (GENE3D);PF00034 (PFAM);PTHR11961 (PANTHER);PTHR11961:SF41 (PANTHER);PS51007 (PROSITE_PROFILES);SSF46626 (SUPERFAMILY)	GO:0009055/GO:0020037;GO:0009055/GO:0020037;GO:0009055/GO:0020037;GO:0009055/GO:0020037;;GO:0009055/GO:0020037;GO:0009055/GO:0020037	electron transfer activity/heme binding;electron transfer activity/heme binding;electron transfer activity/heme binding;electron transfer activity/heme binding;;electron transfer activity/heme binding;electron transfer activity/heme binding	Molecular Function/Molecular Function;Molecular Function/Molecular Function;Molecular Function/Molecular Function;Molecular Function/Molecular Function;;Molecular Function/Molecular Function;Molecular Function/Molecular Function	GO:0005739;GO:0005773;GO:0005829;GO:0006091;GO:0016491;GO:0042592;GO:0043167	mitochondrion;vacuole;cytosol;generation of precursor metabolites and energy;oxidoreductase activity;homeostatic process;ion binding	Cellular Component;Cellular Component;Cellular Component;Biological Process;Molecular Function;Biological Process;Molecular Function
XP_009103289.2	noIPR;noIPR;noIPR;IPR000261;IPR002048;noIPR;IPR002048;IPR000261;noIPR;noIPR;noIPR;noIPR;noIPR;noIPR;noIPR;noIPR;noIPR;noIPR;noIPR;noIPR;noIPR;noIPR;noIPR;noIPR;noIPR;noIPR;noIPR;noIPR;noIPR;IPR000261;IPR000261;IPR002048;IPR002048;IPR002048;IPR002048;IPR000261;IPR000261;IPR011992;IPR011992	null;null;null;DOMAIN;DOMAIN;DOMAIN;DOMAIN;DOMAIN;DOMAIN;DOMAIN;DOMAIN;DOMAIN;DOMAIN;DOMAIN;DOMAIN;DOMAIN;DOMAIN;DOMAIN;DOMAIN;DOMAIN;DOMAIN;DOMAIN;DOMAIN;DOMAIN;DOMAIN;DOMAIN;DOMAIN;DOMAIN;DOMAIN;DOMAIN;DOMAIN;DOMAIN;DOMAIN;DOMAIN;DOMAIN;DOMAIN;DOMAIN;HOMOLOGOUS_SUPERFAMILY;HOMOLOGOUS_SUPERFAMILY	null;null;null;EH domain;EF-hand domain;EF-hand domain;EF-hand domain;EH domain;EH domain;EH domain;EH domain;EH domain;EH domain;EH domain;EH domain;EH domain;EH domain;EH domain;EH domain;EH domain;EH domain;EH domain;EH domain;EH domain;EH domain;EH domain;EH domain;EH domain;EH domain;EH domain;EH domain;EF-hand domain;EF-hand domain;EF-hand domain;EF-hand domain;EH domain;EH domain;EF-hand d…	Coil (COILS);Coil (COILS);Coil (COILS);SM00027 (SMART);SM00054 (SMART);G3DSA:1.10.238.10 (GENE3D);PF13202 (PFAM);PF12763 (PFAM);G3DSA:1.10.238.10 (GENE3D);mobidb-lite (MOBIDB_LITE);mobidb-lite (MOBIDB_LITE);mobidb-lite (MOBIDB_LITE);mobidb-lite (MOBIDB_LITE);mobidb-lite (MOBIDB_LITE);mobidb-lite (MOBIDB_LITE);mobidb-lite (MOBIDB_LITE);mobidb-lite (MOBIDB_LITE);mobidb-lite (MOBIDB_LITE);mobidb-lit…	;;;GO:0005515;GO:0005509;;GO:0005509;GO:0005515;;;;;;;;;;;;;;;;;;;;;;GO:0005515;GO:0005515;GO:0005509;GO:0005509;GO:0005509;GO:0005509;GO:0005515;GO:0005515;;	;;;protein binding;calcium ion binding;;calcium ion binding;protein binding;;;;;;;;;;;;;;;;;;;;;;protein binding;protein binding;calcium ion binding;calcium ion binding;calcium ion binding;calcium ion binding;protein binding;protein binding;;	;;;Molecular Function;Molecular Function;;Molecular Function;Molecular Function;;;;;;;;;;;;;;;;;;;;;;Molecular Function;Molecular Function;Molecular Function;Molecular Function;Molecular Function;Molecular Function;Molecular Function;Molecular Function;;	GO:0005509;GO:0005515;GO:0005829;GO:0005886;GO:0009555	calcium ion binding;protein binding;cytosol;plasma membrane;pollen development	Molecular Function;Molecular Function;Cellular Component;Cellular Component;Biological Process
XP_009103360.2	IPR013780;noIPR;IPR013780;IPR000322;IPR031727;noIPR;IPR025887;noIPR;noIPR;IPR030458;IPR030459;noIPR;noIPR;noIPR;noIPR;noIPR;noIPR;noIPR;noIPR;noIPR;IPR011013;noIPR;IPR017853;noIPR	HOMOLOGOUS_SUPERFAMILY;HOMOLOGOUS_SUPERFAMILY;HOMOLOGOUS_SUPERFAMILY;FAMILY;DOMAIN;DOMAIN;DOMAIN;DOMAIN;DOMAIN;ACTIVE_SITE;CONSERVED_SITE;CONSERVED_SITE;CONSERVED_SITE;CONSERVED_SITE;CONSERVED_SITE;CONSERVED_SITE;CONSERVED_SITE;CONSERVED_SITE;CONSERVED_SITE;CONSERVED_SITE;HOMOLOGOUS_SUPERFAMILY;HOMOLOGOUS_SUPERFAMILY;HOMOLOGOUS_SUPERFAMILY;HOMOLOGOUS_SUPERFAMILY	Glycosyl hydrolase, all-beta;Glycosyl hydrolase, all-beta;Glycosyl hydrolase, all-beta;Glycoside hydrolase family 31;Galactose mutarotase, N-terminal barrel;Galactose mutarotase, N-terminal barrel;Glycoside hydrolase family 31, N-terminal domain;Glycoside hydrolase family 31, N-terminal domain;Glycoside hydrolase family 31, N-terminal domain;Glycosyl hydrolases family 31, active site;Glycosyl hyd…	G3DSA:2.60.40.1180 (GENE3D);G3DSA:2.60.40.1760 (GENE3D);G3DSA:2.60.40.1180 (GENE3D);PF01055 (PFAM);PF16863 (PFAM);G3DSA:3.20.20.80 (GENE3D);PF13802 (PFAM);PTHR22762:SF138 (PANTHER);PTHR22762 (PANTHER);PS00129 (PROSITE_PATTERNS);PS00707 (PROSITE_PATTERNS);NON_CYTOPLASMIC_DOMAIN (PHOBIUS);SIGNAL_PEPTIDE (PHOBIUS);SIGNAL_PEPTIDE_C_REGION (PHOBIUS);SIGNAL_PEPTIDE_N_REGION (PHOBIUS);SIGNAL_PEPTIDE_H_R…	;;;GO:0005975/GO:0004553;;;;;;;;;;;;;;;;;GO:0005975/GO:0030246/GO:0003824;;;	;;;carbohydrate metabolic process/hydrolase activity, hydrolyzing O-glycosyl compounds;;;;;;;;;;;;;;;;;carbohydrate metabolic process/carbohydrate binding/catalytic activity;;;	;;;Biological Process/Molecular Function;;;;;;;;;;;;;;;;;Biological Process/Molecular Function/Molecular Function;;;	GO:0004553;GO:0005975;GO:0030246	hydrolase activity, hydrolyzing O-glycosyl compounds;carbohydrate metabolic process;carbohydrate binding	Molecular Function;Biological Process;Molecular Function
XP_009103510.1	IPR002628;noIPR;noIPR;IPR002628;noIPR;noIPR;noIPR;noIPR;noIPR;noIPR;IPR011250	FAMILY;FAMILY;FAMILY;FAMILY;FAMILY;FAMILY;FAMILY;FAMILY;FAMILY;FAMILY;HOMOLOGOUS_SUPERFAMILY	Photosystem II PsbO, manganese-stabilising;Photosystem II PsbO, manganese-stabilising;Photosystem II PsbO, manganese-stabilising;Photosystem II PsbO, manganese-stabilising;Photosystem II PsbO, manganese-stabilising;Photosystem II PsbO, manganese-stabilising;Photosystem II PsbO, manganese-stabilising;Photosystem II PsbO, manganese-stabilising;Photosystem II PsbO, manganese-stabilising;Photosystem …	PF01716 (PFAM);G3DSA:3.30.2050.10 (GENE3D);G3DSA:2.40.160.30 (GENE3D);PTHR34058 (PANTHER);PTHR34058:SF10 (PANTHER);SIGNAL_PEPTIDE_N_REGION (PHOBIUS);NON_CYTOPLASMIC_DOMAIN (PHOBIUS);SIGNAL_PEPTIDE (PHOBIUS);SIGNAL_PEPTIDE_H_REGION (PHOBIUS);SIGNAL_PEPTIDE_C_REGION (PHOBIUS);SSF56925 (SUPERFAMILY)	GO:0010242/GO:0009654/GO:0010207/GO:0042549;;;GO:0010242/GO:0009654/GO:0010207/GO:0042549;;;;;;;	oxygen evolving activity/photosystem II oxygen evolving complex/photosystem II assembly/photosystem II stabilization;;;oxygen evolving activity/photosystem II oxygen evolving complex/photosystem II assembly/photosystem II stabilization;;;;;;;	Molecular Function/Cellular Component/Biological Process/Biological Process;;;Molecular Function/Cellular Component/Biological Process/Biological Process;;;;;;;	GO:0009654;GO:0010207;GO:0010242;GO:0042549;GO:0055114	photosystem II oxygen evolving complex;photosystem II assembly;oxygen evolving activity;photosystem II stabilization;oxidation-reduction process	Cellular Component;Biological Process;Molecular Function;Biological Process;Biological Process
XP_009103571.1	IPR002048;noIPR;IPR002048;noIPR;noIPR;IPR039030;noIPR;IPR018247;IPR018247;IPR018247;IPR018247;IPR002048;IPR002048;IPR002048;IPR002048;IPR002048;IPR002048;IPR011992	DOMAIN;DOMAIN;DOMAIN;DOMAIN;DOMAIN;FAMILY;FAMILY;BINDING_SITE;BINDING_SITE;BINDING_SITE;BINDING_SITE;DOMAIN;DOMAIN;DOMAIN;DOMAIN;DOMAIN;DOMAIN;HOMOLOGOUS_SUPERFAMILY	EF-hand domain;EF-hand domain;EF-hand domain;EF-hand domain;EF-hand domain;Calmodulin;Calmodulin;EF-Hand 1, calcium-binding site;EF-Hand 1, calcium-binding site;EF-Hand 1, calcium-binding site;EF-Hand 1, calcium-binding site;EF-hand domain;EF-hand domain;EF-hand domain;EF-hand domain;EF-hand domain;EF-hand domain;EF-hand domain pair	SM00054 (SMART);G3DSA:1.10.238.10 (GENE3D);PF13499 (PFAM);G3DSA:1.10.238.10 (GENE3D);G3DSA:1.10.238.10 (GENE3D);PTHR23050:SF379 (PANTHER);PTHR23050 (PANTHER);PS00018 (PROSITE_PATTERNS);PS00018 (PROSITE_PATTERNS);PS00018 (PROSITE_PATTERNS);PS00018 (PROSITE_PATTERNS);PS50222 (PROSITE_PROFILES);PS50222 (PROSITE_PROFILES);PS50222 (PROSITE_PROFILES);PS50222 (PROSITE_PROFILES);cd00051 (CDD);cd00051 (CD…	GO:0005509;;GO:0005509;;;GO:0019722/GO:0005509;;;;;;GO:0005509;GO:0005509;GO:0005509;GO:0005509;GO:0005509;GO:0005509;	calcium ion binding;;calcium ion binding;;;calcium-mediated signaling/calcium ion binding;;;;;;calcium ion binding;calcium ion binding;calcium ion binding;calcium ion binding;calcium ion binding;calcium ion binding;	Molecular Function;;Molecular Function;;;Biological Process/Molecular Function;;;;;;Molecular Function;Molecular Function;Molecular Function;Molecular Function;Molecular Function;Molecular Function;	GO:0004683;GO:0005509;GO:0006468;GO:0019722	calmodulin-dependent protein kinase activity;calcium ion binding;protein phosphorylation;calcium-mediated signaling	Molecular Function;Molecular Function;Biological Process;Biological Process	EC:2.7.11;EC:2.7.11.17	Transferring phosphorus-containing groups;Calcium/calmodulin-dependent protein kinase
XP_009103690.1	IPR001944;IPR031330;IPR000922;IPR008979;IPR041392;IPR043159;noIPR;IPR008979;IPR001944;noIPR;IPR019801;noIPR;noIPR;noIPR;noIPR;noIPR;IPR000922;noIPR;IPR017853;IPR008979;IPR008979;noIPR	FAMILY;DOMAIN;DOMAIN;HOMOLOGOUS_SUPERFAMILY;DOMAIN;HOMOLOGOUS_SUPERFAMILY;HOMOLOGOUS_SUPERFAMILY;HOMOLOGOUS_SUPERFAMILY;FAMILY;FAMILY;CONSERVED_SITE;CONSERVED_SITE;CONSERVED_SITE;CONSERVED_SITE;CONSERVED_SITE;CONSERVED_SITE;DOMAIN;DOMAIN;HOMOLOGOUS_SUPERFAMILY;HOMOLOGOUS_SUPERFAMILY;HOMOLOGOUS_SUPERFAMILY;HOMOLOGOUS_SUPERFAMILY	Glycoside hydrolase, family 35;Glycoside hydrolase 35, catalytic domain;D-galactoside/L-rhamnose binding SUEL lectin domain;Galactose-binding-like domain superfamily;Beta-galactosidase, beta-sandwich domain;D-galactoside/L-rhamnose binding SUEL lectin domain superfamily;D-galactoside/L-rhamnose binding SUEL lectin domain superfamily;Galactose-binding-like domain superfamily;Glycoside hydrolase, f…	PR00742 (PRINTS);PF01301 (PFAM);PF02140 (PFAM);G3DSA:2.60.120.260 (GENE3D);PF17834 (PFAM);G3DSA:2.60.120.740 (GENE3D);G3DSA:3.20.20.80 (GENE3D);G3DSA:2.60.120.260 (GENE3D);PTHR23421 (PANTHER);PTHR23421:SF168 (PANTHER);PS01182 (PROSITE_PATTERNS);NON_CYTOPLASMIC_DOMAIN (PHOBIUS);SIGNAL_PEPTIDE_N_REGION (PHOBIUS);SIGNAL_PEPTIDE (PHOBIUS);SIGNAL_PEPTIDE_C_REGION (PHOBIUS);SIGNAL_PEPTIDE_H_REGION (PHO…	GO:0004553/GO:0005975;;GO:0030246;;;;;;GO:0004553/GO:0005975;;GO:0004553/GO:0005975;;;;;;GO:0030246;;;;;	hydrolase activity, hydrolyzing O-glycosyl compounds/carbohydrate metabolic process;;carbohydrate binding;;;;;;hydrolase activity, hydrolyzing O-glycosyl compounds/carbohydrate metabolic process;;hydrolase activity, hydrolyzing O-glycosyl compounds/carbohydrate metabolic process;;;;;;carbohydrate binding;;;;;	Molecular Function/Biological Process;;Molecular Function;;;;;;Molecular Function/Biological Process;;Molecular Function/Biological Process;;;;;;Molecular Function;;;;;	GO:0004565;GO:0005618;GO:0005975;GO:0030246	beta-galactosidase activity;cell wall;carbohydrate metabolic process;carbohydrate binding	Molecular Function;Cellular Component;Biological Process;Molecular Function	EC:3.2.1.23	Beta-galactosidase
XP_009103714.1	IPR001938;IPR001938;IPR001938;IPR037176;IPR001938;noIPR;IPR001938;noIPR;noIPR;noIPR;noIPR;noIPR;IPR001938;noIPR;noIPR;noIPR;noIPR;IPR037176	FAMILY;FAMILY;FAMILY;HOMOLOGOUS_SUPERFAMILY;FAMILY;FAMILY;FAMILY;FAMILY;FAMILY;FAMILY;FAMILY;FAMILY;FAMILY;FAMILY;FAMILY;FAMILY;FAMILY;HOMOLOGOUS_SUPERFAMILY	Thaumatin family;Thaumatin family;Thaumatin family;Osmotin/thaumatin-like superfamily;Thaumatin family;Thaumatin family;Thaumatin family;Thaumatin family;Thaumatin family;Thaumatin family;Thaumatin family;Thaumatin family;Thaumatin family;Thaumatin family;Thaumatin family;Thaumatin family;Thaumatin family;Osmotin/thaumatin-like superfamily	PR00347 (PRINTS);SM00205 (SMART);PF00314 (PFAM);G3DSA:2.60.110.10 (GENE3D);PIRSF002703 (PIRSF);PTHR31048:SF117 (PANTHER);PTHR31048 (PANTHER);SIGNAL_PEPTIDE_N_REGION (PHOBIUS);NON_CYTOPLASMIC_DOMAIN (PHOBIUS);SIGNAL_PEPTIDE (PHOBIUS);SIGNAL_PEPTIDE_C_REGION (PHOBIUS);SIGNAL_PEPTIDE_H_REGION (PHOBIUS);PS51367 (PROSITE_PROFILES);cd09218 (CDD);SignalP-noTM (SIGNALP_EUK);SignalP-TM (SIGNALP_GRAM_POSIT…	;;;;;;;;;;;;;;;;;	;;;;;;;;;;;;;;;;;	;;;;;;;;;;;;;;;;;	GO:0005576;GO:0006952	extracellular region;defense response	Cellular Component;Biological Process
XP_009103952.1	IPR016089;IPR016087;IPR016088;noIPR;noIPR;noIPR;IPR036298	HOMOLOGOUS_SUPERFAMILY;DOMAIN;HOMOLOGOUS_SUPERFAMILY;HOMOLOGOUS_SUPERFAMILY;HOMOLOGOUS_SUPERFAMILY;HOMOLOGOUS_SUPERFAMILY;HOMOLOGOUS_SUPERFAMILY	Chalcone isomerase, orthogonal bundle domain superfamily;Chalcone isomerase;Chalcone isomerase, 3-layer sandwich;Chalcone isomerase, 3-layer sandwich;Chalcone isomerase, 3-layer sandwich;Chalcone isomerase, 3-layer sandwich;Chalcone isomerase superfamily	G3DSA:1.10.890.20 (GENE3D);PF02431 (PFAM);G3DSA:3.50.70.10 (GENE3D);mobidb-lite (MOBIDB_LITE);PTHR28039:SF12 (PANTHER);PTHR28039 (PANTHER);SSF54626 (SUPERFAMILY)	;GO:0016872;;;;;GO:0016872	;intramolecular lyase activity;;;;;intramolecular lyase activity	;Molecular Function;;;;;Molecular Function	GO:0016853	isomerase activity	Molecular Function
XP_009103971.2	IPR023079;IPR044015;noIPR;noIPR;IPR033391;noIPR;IPR000146;IPR020548;IPR000146;IPR000146;noIPR;noIPR	FAMILY;DOMAIN;DOMAIN;DOMAIN;DOMAIN;DOMAIN;FAMILY;ACTIVE_SITE;FAMILY;FAMILY;FAMILY;FAMILY	Sedoheptulose-1,7-bisphosphatase;Fructose-1-6-bisphosphatase class 1, C-terminal;Fructose-1-6-bisphosphatase class 1, C-terminal;Fructose-1-6-bisphosphatase class 1, C-terminal;Fructose-1-6-bisphosphatase class I, N-terminal;Fructose-1-6-bisphosphatase class I, N-terminal;Fructose-1,6-bisphosphatase class 1;Fructose-1,6-bisphosphatase, active site;Fructose-1,6-bisphosphatase class 1;Fructose-1,6-…	PR01958 (PRINTS);PF18913 (PFAM);G3DSA:3.30.540.10 (GENE3D);G3DSA:3.40.190.80 (GENE3D);PF00316 (PFAM);PTHR11556:SF35 (PANTHER);PTHR11556 (PANTHER);PS00124 (PROSITE_PATTERNS);MF_01855 (HAMAP);cd00354 (CDD);SignalP-TM (SIGNALP_GRAM_POSITIVE);SSF56655 (SUPERFAMILY)	GO:0005975/GO:0016791;;;;;;GO:0005975/GO:0016791;GO:0005975/GO:0042578;GO:0005975/GO:0016791;GO:0005975/GO:0016791;;	carbohydrate metabolic process/phosphatase activity;;;;;;carbohydrate metabolic process/phosphatase activity;carbohydrate metabolic process/phosphoric ester hydrolase activity;carbohydrate metabolic process/phosphatase activity;carbohydrate metabolic process/phosphatase activity;;	Biological Process/Molecular Function;;;;;;Biological Process/Molecular Function;Biological Process/Molecular Function;Biological Process/Molecular Function;Biological Process/Molecular Function;;	GO:0005986;GO:0006000;GO:0006002;GO:0009570;GO:0009579;GO:0009941;GO:0016311;GO:0019252;GO:0019253;GO:0030388;GO:0042742;GO:0050278	sucrose biosynthetic process;fructose metabolic process;fructose 6-phosphate metabolic process;chloroplast stroma;thylakoid;chloroplast envelope;dephosphorylation;starch biosynthetic process;reductive pentose-phosphate cycle;fructose 1,6-bisphosphate metabolic process;defense response to bacterium;sedoheptulose-bisphosphatase activity	Biological Process;Biological Process;Biological Process;Cellular Component;Cellular Component;Cellular Component;Biological Process;Biological Process;Biological Process;Biological Process;Biological Process;Molecular Function	EC:3.1.3.37	Sedoheptulose-bisphosphatase
XP_009104046.1	noIPR;noIPR;IPR002478;IPR012960;noIPR;noIPR;IPR002501;IPR032819;IPR012960;IPR002478;IPR004521;IPR004802;noIPR;noIPR;noIPR;IPR004802;IPR002478;noIPR;IPR015947;IPR020103	null;null;DOMAIN;DOMAIN;DOMAIN;DOMAIN;DOMAIN;DOMAIN;DOMAIN;DOMAIN;DOMAIN;FAMILY;FAMILY;FAMILY;FAMILY;FAMILY;DOMAIN;DOMAIN;HOMOLOGOUS_SUPERFAMILY;HOMOLOGOUS_SUPERFAMILY	null;null;PUA domain;Dyskerin-like;Dyskerin-like;Dyskerin-like;Pseudouridine synthase II, N-terminal;tRNA pseudouridylate synthase B, C-terminal;Dyskerin-like;PUA domain;Uncharacterised domain CHP00451;tRNA pseudouridine synthase B family;tRNA pseudouridine synthase B family;tRNA pseudouridine synthase B family;tRNA pseudouridine synthase B family;tRNA pseudouridine synthase B family;PUA domain;P…	Coil (COILS);Coil (COILS);SM00359 (SMART);SM01136 (SMART);G3DSA:2.30.130.70 (GENE3D);G3DSA:3.30.2350.10 (GENE3D);PF01509 (PFAM);PF16198 (PFAM);PF08068 (PFAM);PF01472 (PFAM);TIGR00451 (TIGRFAM);TIGR00425 (TIGRFAM);mobidb-lite (MOBIDB_LITE);mobidb-lite (MOBIDB_LITE);PTHR23127:SF1 (PANTHER);PTHR23127 (PANTHER);PS50890 (PROSITE_PROFILES);cd02572 (CDD);SSF88697 (SUPERFAMILY);SSF55120 (SUPERFAMILY)	;;GO:0003723;;;;GO:0006396;;;GO:0003723;GO:0003723;GO:0006396;;;;GO:0006396;GO:0003723;;;GO:0001522/GO:0003723/GO:0009982/GO:0009451	;;RNA binding;;;;RNA processing;;;RNA binding;RNA binding;RNA processing;;;;RNA processing;RNA binding;;;pseudouridine synthesis/RNA binding/pseudouridine synthase activity/RNA modification	;;Molecular Function;;;;Biological Process;;;Molecular Function;Molecular Function;Biological Process;;;;Biological Process;Molecular Function;;;Biological Process/Molecular Function/Molecular Function/Biological Process	GO:0000495;GO:0003723;GO:0009982;GO:0031118;GO:0031120;GO:0031429;GO:1990481	box H/ACA snoRNA 3'-end processing;RNA binding;pseudouridine synthase activity;rRNA pseudouridine synthesis;snRNA pseudouridine synthesis;box H/ACA snoRNP complex;mRNA pseudouridine synthesis	Biological Process;Molecular Function;Molecular Function;Biological Process;Biological Process;Cellular Component;Biological Process
XP_009104368.1	IPR006626;IPR000743;IPR012334;noIPR;noIPR;noIPR;noIPR;noIPR;noIPR;noIPR;IPR011050;noIPR	REPEAT;FAMILY;HOMOLOGOUS_SUPERFAMILY;HOMOLOGOUS_SUPERFAMILY;HOMOLOGOUS_SUPERFAMILY;HOMOLOGOUS_SUPERFAMILY;HOMOLOGOUS_SUPERFAMILY;HOMOLOGOUS_SUPERFAMILY;HOMOLOGOUS_SUPERFAMILY;HOMOLOGOUS_SUPERFAMILY;HOMOLOGOUS_SUPERFAMILY;HOMOLOGOUS_SUPERFAMILY	Parallel beta-helix repeat;Glycoside hydrolase, family 28;Pectin lyase fold;Pectin lyase fold;Pectin lyase fold;Pectin lyase fold;Pectin lyase fold;Pectin lyase fold;Pectin lyase fold;Pectin lyase fold;Pectin lyase fold/virulence factor;Pectin lyase fold/virulence factor	SM00710 (SMART);PF00295 (PFAM);G3DSA:2.160.20.10 (GENE3D);PTHR31339:SF9 (PANTHER);PTHR31339 (PANTHER);SIGNAL_PEPTIDE_N_REGION (PHOBIUS);NON_CYTOPLASMIC_DOMAIN (PHOBIUS);SIGNAL_PEPTIDE_H_REGION (PHOBIUS);SIGNAL_PEPTIDE_C_REGION (PHOBIUS);SIGNAL_PEPTIDE (PHOBIUS);SSF51126 (SUPERFAMILY);TMhelix (TMHMM)	;GO:0005975/GO:0004650;;;;;;;;;;	;carbohydrate metabolic process/polygalacturonase activity;;;;;;;;;;	;Biological Process/Molecular Function;;;;;;;;;;	GO:0004650;GO:0005576;GO:0005975;GO:0016829;GO:0071555	polygalacturonase activity;extracellular region;carbohydrate metabolic process;lyase activity;cell wall organization	Molecular Function;Cellular Component;Biological Process;Molecular Function;Biological Process	EC:3.2.1.15	Endo-polygalacturonase
XP_009104565.1	IPR001480;IPR036426;IPR035446;noIPR;IPR001480;noIPR;noIPR;noIPR;noIPR;noIPR;noIPR;noIPR;IPR001480;IPR003609;noIPR;IPR001480;noIPR;noIPR;noIPR;IPR036426	DOMAIN;HOMOLOGOUS_SUPERFAMILY;FAMILY;FAMILY;DOMAIN;DOMAIN;DOMAIN;DOMAIN;DOMAIN;DOMAIN;DOMAIN;DOMAIN;DOMAIN;DOMAIN;DOMAIN;DOMAIN;DOMAIN;DOMAIN;DOMAIN;HOMOLOGOUS_SUPERFAMILY	Bulb-type lectin domain;Bulb-type lectin domain superfamily;S-locus-specific glycoprotein/EP1;S-locus-specific glycoprotein/EP1;Bulb-type lectin domain;Bulb-type lectin domain;Bulb-type lectin domain;Bulb-type lectin domain;Bulb-type lectin domain;Bulb-type lectin domain;Bulb-type lectin domain;Bulb-type lectin domain;Bulb-type lectin domain;PAN/Apple domain;PAN/Apple domain;Bulb-type lectin doma…	SM00108 (SMART);G3DSA:2.90.10.10 (GENE3D);PIRSF002686 (PIRSF);G3DSA:3.50.4.10 (GENE3D);PF01453 (PFAM);PTHR32444 (PANTHER);PTHR32444:SF49 (PANTHER);SIGNAL_PEPTIDE_C_REGION (PHOBIUS);SIGNAL_PEPTIDE_H_REGION (PHOBIUS);SIGNAL_PEPTIDE_N_REGION (PHOBIUS);NON_CYTOPLASMIC_DOMAIN (PHOBIUS);SIGNAL_PEPTIDE (PHOBIUS);PS50927 (PROSITE_PROFILES);PS50948 (PROSITE_PROFILES);cd01098 (CDD);cd00028 (CDD);SignalP-no…	;;;;;;;;;;;;;;;;;;;	;;;;;;;;;;;;;;;;;;;	;;;;;;;;;;;;;;;;;;;	GO:0005539;GO:0005618;GO:0005774;GO:0005829;GO:0030246;GO:1904383	glycosaminoglycan binding;cell wall;vacuolar membrane;cytosol;carbohydrate binding;response to sodium phosphate	Molecular Function;Cellular Component;Cellular Component;Cellular Component;Molecular Function;Biological Process
XP_009104824.1	IPR002715;IPR002715;IPR038187;noIPR;noIPR;noIPR;IPR039370;IPR002715	DOMAIN;DOMAIN;HOMOLOGOUS_SUPERFAMILY;HOMOLOGOUS_SUPERFAMILY;HOMOLOGOUS_SUPERFAMILY;HOMOLOGOUS_SUPERFAMILY;FAMILY;DOMAIN	Nascent polypeptide-associated complex NAC domain;Nascent polypeptide-associated complex NAC domain;NAC A/B domain superfamily;NAC A/B domain superfamily;NAC A/B domain superfamily;NAC A/B domain superfamily;Transcription factor BTF3;Nascent polypeptide-associated complex NAC domain	SM01407 (SMART);PF01849 (PFAM);G3DSA:2.20.70.30 (GENE3D);mobidb-lite (MOBIDB_LITE);mobidb-lite (MOBIDB_LITE);PTHR10351:SF61 (PANTHER);PTHR10351 (PANTHER);PS51151 (PROSITE_PROFILES)	;;;;;;;	;;;;;;;	;;;;;;;	GO:0005829;GO:0005840;GO:0032991	cytosol;ribosome;protein-containing complex	Cellular Component;Cellular Component;Cellular Component
XP_009104899.1	IPR002016;IPR000823;IPR002016;noIPR;noIPR;noIPR;noIPR;IPR019794;IPR019793;noIPR;noIPR;noIPR;noIPR;noIPR;IPR002016;IPR033905;noIPR;noIPR;noIPR;IPR010255;noIPR	DOMAIN;FAMILY;DOMAIN;DOMAIN;DOMAIN;DOMAIN;DOMAIN;ACTIVE_SITE;BINDING_SITE;BINDING_SITE;BINDING_SITE;BINDING_SITE;BINDING_SITE;BINDING_SITE;DOMAIN;DOMAIN;DOMAIN;DOMAIN;DOMAIN;HOMOLOGOUS_SUPERFAMILY;HOMOLOGOUS_SUPERFAMILY	Haem peroxidase;Plant peroxidase;Haem peroxidase;Haem peroxidase;Haem peroxidase;Haem peroxidase;Haem peroxidase;Peroxidase, active site;Peroxidases heam-ligand binding site;Peroxidases heam-ligand binding site;Peroxidases heam-ligand binding site;Peroxidases heam-ligand binding site;Peroxidases heam-ligand binding site;Peroxidases heam-ligand binding site;Haem peroxidase;Secretory peroxidase;Sec…	PR00458 (PRINTS);PR00461 (PRINTS);PF00141 (PFAM);G3DSA:1.10.420.10 (GENE3D);G3DSA:1.10.520.10 (GENE3D);PTHR31235:SF241 (PANTHER);PTHR31235 (PANTHER);PS00436 (PROSITE_PATTERNS);PS00435 (PROSITE_PATTERNS);SIGNAL_PEPTIDE_H_REGION (PHOBIUS);NON_CYTOPLASMIC_DOMAIN (PHOBIUS);SIGNAL_PEPTIDE_C_REGION (PHOBIUS);SIGNAL_PEPTIDE_N_REGION (PHOBIUS);SIGNAL_PEPTIDE (PHOBIUS);PS50873 (PROSITE_PROFILES);cd00693 (…	GO:0055114/GO:0004601/GO:0006979/GO:0020037;GO:0055114/GO:0004601/GO:0006979/GO:0020037;GO:0055114/GO:0004601/GO:0006979/GO:0020037;;;;;GO:0055114/GO:0004601;;;;;;;GO:0055114/GO:0004601/GO:0006979/GO:0020037;GO:0004601/GO:0042744;;;;GO:0004601/GO:0055114/GO:0006979/GO:0020037;	oxidation-reduction process/peroxidase activity/response to oxidative stress/heme binding;oxidation-reduction process/peroxidase activity/response to oxidative stress/heme binding;oxidation-reduction process/peroxidase activity/response to oxidative stress/heme binding;;;;;oxidation-reduction process/peroxidase activity;;;;;;;oxidation-reduction process/peroxidase activity/response to oxidative s…	Biological Process/Molecular Function/Biological Process/Molecular Function;Biological Process/Molecular Function/Biological Process/Molecular Function;Biological Process/Molecular Function/Biological Process/Molecular Function;;;;;Biological Process/Molecular Function;;;;;;;Biological Process/Molecular Function/Biological Process/Molecular Function;Molecular Function/Biological Process;;;;Molecu…	GO:0004601;GO:0005576;GO:0006979;GO:0009506;GO:0020037;GO:0042744;GO:0046872;GO:0055114;GO:0098869	peroxidase activity;extracellular region;response to oxidative stress;plasmodesma;heme binding;hydrogen peroxide catabolic process;metal ion binding;oxidation-reduction process;cellular oxidant detoxification	Molecular Function;Cellular Component;Biological Process;Cellular Component;Molecular Function;Biological Process;Molecular Function;Biological Process;Biological Process	EC:1.11.1.7	Peroxidase
XP_009105005.1	IPR012946;IPR012946;noIPR;noIPR;noIPR;noIPR;noIPR;noIPR;noIPR;noIPR;noIPR;noIPR;noIPR;noIPR;noIPR	DOMAIN;DOMAIN;DOMAIN;DOMAIN;DOMAIN;DOMAIN;DOMAIN;DOMAIN;DOMAIN;DOMAIN;DOMAIN;DOMAIN;DOMAIN;DOMAIN;DOMAIN	X8 domain;X8 domain;X8 domain;X8 domain;X8 domain;X8 domain;X8 domain;X8 domain;X8 domain;X8 domain;X8 domain;X8 domain;X8 domain;X8 domain;X8 domain	SM00768 (SMART);PF07983 (PFAM);mobidb-lite (MOBIDB_LITE);mobidb-lite (MOBIDB_LITE);PTHR31044 (PANTHER);PTHR31044:SF78 (PANTHER);PTHR31044:SF78 (PANTHER);SIGNAL_PEPTIDE_N_REGION (PHOBIUS);SIGNAL_PEPTIDE_H_REGION (PHOBIUS);NON_CYTOPLASMIC_DOMAIN (PHOBIUS);SIGNAL_PEPTIDE_C_REGION (PHOBIUS);SIGNAL_PEPTIDE (PHOBIUS);SignalP-noTM (SIGNALP_EUK);SignalP-noTM (SIGNALP_GRAM_NEGATIVE);SignalP-TM (SIGNALP_GR…	;;;;;;;;;;;;;;	;;;;;;;;;;;;;;	;;;;;;;;;;;;;;	GO:0005886	plasma membrane	Cellular Component
XP_009105016.2	IPR001360;noIPR;IPR001360;IPR001360;noIPR;IPR033132;noIPR;noIPR;noIPR;noIPR;noIPR;noIPR;noIPR;noIPR;noIPR;IPR017853	FAMILY;FAMILY;FAMILY;FAMILY;FAMILY;CONSERVED_SITE;CONSERVED_SITE;CONSERVED_SITE;CONSERVED_SITE;CONSERVED_SITE;CONSERVED_SITE;CONSERVED_SITE;CONSERVED_SITE;CONSERVED_SITE;CONSERVED_SITE;HOMOLOGOUS_SUPERFAMILY	Glycoside hydrolase family 1;Glycoside hydrolase family 1;Glycoside hydrolase family 1;Glycoside hydrolase family 1;Glycoside hydrolase family 1;Glycosyl hydrolases family 1, N-terminal conserved site;Glycosyl hydrolases family 1, N-terminal conserved site;Glycosyl hydrolases family 1, N-terminal conserved site;Glycosyl hydrolases family 1, N-terminal conserved site;Glycosyl hydrolases family 1, …	PR00131 (PRINTS);G3DSA:3.20.20.80 (GENE3D);PF00232 (PFAM);PTHR10353 (PANTHER);PTHR10353:SF245 (PANTHER);PS00653 (PROSITE_PATTERNS);SIGNAL_PEPTIDE_N_REGION (PHOBIUS);SIGNAL_PEPTIDE (PHOBIUS);SIGNAL_PEPTIDE_C_REGION (PHOBIUS);NON_CYTOPLASMIC_DOMAIN (PHOBIUS);SIGNAL_PEPTIDE_H_REGION (PHOBIUS);PS51257 (PROSITE_PROFILES);SignalP-noTM (SIGNALP_GRAM_NEGATIVE);SignalP-TM (SIGNALP_GRAM_POSITIVE);SignalP-n…	GO:0004553/GO:0005975;;GO:0004553/GO:0005975;GO:0004553/GO:0005975;;;;;;;;;;;;	hydrolase activity, hydrolyzing O-glycosyl compounds/carbohydrate metabolic process;;hydrolase activity, hydrolyzing O-glycosyl compounds/carbohydrate metabolic process;hydrolase activity, hydrolyzing O-glycosyl compounds/carbohydrate metabolic process;;;;;;;;;;;;	Molecular Function/Biological Process;;Molecular Function/Biological Process;Molecular Function/Biological Process;;;;;;;;;;;;	GO:0005975;GO:0008422	carbohydrate metabolic process;beta-glucosidase activity	Biological Process;Molecular Function	EC:3.2.1.21	Beta-glucosidase
XP_009105036.1	IPR031727;IPR013780;IPR013780;IPR000322;noIPR;IPR025887;noIPR;noIPR;noIPR;IPR030458;noIPR;noIPR;noIPR;noIPR;noIPR;noIPR;noIPR;noIPR;noIPR;noIPR;IPR017853;noIPR;IPR011013;noIPR	DOMAIN;HOMOLOGOUS_SUPERFAMILY;HOMOLOGOUS_SUPERFAMILY;FAMILY;FAMILY;DOMAIN;DOMAIN;DOMAIN;DOMAIN;ACTIVE_SITE;ACTIVE_SITE;ACTIVE_SITE;ACTIVE_SITE;ACTIVE_SITE;ACTIVE_SITE;ACTIVE_SITE;ACTIVE_SITE;ACTIVE_SITE;ACTIVE_SITE;ACTIVE_SITE;HOMOLOGOUS_SUPERFAMILY;HOMOLOGOUS_SUPERFAMILY;HOMOLOGOUS_SUPERFAMILY;HOMOLOGOUS_SUPERFAMILY	Galactose mutarotase, N-terminal barrel;Glycosyl hydrolase, all-beta;Glycosyl hydrolase, all-beta;Glycoside hydrolase family 31;Glycoside hydrolase family 31;Glycoside hydrolase family 31, N-terminal domain;Glycoside hydrolase family 31, N-terminal domain;Glycoside hydrolase family 31, N-terminal domain;Glycoside hydrolase family 31, N-terminal domain;Glycosyl hydrolases family 31, active site;Gl…	PF16863 (PFAM);G3DSA:2.60.40.1180 (GENE3D);G3DSA:2.60.40.1180 (GENE3D);PF01055 (PFAM);G3DSA:3.20.20.80 (GENE3D);PF13802 (PFAM);G3DSA:2.60.40.1760 (GENE3D);PTHR22762:SF138 (PANTHER);PTHR22762 (PANTHER);PS00129 (PROSITE_PATTERNS);NON_CYTOPLASMIC_DOMAIN (PHOBIUS);SIGNAL_PEPTIDE (PHOBIUS);SIGNAL_PEPTIDE_C_REGION (PHOBIUS);SIGNAL_PEPTIDE_N_REGION (PHOBIUS);SIGNAL_PEPTIDE_H_REGION (PHOBIUS);cd06602 (CD…	;;;GO:0005975/GO:0004553;;;;;;;;;;;;;;;;;;;GO:0005975/GO:0030246/GO:0003824;	;;;carbohydrate metabolic process/hydrolase activity, hydrolyzing O-glycosyl compounds;;;;;;;;;;;;;;;;;;;carbohydrate metabolic process/carbohydrate binding/catalytic activity;	;;;Biological Process/Molecular Function;;;;;;;;;;;;;;;;;;;Biological Process/Molecular Function/Molecular Function;	GO:0004553;GO:0005975;GO:0030246	hydrolase activity, hydrolyzing O-glycosyl compounds;carbohydrate metabolic process;carbohydrate binding	Molecular Function;Biological Process;Molecular Function
XP_009105134.2	IPR030395;IPR017946;noIPR;noIPR;noIPR;noIPR;noIPR;noIPR;noIPR;noIPR;noIPR;IPR030395;IPR030395;noIPR;noIPR;noIPR;noIPR;noIPR;IPR017946;IPR017946	DOMAIN;HOMOLOGOUS_SUPERFAMILY;HOMOLOGOUS_SUPERFAMILY;HOMOLOGOUS_SUPERFAMILY;HOMOLOGOUS_SUPERFAMILY;HOMOLOGOUS_SUPERFAMILY;HOMOLOGOUS_SUPERFAMILY;HOMOLOGOUS_SUPERFAMILY;HOMOLOGOUS_SUPERFAMILY;HOMOLOGOUS_SUPERFAMILY;HOMOLOGOUS_SUPERFAMILY;DOMAIN;DOMAIN;DOMAIN;DOMAIN;DOMAIN;DOMAIN;DOMAIN;HOMOLOGOUS_SUPERFAMILY;HOMOLOGOUS_SUPERFAMILY	Glycerophosphodiester phosphodiesterase domain;PLC-like phosphodiesterase, TIM beta/alpha-barrel domain superfamily;PLC-like phosphodiesterase, TIM beta/alpha-barrel domain superfamily;PLC-like phosphodiesterase, TIM beta/alpha-barrel domain superfamily;PLC-like phosphodiesterase, TIM beta/alpha-barrel domain superfamily;PLC-like phosphodiesterase, TIM beta/alpha-barrel domain superfamily;PLC-lik…	PF03009 (PFAM);G3DSA:3.20.20.190 (GENE3D);mobidb-lite (MOBIDB_LITE);mobidb-lite (MOBIDB_LITE);PTHR43620:SF14 (PANTHER);PTHR43620 (PANTHER);SIGNAL_PEPTIDE_C_REGION (PHOBIUS);SIGNAL_PEPTIDE_H_REGION (PHOBIUS);SIGNAL_PEPTIDE_N_REGION (PHOBIUS);SIGNAL_PEPTIDE (PHOBIUS);NON_CYTOPLASMIC_DOMAIN (PHOBIUS);PS51704 (PROSITE_PROFILES);PS51704 (PROSITE_PROFILES);cd08603 (CDD);cd08604 (CDD);SignalP-noTM (SIGN…	GO:0008081/GO:0006629;GO:0006629/GO:0008081;;;;;;;;;;GO:0008081/GO:0006629;GO:0008081/GO:0006629;;;;;;GO:0006629/GO:0008081;GO:0006629/GO:0008081	phosphoric diester hydrolase activity/lipid metabolic process;lipid metabolic process/phosphoric diester hydrolase activity;;;;;;;;;;phosphoric diester hydrolase activity/lipid metabolic process;phosphoric diester hydrolase activity/lipid metabolic process;;;;;;lipid metabolic process/phosphoric diester hydrolase activity;lipid metabolic process/phosphoric diester hydrolase activity	Molecular Function/Biological Process;Biological Process/Molecular Function;;;;;;;;;;Molecular Function/Biological Process;Molecular Function/Biological Process;;;;;;Biological Process/Molecular Function;Biological Process/Molecular Function	GO:0004672;GO:0005524;GO:0006468;GO:0006629;GO:0008889;GO:0016021	protein kinase activity;ATP binding;protein phosphorylation;lipid metabolic process;glycerophosphodiester phosphodiesterase activity;integral component of membrane	Molecular Function;Molecular Function;Biological Process;Biological Process;Molecular Function;Cellular Component	EC:3.1.4.46	Glycerophosphodiester phosphodiesterase
XP_009105156.1	IPR025705;IPR015883;IPR029018;IPR029019;noIPR;IPR025705;noIPR;noIPR;noIPR;noIPR;noIPR;noIPR;noIPR;noIPR;noIPR;IPR029018;IPR017853	FAMILY;DOMAIN;HOMOLOGOUS_SUPERFAMILY;DOMAIN;DOMAIN;FAMILY;FAMILY;FAMILY;FAMILY;FAMILY;FAMILY;FAMILY;FAMILY;FAMILY;FAMILY;HOMOLOGOUS_SUPERFAMILY;HOMOLOGOUS_SUPERFAMILY	Beta-hexosaminidase;Glycoside hydrolase family 20, catalytic domain;Beta-hexosaminidase-like, domain 2;Beta-hexosaminidase, eukaryotic type, N-terminal;Beta-hexosaminidase, eukaryotic type, N-terminal;Beta-hexosaminidase;Beta-hexosaminidase;Beta-hexosaminidase;Beta-hexosaminidase;Beta-hexosaminidase;Beta-hexosaminidase;Beta-hexosaminidase;Beta-hexosaminidase;Beta-hexosaminidase;Beta-hexosaminidas…	PR00738 (PRINTS);PF00728 (PFAM);G3DSA:3.30.379.10 (GENE3D);PF14845 (PFAM);G3DSA:3.20.20.80 (GENE3D);PIRSF001093 (PIRSF);PTHR22600 (PANTHER);PTHR22600:SF18 (PANTHER);NON_CYTOPLASMIC_DOMAIN (PHOBIUS);SIGNAL_PEPTIDE (PHOBIUS);SIGNAL_PEPTIDE_H_REGION (PHOBIUS);SIGNAL_PEPTIDE_N_REGION (PHOBIUS);SIGNAL_PEPTIDE_C_REGION (PHOBIUS);cd06562 (CDD);SignalP-noTM (SIGNALP_EUK);SSF55545 (SUPERFAMILY);SSF51445 (…	GO:0005975/GO:0004563;GO:0005975/GO:0004553;;;;GO:0005975/GO:0004563;;;;;;;;;;;	carbohydrate metabolic process/beta-N-acetylhexosaminidase activity;carbohydrate metabolic process/hydrolase activity, hydrolyzing O-glycosyl compounds;;;;carbohydrate metabolic process/beta-N-acetylhexosaminidase activity;;;;;;;;;;;	Biological Process/Molecular Function;Biological Process/Molecular Function;;;;Biological Process/Molecular Function;;;;;;;;;;;	GO:0004563;GO:0005618;GO:0005886;GO:0005975;GO:0102148	beta-N-acetylhexosaminidase activity;cell wall;plasma membrane;carbohydrate metabolic process;N-acetyl-beta-D-galactosaminidase activity	Molecular Function;Cellular Component;Cellular Component;Biological Process;Molecular Function	EC:3.2.1.52	Beta-N-acetylhexosaminidase
XP_009105204.1	IPR002048;IPR002048;noIPR;noIPR;noIPR;noIPR;noIPR;IPR018247;IPR018247;IPR018247;IPR018247;IPR002048;IPR002048;IPR002048;IPR002048;IPR002048;IPR002048;IPR011992	DOMAIN;DOMAIN;DOMAIN;DOMAIN;DOMAIN;DOMAIN;DOMAIN;BINDING_SITE;BINDING_SITE;BINDING_SITE;BINDING_SITE;DOMAIN;DOMAIN;DOMAIN;DOMAIN;DOMAIN;DOMAIN;HOMOLOGOUS_SUPERFAMILY	EF-hand domain;EF-hand domain;EF-hand domain;EF-hand domain;EF-hand domain;EF-hand domain;EF-hand domain;EF-Hand 1, calcium-binding site;EF-Hand 1, calcium-binding site;EF-Hand 1, calcium-binding site;EF-Hand 1, calcium-binding site;EF-hand domain;EF-hand domain;EF-hand domain;EF-hand domain;EF-hand domain;EF-hand domain;EF-hand domain pair	SM00054 (SMART);PF13499 (PFAM);G3DSA:1.10.238.10 (GENE3D);G3DSA:1.10.238.10 (GENE3D);G3DSA:1.10.238.10 (GENE3D);PTHR23050 (PANTHER);PTHR23050:SF438 (PANTHER);PS00018 (PROSITE_PATTERNS);PS00018 (PROSITE_PATTERNS);PS00018 (PROSITE_PATTERNS);PS00018 (PROSITE_PATTERNS);PS50222 (PROSITE_PROFILES);PS50222 (PROSITE_PROFILES);PS50222 (PROSITE_PROFILES);PS50222 (PROSITE_PROFILES);cd00051 (CDD);cd00051 (CD…	GO:0005509;GO:0005509;;;;;;;;;;GO:0005509;GO:0005509;GO:0005509;GO:0005509;GO:0005509;GO:0005509;	calcium ion binding;calcium ion binding;;;;;;;;;;calcium ion binding;calcium ion binding;calcium ion binding;calcium ion binding;calcium ion binding;calcium ion binding;	Molecular Function;Molecular Function;;;;;;;;;;Molecular Function;Molecular Function;Molecular Function;Molecular Function;Molecular Function;Molecular Function;	GO:0005737;GO:0005886;GO:0007165;GO:0043167	cytoplasm;plasma membrane;signal transduction;ion binding	Cellular Component;Cellular Component;Biological Process;Molecular Function
XP_009105269.1	IPR004361;IPR029068;IPR004360;IPR029068;noIPR;noIPR;IPR018146;IPR018146;noIPR;noIPR;noIPR;noIPR;noIPR;IPR037523;IPR037523;noIPR;noIPR;noIPR;IPR029068;IPR029068	FAMILY;HOMOLOGOUS_SUPERFAMILY;DOMAIN;HOMOLOGOUS_SUPERFAMILY;HOMOLOGOUS_SUPERFAMILY;HOMOLOGOUS_SUPERFAMILY;CONSERVED_SITE;CONSERVED_SITE;CONSERVED_SITE;CONSERVED_SITE;CONSERVED_SITE;CONSERVED_SITE;CONSERVED_SITE;DOMAIN;DOMAIN;DOMAIN;DOMAIN;DOMAIN;HOMOLOGOUS_SUPERFAMILY;HOMOLOGOUS_SUPERFAMILY	Glyoxalase I;Glyoxalase/Bleomycin resistance protein/Dihydroxybiphenyl dioxygenase;Glyoxalase/fosfomycin resistance/dioxygenase domain;Glyoxalase/Bleomycin resistance protein/Dihydroxybiphenyl dioxygenase;Glyoxalase/Bleomycin resistance protein/Dihydroxybiphenyl dioxygenase;Glyoxalase/Bleomycin resistance protein/Dihydroxybiphenyl dioxygenase;Glyoxalase I, conserved site;Glyoxalase I, conserved s…	TIGR00068 (TIGRFAM);G3DSA:3.10.180.10 (GENE3D);PF00903 (PFAM);G3DSA:3.10.180.10 (GENE3D);PTHR46036 (PANTHER);PTHR46036:SF11 (PANTHER);PS00934 (PROSITE_PATTERNS);PS00934 (PROSITE_PATTERNS);SIGNAL_PEPTIDE_C_REGION (PHOBIUS);SIGNAL_PEPTIDE (PHOBIUS);NON_CYTOPLASMIC_DOMAIN (PHOBIUS);SIGNAL_PEPTIDE_H_REGION (PHOBIUS);SIGNAL_PEPTIDE_N_REGION (PHOBIUS);PS51819 (PROSITE_PROFILES);PS51819 (PROSITE_PROFILE…	GO:0004462/GO:0046872;;;;;;GO:0046872/GO:0004462;GO:0046872/GO:0004462;;;;;;;;;;;;	lactoylglutathione lyase activity/metal ion binding;;;;;;metal ion binding/lactoylglutathione lyase activity;metal ion binding/lactoylglutathione lyase activity;;;;;;;;;;;;	Molecular Function/Molecular Function;;;;;;Molecular Function/Molecular Function;Molecular Function/Molecular Function;;;;;;;;;;;;	GO:0004462;GO:0009409;GO:0009570;GO:0019243;GO:0031977;GO:0046872	lactoylglutathione lyase activity;response to cold;chloroplast stroma;methylglyoxal catabolic process to D-lactate via S-lactoyl-glutathione;thylakoid lumen;metal ion binding	Molecular Function;Biological Process;Cellular Component;Biological Process;Cellular Component;Molecular Function	EC:4.4.1.5	Lactoylglutathione lyase
XP_009105697.1	IPR021720;noIPR;IPR032675;IPR032675;noIPR;noIPR;noIPR;noIPR;noIPR;noIPR;noIPR;noIPR;noIPR;noIPR;noIPR	DOMAIN;DOMAIN;HOMOLOGOUS_SUPERFAMILY;HOMOLOGOUS_SUPERFAMILY;HOMOLOGOUS_SUPERFAMILY;HOMOLOGOUS_SUPERFAMILY;HOMOLOGOUS_SUPERFAMILY;HOMOLOGOUS_SUPERFAMILY;HOMOLOGOUS_SUPERFAMILY;HOMOLOGOUS_SUPERFAMILY;HOMOLOGOUS_SUPERFAMILY;HOMOLOGOUS_SUPERFAMILY;HOMOLOGOUS_SUPERFAMILY;HOMOLOGOUS_SUPERFAMILY;HOMOLOGOUS_SUPERFAMILY	Malectin domain;Malectin domain;Leucine-rich repeat domain superfamily;Leucine-rich repeat domain superfamily;Leucine-rich repeat domain superfamily;Leucine-rich repeat domain superfamily;Leucine-rich repeat domain superfamily;Leucine-rich repeat domain superfamily;Leucine-rich repeat domain superfamily;Leucine-rich repeat domain superfamily;Leucine-rich repeat domain superfamily;Leucine-rich rep…	PF11721 (PFAM);G3DSA:2.60.120.430 (GENE3D);G3DSA:3.80.10.10 (GENE3D);G3DSA:3.80.10.10 (GENE3D);PTHR27006 (PANTHER);PTHR27006:SF176 (PANTHER);NON_CYTOPLASMIC_DOMAIN (PHOBIUS);SIGNAL_PEPTIDE_N_REGION (PHOBIUS);SIGNAL_PEPTIDE (PHOBIUS);SIGNAL_PEPTIDE_H_REGION (PHOBIUS);SIGNAL_PEPTIDE_C_REGION (PHOBIUS);SignalP-TM (SIGNALP_GRAM_POSITIVE);SignalP-noTM (SIGNALP_EUK);SSF52058 (SUPERFAMILY);TMhelix (TMHM…	;;;;;;;;;;;;;;	;;;;;;;;;;;;;;	;;;;;;;;;;;;;;	GO:0004674;GO:0005524;GO:0005886;GO:0016021;GO:0046777	protein serine/threonine kinase activity;ATP binding;plasma membrane;integral component of membrane;protein autophosphorylation	Molecular Function;Molecular Function;Cellular Component;Cellular Component;Biological Process	EC:2.7.11	Transferring phosphorus-containing groups
XP_009105826.1	IPR002016;IPR000823;IPR002016;noIPR;noIPR;noIPR;noIPR;IPR019793;IPR019794;noIPR;noIPR;noIPR;noIPR;noIPR;IPR002016;IPR033905;noIPR;noIPR;IPR010255;noIPR	DOMAIN;FAMILY;DOMAIN;DOMAIN;DOMAIN;DOMAIN;DOMAIN;BINDING_SITE;ACTIVE_SITE;ACTIVE_SITE;ACTIVE_SITE;ACTIVE_SITE;ACTIVE_SITE;ACTIVE_SITE;DOMAIN;DOMAIN;DOMAIN;DOMAIN;HOMOLOGOUS_SUPERFAMILY;HOMOLOGOUS_SUPERFAMILY	Haem peroxidase;Plant peroxidase;Haem peroxidase;Haem peroxidase;Haem peroxidase;Haem peroxidase;Haem peroxidase;Peroxidases heam-ligand binding site;Peroxidase, active site;Peroxidase, active site;Peroxidase, active site;Peroxidase, active site;Peroxidase, active site;Peroxidase, active site;Haem peroxidase;Secretory peroxidase;Secretory peroxidase;Secretory peroxidase;Haem peroxidase superfamil…	PR00458 (PRINTS);PR00461 (PRINTS);PF00141 (PFAM);G3DSA:1.10.420.10 (GENE3D);G3DSA:1.10.520.10 (GENE3D);PTHR31235:SF12 (PANTHER);PTHR31235 (PANTHER);PS00435 (PROSITE_PATTERNS);PS00436 (PROSITE_PATTERNS);NON_CYTOPLASMIC_DOMAIN (PHOBIUS);SIGNAL_PEPTIDE (PHOBIUS);SIGNAL_PEPTIDE_H_REGION (PHOBIUS);SIGNAL_PEPTIDE_N_REGION (PHOBIUS);SIGNAL_PEPTIDE_C_REGION (PHOBIUS);PS50873 (PROSITE_PROFILES);cd00693 (C…	GO:0004601/GO:0020037/GO:0055114/GO:0006979;GO:0004601/GO:0020037/GO:0055114/GO:0006979;GO:0004601/GO:0020037/GO:0055114/GO:0006979;;;;;;GO:0004601/GO:0055114;;;;;;GO:0004601/GO:0020037/GO:0055114/GO:0006979;GO:0004601/GO:0042744;;;GO:0004601/GO:0020037/GO:0055114/GO:0006979;	peroxidase activity/heme binding/oxidation-reduction process/response to oxidative stress;peroxidase activity/heme binding/oxidation-reduction process/response to oxidative stress;peroxidase activity/heme binding/oxidation-reduction process/response to oxidative stress;;;;;;peroxidase activity/oxidation-reduction process;;;;;;peroxidase activity/heme binding/oxidation-reduction process/response t…	Molecular Function/Molecular Function/Biological Process/Biological Process;Molecular Function/Molecular Function/Biological Process/Biological Process;Molecular Function/Molecular Function/Biological Process/Biological Process;;;;;;Molecular Function/Biological Process;;;;;;Molecular Function/Molecular Function/Biological Process/Biological Process;Molecular Function/Biological Process;;;Molecul…	GO:0005576;GO:0006950;GO:0009056;GO:0016491;GO:0043167	extracellular region;response to stress;catabolic process;oxidoreductase activity;ion binding	Cellular Component;Biological Process;Biological Process;Molecular Function;Molecular Function	EC:1.11.1.7	Peroxidase
XP_009105887.1	IPR002160;noIPR;IPR002160;noIPR;IPR002160;IPR002160;noIPR;noIPR;noIPR;noIPR;noIPR;IPR002160;noIPR;noIPR;IPR011065	FAMILY;FAMILY;FAMILY;FAMILY;FAMILY;FAMILY;FAMILY;FAMILY;FAMILY;FAMILY;FAMILY;FAMILY;FAMILY;FAMILY;HOMOLOGOUS_SUPERFAMILY	Proteinase inhibitor I3, Kunitz legume;Proteinase inhibitor I3, Kunitz legume;Proteinase inhibitor I3, Kunitz legume;Proteinase inhibitor I3, Kunitz legume;Proteinase inhibitor I3, Kunitz legume;Proteinase inhibitor I3, Kunitz legume;Proteinase inhibitor I3, Kunitz legume;Proteinase inhibitor I3, Kunitz legume;Proteinase inhibitor I3, Kunitz legume;Proteinase inhibitor I3, Kunitz legume;Proteinas…	SM00452 (SMART);G3DSA:2.80.10.50 (GENE3D);PF00197 (PFAM);PTHR33107:SF14 (PANTHER);PTHR33107 (PANTHER);PS00283 (PROSITE_PATTERNS);NON_CYTOPLASMIC_DOMAIN (PHOBIUS);SIGNAL_PEPTIDE (PHOBIUS);SIGNAL_PEPTIDE_C_REGION (PHOBIUS);SIGNAL_PEPTIDE_H_REGION (PHOBIUS);SIGNAL_PEPTIDE_N_REGION (PHOBIUS);cd00178 (CDD);SignalP-noTM (SIGNALP_EUK);SignalP-TM (SIGNALP_GRAM_POSITIVE);SSF50386 (SUPERFAMILY)	GO:0004866;;GO:0004866;;GO:0004866;GO:0004866;;;;;;GO:0004866;;;	endopeptidase inhibitor activity;;endopeptidase inhibitor activity;;endopeptidase inhibitor activity;endopeptidase inhibitor activity;;;;;;endopeptidase inhibitor activity;;;	Molecular Function;;Molecular Function;;Molecular Function;Molecular Function;;;;;;Molecular Function;;;	GO:0004866;GO:0010951	endopeptidase inhibitor activity;negative regulation of endopeptidase activity	Molecular Function;Biological Process
XP_009105984.1	IPR002160;IPR002160;IPR002160;noIPR;noIPR;IPR002160;IPR002160;noIPR;noIPR;noIPR;noIPR;noIPR;IPR002160;noIPR;noIPR;noIPR;IPR011065	FAMILY;FAMILY;FAMILY;FAMILY;FAMILY;FAMILY;FAMILY;FAMILY;FAMILY;FAMILY;FAMILY;FAMILY;FAMILY;FAMILY;FAMILY;FAMILY;HOMOLOGOUS_SUPERFAMILY	Proteinase inhibitor I3, Kunitz legume;Proteinase inhibitor I3, Kunitz legume;Proteinase inhibitor I3, Kunitz legume;Proteinase inhibitor I3, Kunitz legume;Proteinase inhibitor I3, Kunitz legume;Proteinase inhibitor I3, Kunitz legume;Proteinase inhibitor I3, Kunitz legume;Proteinase inhibitor I3, Kunitz legume;Proteinase inhibitor I3, Kunitz legume;Proteinase inhibitor I3, Kunitz legume;Proteinas…	PR00291 (PRINTS);SM00452 (SMART);PF00197 (PFAM);G3DSA:2.80.10.50 (GENE3D);PTHR33107:SF64 (PANTHER);PTHR33107 (PANTHER);PS00283 (PROSITE_PATTERNS);SIGNAL_PEPTIDE_N_REGION (PHOBIUS);NON_CYTOPLASMIC_DOMAIN (PHOBIUS);SIGNAL_PEPTIDE (PHOBIUS);SIGNAL_PEPTIDE_C_REGION (PHOBIUS);SIGNAL_PEPTIDE_H_REGION (PHOBIUS);cd00178 (CDD);SignalP-TM (SIGNALP_GRAM_POSITIVE);SignalP-noTM (SIGNALP_GRAM_NEGATIVE);SignalP…	GO:0004866;GO:0004866;GO:0004866;;;GO:0004866;GO:0004866;;;;;;GO:0004866;;;;	endopeptidase inhibitor activity;endopeptidase inhibitor activity;endopeptidase inhibitor activity;;;endopeptidase inhibitor activity;endopeptidase inhibitor activity;;;;;;endopeptidase inhibitor activity;;;;	Molecular Function;Molecular Function;Molecular Function;;;Molecular Function;Molecular Function;;;;;;Molecular Function;;;;	GO:0030234	enzyme regulator activity	Molecular Function
XP_009105993.1	IPR002160;IPR002160;noIPR;IPR002160;noIPR;IPR002160;noIPR;noIPR;noIPR;noIPR;noIPR;IPR002160;noIPR;noIPR;noIPR;IPR011065	FAMILY;FAMILY;FAMILY;FAMILY;FAMILY;FAMILY;FAMILY;FAMILY;FAMILY;FAMILY;FAMILY;FAMILY;FAMILY;FAMILY;FAMILY;HOMOLOGOUS_SUPERFAMILY	Proteinase inhibitor I3, Kunitz legume;Proteinase inhibitor I3, Kunitz legume;Proteinase inhibitor I3, Kunitz legume;Proteinase inhibitor I3, Kunitz legume;Proteinase inhibitor I3, Kunitz legume;Proteinase inhibitor I3, Kunitz legume;Proteinase inhibitor I3, Kunitz legume;Proteinase inhibitor I3, Kunitz legume;Proteinase inhibitor I3, Kunitz legume;Proteinase inhibitor I3, Kunitz legume;Proteinas…	PR00291 (PRINTS);SM00452 (SMART);G3DSA:2.80.10.50 (GENE3D);PF00197 (PFAM);PTHR33107:SF13 (PANTHER);PTHR33107 (PANTHER);SIGNAL_PEPTIDE (PHOBIUS);NON_CYTOPLASMIC_DOMAIN (PHOBIUS);SIGNAL_PEPTIDE_N_REGION (PHOBIUS);SIGNAL_PEPTIDE_C_REGION (PHOBIUS);SIGNAL_PEPTIDE_H_REGION (PHOBIUS);cd00178 (CDD);SignalP-noTM (SIGNALP_EUK);SignalP-TM (SIGNALP_GRAM_POSITIVE);SignalP-noTM (SIGNALP_GRAM_NEGATIVE);SSF5038…	GO:0004866;GO:0004866;;GO:0004866;;GO:0004866;;;;;;GO:0004866;;;;	endopeptidase inhibitor activity;endopeptidase inhibitor activity;;endopeptidase inhibitor activity;;endopeptidase inhibitor activity;;;;;;endopeptidase inhibitor activity;;;;	Molecular Function;Molecular Function;;Molecular Function;;Molecular Function;;;;;;Molecular Function;;;;	GO:0004867;GO:0010951	serine-type endopeptidase inhibitor activity;negative regulation of endopeptidase activity	Molecular Function;Biological Process
XP_009106063.1	IPR014722;IPR005568;IPR000915;noIPR;noIPR;IPR000915;noIPR;IPR041997;IPR008991	HOMOLOGOUS_SUPERFAMILY;DOMAIN;FAMILY;FAMILY;FAMILY;FAMILY;FAMILY;DOMAIN;HOMOLOGOUS_SUPERFAMILY	Ribosomal protein L2, domain 2;Ribosomal protein L6, N-terminal;60S ribosomal protein L6E;60S ribosomal protein L6E;60S ribosomal protein L6E;60S ribosomal protein L6E;60S ribosomal protein L6E;Ribosomal Protein L6, KOW domain;Translation protein SH3-like domain superfamily	G3DSA:2.30.30.30 (GENE3D);PF03868 (PFAM);PF01159 (PFAM);mobidb-lite (MOBIDB_LITE);mobidb-lite (MOBIDB_LITE);PTHR10715 (PANTHER);PTHR10715:SF10 (PANTHER);cd13156 (CDD);SSF50104 (SUPERFAMILY)	;GO:0003735/GO:0005840/GO:0006412;GO:0005840/GO:0003735/GO:0006412;;;GO:0005840/GO:0003735/GO:0006412;;;	;structural constituent of ribosome/ribosome/translation;ribosome/structural constituent of ribosome/translation;;;ribosome/structural constituent of ribosome/translation;;;	;Molecular Function/Cellular Component/Biological Process;Cellular Component/Molecular Function/Biological Process;;;Cellular Component/Molecular Function/Biological Process;;;	GO:0000027;GO:0002181;GO:0003723;GO:0003735;GO:0005840	ribosomal large subunit assembly;cytoplasmic translation;RNA binding;structural constituent of ribosome;ribosome	Biological Process;Biological Process;Molecular Function;Molecular Function;Cellular Component
XP_009106271.1	IPR001117;IPR011707;IPR008972;IPR008972;IPR011706;IPR008972;noIPR;noIPR;noIPR;noIPR;noIPR;noIPR;noIPR;IPR034273;IPR034275;noIPR;IPR008972;IPR008972;IPR008972;noIPR	DOMAIN;DOMAIN;HOMOLOGOUS_SUPERFAMILY;HOMOLOGOUS_SUPERFAMILY;DOMAIN;HOMOLOGOUS_SUPERFAMILY;HOMOLOGOUS_SUPERFAMILY;HOMOLOGOUS_SUPERFAMILY;HOMOLOGOUS_SUPERFAMILY;HOMOLOGOUS_SUPERFAMILY;HOMOLOGOUS_SUPERFAMILY;HOMOLOGOUS_SUPERFAMILY;HOMOLOGOUS_SUPERFAMILY;DOMAIN;DOMAIN;DOMAIN;HOMOLOGOUS_SUPERFAMILY;HOMOLOGOUS_SUPERFAMILY;HOMOLOGOUS_SUPERFAMILY;HOMOLOGOUS_SUPERFAMILY	Multicopper oxidase, type 1;Multicopper oxidase, type 3;Cupredoxin;Cupredoxin;Multicopper oxidase, type 2;Cupredoxin;Cupredoxin;Cupredoxin;Cupredoxin;Cupredoxin;Cupredoxin;Cupredoxin;Cupredoxin;Ascorbate oxidase homologue, first cupredoxin domain;Ascorbate oxidase homologue, third cupredoxin domain;Ascorbate oxidase homologue, third cupredoxin domain;Cupredoxin;Cupredoxin;Cupredoxin;Cupredoxin	PF00394 (PFAM);PF07732 (PFAM);G3DSA:2.60.40.420 (GENE3D);G3DSA:2.60.40.420 (GENE3D);PF07731 (PFAM);G3DSA:2.60.40.420 (GENE3D);PTHR11709 (PANTHER);PTHR11709:SF238 (PANTHER);SIGNAL_PEPTIDE_C_REGION (PHOBIUS);NON_CYTOPLASMIC_DOMAIN (PHOBIUS);SIGNAL_PEPTIDE (PHOBIUS);SIGNAL_PEPTIDE_H_REGION (PHOBIUS);SIGNAL_PEPTIDE_N_REGION (PHOBIUS);cd13846 (CDD);cd13894 (CDD);SignalP-noTM (SIGNALP_EUK);SSF49503 (SU…	GO:0055114;GO:0005507;;;GO:0016491/GO:0005507/GO:0055114;;;;;;;;;GO:0005507;GO:0005507;;;;;	oxidation-reduction process;copper ion binding;;;oxidoreductase activity/copper ion binding/oxidation-reduction process;;;;;;;;;copper ion binding;copper ion binding;;;;;	Biological Process;Molecular Function;;;Molecular Function/Molecular Function/Biological Process;;;;;;;;;Molecular Function;Molecular Function;;;;;	GO:0005507;GO:0005618;GO:0005829;GO:0009506;GO:0016491;GO:0055114	copper ion binding;cell wall;cytosol;plasmodesma;oxidoreductase activity;oxidation-reduction process	Molecular Function;Cellular Component;Cellular Component;Cellular Component;Molecular Function;Biological Process
XP_009106273.1	IPR000167;noIPR;noIPR;noIPR;noIPR;noIPR;noIPR;IPR000167;noIPR;IPR030513;IPR030513	FAMILY;FAMILY;FAMILY;FAMILY;FAMILY;FAMILY;FAMILY;FAMILY;FAMILY;CONSERVED_SITE;CONSERVED_SITE	Dehydrin;Dehydrin;Dehydrin;Dehydrin;Dehydrin;Dehydrin;Dehydrin;Dehydrin;Dehydrin;Dehydrin, conserved site;Dehydrin, conserved site	PF00257 (PFAM);mobidb-lite (MOBIDB_LITE);mobidb-lite (MOBIDB_LITE);mobidb-lite (MOBIDB_LITE);mobidb-lite (MOBIDB_LITE);mobidb-lite (MOBIDB_LITE);PTHR33346:SF2 (PANTHER);PTHR33346 (PANTHER);PTHR33346:SF2 (PANTHER);PS00315 (PROSITE_PATTERNS);PS00823 (PROSITE_PATTERNS)	GO:0009415;;;;;;;GO:0009415;;;	response to water;;;;;;;response to water;;;	Biological Process;;;;;;;Biological Process;;;	GO:0001786;GO:0005509;GO:0005829;GO:0005886;GO:0009269;GO:0009409;GO:0009507;GO:0009737;GO:0019898;GO:0031210;GO:0050821;GO:0090559	phosphatidylserine binding;calcium ion binding;cytosol;plasma membrane;response to desiccation;response to cold;chloroplast;response to abscisic acid;extrinsic component of membrane;phosphatidylcholine binding;protein stabilization;regulation of membrane permeability	Molecular Function;Molecular Function;Cellular Component;Cellular Component;Biological Process;Biological Process;Cellular Component;Biological Process;Cellular Component;Molecular Function;Biological Process;Biological Process
XP_009106403.1	IPR001461;IPR032799;IPR032861;IPR021109;IPR021109;noIPR;IPR001461;IPR001969;IPR001969;noIPR;noIPR;noIPR;noIPR;noIPR;IPR033121;IPR033823;noIPR;noIPR;noIPR;IPR021109;noIPR	FAMILY;DOMAIN;DOMAIN;HOMOLOGOUS_SUPERFAMILY;HOMOLOGOUS_SUPERFAMILY;HOMOLOGOUS_SUPERFAMILY;FAMILY;ACTIVE_SITE;ACTIVE_SITE;ACTIVE_SITE;ACTIVE_SITE;ACTIVE_SITE;ACTIVE_SITE;ACTIVE_SITE;DOMAIN;DOMAIN;DOMAIN;DOMAIN;DOMAIN;HOMOLOGOUS_SUPERFAMILY;HOMOLOGOUS_SUPERFAMILY	Aspartic peptidase A1 family;Xylanase inhibitor, C-terminal;Xylanase inhibitor, N-terminal;Aspartic peptidase domain superfamily;Aspartic peptidase domain superfamily;Aspartic peptidase domain superfamily;Aspartic peptidase A1 family;Aspartic peptidase, active site;Aspartic peptidase, active site;Aspartic peptidase, active site;Aspartic peptidase, active site;Aspartic peptidase, active site;Aspar…	PR00792 (PRINTS);PF14541 (PFAM);PF14543 (PFAM);G3DSA:2.40.70.10 (GENE3D);G3DSA:2.40.70.10 (GENE3D);PTHR13683:SF796 (PANTHER);PTHR13683 (PANTHER);PS00141 (PROSITE_PATTERNS);PS00141 (PROSITE_PATTERNS);SIGNAL_PEPTIDE_N_REGION (PHOBIUS);SIGNAL_PEPTIDE (PHOBIUS);SIGNAL_PEPTIDE_H_REGION (PHOBIUS);SIGNAL_PEPTIDE_C_REGION (PHOBIUS);NON_CYTOPLASMIC_DOMAIN (PHOBIUS);PS51767 (PROSITE_PROFILES);cd05475 (CDD)…	GO:0004190/GO:0006508;;;;;;GO:0004190/GO:0006508;GO:0004190/GO:0006508;GO:0004190/GO:0006508;;;;;;;GO:0004190;;;;;	aspartic-type endopeptidase activity/proteolysis;;;;;;aspartic-type endopeptidase activity/proteolysis;aspartic-type endopeptidase activity/proteolysis;aspartic-type endopeptidase activity/proteolysis;;;;;;;aspartic-type endopeptidase activity;;;;;	Molecular Function/Biological Process;;;;;;Molecular Function/Biological Process;Molecular Function/Biological Process;Molecular Function/Biological Process;;;;;;;Molecular Function;;;;;	GO:0005575;GO:0008233	cellular_component;peptidase activity	Cellular Component;Molecular Function	EC:3.4.99;EC:3.4.23.1;EC:3.4.23;EC:3.4.23.32;EC:3.4.23.43;EC:3.4.23.20;EC:3.4.23.25;EC:3.4.23.36;EC:3.4.23.4;EC:3.4.23.35;EC:3.4.23.5;EC:3.4.23.34;EC:3.4.23.15	Acting on peptide bonds (peptidases);Pepsin A;Acting on peptide bonds (peptidases);Scytalidopepsin B;Prepilin peptidase;Penicillopepsin;Saccharopepsin;Signal peptidase II;Chymosin;Barrierpepsin;Cathepsin D;Cathepsin E;Renin
XP_009106596.1	IPR001480;IPR001480;IPR036426;IPR035446;noIPR;noIPR;noIPR;noIPR;noIPR;noIPR;noIPR;IPR001480;IPR003609;IPR001480;noIPR;noIPR;noIPR;IPR036426	DOMAIN;DOMAIN;HOMOLOGOUS_SUPERFAMILY;FAMILY;FAMILY;FAMILY;FAMILY;FAMILY;FAMILY;FAMILY;FAMILY;DOMAIN;DOMAIN;DOMAIN;DOMAIN;DOMAIN;DOMAIN;HOMOLOGOUS_SUPERFAMILY	Bulb-type lectin domain;Bulb-type lectin domain;Bulb-type lectin domain superfamily;S-locus-specific glycoprotein/EP1;S-locus-specific glycoprotein/EP1;S-locus-specific glycoprotein/EP1;S-locus-specific glycoprotein/EP1;S-locus-specific glycoprotein/EP1;S-locus-specific glycoprotein/EP1;S-locus-specific glycoprotein/EP1;S-locus-specific glycoprotein/EP1;Bulb-type lectin domain;PAN/Apple domain;Bu…	SM00108 (SMART);PF01453 (PFAM);G3DSA:2.90.10.10 (GENE3D);PIRSF002686 (PIRSF);PTHR32444 (PANTHER);PTHR32444:SF58 (PANTHER);SIGNAL_PEPTIDE_C_REGION (PHOBIUS);NON_CYTOPLASMIC_DOMAIN (PHOBIUS);SIGNAL_PEPTIDE_N_REGION (PHOBIUS);SIGNAL_PEPTIDE (PHOBIUS);SIGNAL_PEPTIDE_H_REGION (PHOBIUS);PS50927 (PROSITE_PROFILES);PS50948 (PROSITE_PROFILES);cd00028 (CDD);SignalP-TM (SIGNALP_GRAM_POSITIVE);SignalP-noTM (…	;;;;;;;;;;;;;;;;;	;;;;;;;;;;;;;;;;;	;;;;;;;;;;;;;;;;;	GO:0005829;GO:0005886;GO:0009506;GO:0030246	cytosol;plasma membrane;plasmodesma;carbohydrate binding	Cellular Component;Cellular Component;Cellular Component;Molecular Function
XP_009106734.1	IPR024084;noIPR;IPR024084;IPR004429;IPR004429;noIPR;IPR019818;IPR004429;noIPR	DOMAIN;DOMAIN;DOMAIN;FAMILY;FAMILY;FAMILY;CONSERVED_SITE;FAMILY;FAMILY	Isopropylmalate dehydrogenase-like domain;Isopropylmalate dehydrogenase-like domain;Isopropylmalate dehydrogenase-like domain;Isopropylmalate dehydrogenase;Isopropylmalate dehydrogenase;Isopropylmalate dehydrogenase;Isocitrate/isopropylmalate dehydrogenase, conserved site;Isopropylmalate dehydrogenase;Isopropylmalate dehydrogenase	SM01329 (SMART);G3DSA:3.40.718.10 (GENE3D);PF00180 (PFAM);TIGR00169 (TIGRFAM);PTHR42979 (PANTHER);PTHR42979:SF7 (PANTHER);PS00470 (PROSITE_PATTERNS);MF_01033 (HAMAP);SSF53659 (SUPERFAMILY)	GO:0055114/GO:0016616;;GO:0055114/GO:0016616;GO:0055114/GO:0003862/GO:0009098;GO:0055114/GO:0003862/GO:0009098;;GO:0000287/GO:0051287/GO:0055114/GO:0016616;GO:0055114/GO:0003862/GO:0009098;	oxidation-reduction process/oxidoreductase activity, acting on the CH-OH group of donors, NAD or NADP as acceptor;;oxidation-reduction process/oxidoreductase activity, acting on the CH-OH group of donors, NAD or NADP as acceptor;oxidation-reduction process/3-isopropylmalate dehydrogenase activity/leucine biosynthetic process;oxidation-reduction process/3-isopropylmalate dehydrogenase activity/leu…	Biological Process/Molecular Function;;Biological Process/Molecular Function;Biological Process/Molecular Function/Biological Process;Biological Process/Molecular Function/Biological Process;;Molecular Function/Molecular Function/Biological Process/Molecular Function;Biological Process/Molecular Function/Biological Process;	GO:0000287;GO:0003862;GO:0009098;GO:0009553;GO:0009555;GO:0009570;GO:0009941;GO:0042803;GO:0055114;GO:0070403	magnesium ion binding;3-isopropylmalate dehydrogenase activity;leucine biosynthetic process;embryo sac development;pollen development;chloroplast stroma;chloroplast envelope;protein homodimerization activity;oxidation-reduction process;NAD+ binding	Molecular Function;Molecular Function;Biological Process;Biological Process;Biological Process;Cellular Component;Cellular Component;Molecular Function;Biological Process;Molecular Function	EC:1.1.1.85	3-isopropylmalate dehydrogenase
XP_009106989.1	IPR015955;IPR022383;IPR010097;IPR001236;noIPR;IPR001557;noIPR;noIPR;IPR001252;noIPR;IPR036291;IPR015955	HOMOLOGOUS_SUPERFAMILY;DOMAIN;FAMILY;DOMAIN;DOMAIN;FAMILY;FAMILY;FAMILY;ACTIVE_SITE;ACTIVE_SITE;HOMOLOGOUS_SUPERFAMILY;HOMOLOGOUS_SUPERFAMILY	Lactate dehydrogenase/glycoside hydrolase, family 4, C-terminal;Lactate/malate dehydrogenase, C-terminal;Malate dehydrogenase, type 1;Lactate/malate dehydrogenase, N-terminal;Lactate/malate dehydrogenase, N-terminal;L-lactate/malate dehydrogenase;L-lactate/malate dehydrogenase;L-lactate/malate dehydrogenase;Malate dehydrogenase, active site;Malate dehydrogenase, active site;NAD(P)-binding domain …	G3DSA:3.90.110.10 (GENE3D);PF02866 (PFAM);TIGR01772 (TIGRFAM);PF00056 (PFAM);G3DSA:3.40.50.720 (GENE3D);PIRSF000102 (PIRSF);PTHR11540:SF58 (PANTHER);PTHR11540 (PANTHER);PS00068 (PROSITE_PATTERNS);cd01337 (CDD);SSF51735 (SUPERFAMILY);SSF56327 (SUPERFAMILY)	GO:0003824/GO:0055114/GO:0016616/GO:0005975;GO:0055114/GO:0016616;GO:0006099/GO:0030060;GO:0055114/GO:0016491;;GO:0055114/GO:0019752/GO:0016616;;;GO:0055114/GO:0006108/GO:0016615;;;GO:0003824/GO:0055114/GO:0016616/GO:0005975	catalytic activity/oxidation-reduction process/oxidoreductase activity, acting on the CH-OH group of donors, NAD or NADP as acceptor/carbohydrate metabolic process;oxidation-reduction process/oxidoreductase activity, acting on the CH-OH group of donors, NAD or NADP as acceptor;tricarboxylic acid cycle/L-malate dehydrogenase activity;oxidation-reduction process/oxidoreductase activity;;oxidation-r…	Molecular Function/Biological Process/Molecular Function/Biological Process;Biological Process/Molecular Function;Biological Process/Molecular Function;Biological Process/Molecular Function;;Biological Process/Biological Process/Molecular Function;;;Biological Process/Biological Process/Molecular Function;;;Molecular Function/Biological Process/Molecular Function/Biological Process	GO:0005507;GO:0005618;GO:0005759;GO:0005829;GO:0005975;GO:0006099;GO:0006108;GO:0009409;GO:0009507;GO:0030060;GO:0042742;GO:0046686	copper ion binding;cell wall;mitochondrial matrix;cytosol;carbohydrate metabolic process;tricarboxylic acid cycle;malate metabolic process;response to cold;chloroplast;L-malate dehydrogenase activity;defense response to bacterium;response to cadmium ion	Molecular Function;Cellular Component;Cellular Component;Cellular Component;Biological Process;Biological Process;Biological Process;Biological Process;Cellular Component;Molecular Function;Biological Process;Biological Process	EC:1.1.1.37	Malate dehydrogenase
XP_009107154.2	IPR001229;IPR036404;IPR036404;IPR001229;IPR036404;IPR015915;noIPR;IPR006652;noIPR;noIPR;noIPR;noIPR;noIPR;noIPR;noIPR;noIPR;noIPR;noIPR;noIPR;noIPR;IPR001229;IPR001229;IPR001229;IPR001229;IPR001229;IPR033734;IPR033734;IPR033734;IPR033734;IPR036404;IPR036404;IPR036404;IPR036404;IPR036404;IPR015915	DOMAIN;HOMOLOGOUS_SUPERFAMILY;HOMOLOGOUS_SUPERFAMILY;DOMAIN;HOMOLOGOUS_SUPERFAMILY;HOMOLOGOUS_SUPERFAMILY;HOMOLOGOUS_SUPERFAMILY;REPEAT;REPEAT;REPEAT;REPEAT;REPEAT;REPEAT;REPEAT;REPEAT;REPEAT;REPEAT;REPEAT;REPEAT;REPEAT;DOMAIN;DOMAIN;DOMAIN;DOMAIN;DOMAIN;DOMAIN;DOMAIN;DOMAIN;DOMAIN;HOMOLOGOUS_SUPERFAMILY;HOMOLOGOUS_SUPERFAMILY;HOMOLOGOUS_SUPERFAMILY;HOMOLOGOUS_SUPERFAMILY;HOMOLOGOUS_SUPERFAMILY;H…	Jacalin-like lectin domain;Jacalin-like lectin domain superfamily;Jacalin-like lectin domain superfamily;Jacalin-like lectin domain;Jacalin-like lectin domain superfamily;Kelch-type beta propeller;Kelch-type beta propeller;Kelch repeat type 1;Kelch repeat type 1;Kelch repeat type 1;Kelch repeat type 1;Kelch repeat type 1;Kelch repeat type 1;Kelch repeat type 1;Kelch repeat type 1;Kelch repeat typ…	SM00915 (SMART);G3DSA:2.100.10.30 (GENE3D);G3DSA:2.100.10.30 (GENE3D);PF01419 (PFAM);G3DSA:2.100.10.30 (GENE3D);G3DSA:2.120.10.80 (GENE3D);PF13964 (PFAM);PF01344 (PFAM);PTHR47435:SF9 (PANTHER);PTHR47435:SF9 (PANTHER);PTHR47435:SF9 (PANTHER);PTHR47435 (PANTHER);PTHR47435 (PANTHER);PTHR47435:SF9 (PANTHER);PTHR47435 (PANTHER);PTHR47435:SF9 (PANTHER);PTHR47435:SF9 (PANTHER);PTHR47435 (PANTHER);PTHR47…	;;;;;GO:0005515;;GO:0005515;;;;;;;;;;;;;;;;;;GO:0030246;GO:0030246;GO:0030246;GO:0030246;;;;;;GO:0005515	;;;;;protein binding;;protein binding;;;;;;;;;;;;;;;;;;carbohydrate binding;carbohydrate binding;carbohydrate binding;carbohydrate binding;;;;;;protein binding	;;;;;Molecular Function;;Molecular Function;;;;;;;;;;;;;;;;;;Molecular Function;Molecular Function;Molecular Function;Molecular Function;;;;;;Molecular Function	GO:0005515;GO:0005829;GO:0030234;GO:0030246;GO:0050790;GO:0080028	protein binding;cytosol;enzyme regulator activity;carbohydrate binding;regulation of catalytic activity;nitrile biosynthetic process	Molecular Function;Cellular Component;Molecular Function;Molecular Function;Biological Process;Biological Process
XP_009107339.1	IPR016140;IPR016140;noIPR;IPR033872;noIPR;noIPR;noIPR;noIPR;noIPR;noIPR;IPR033872;noIPR;noIPR;noIPR;IPR036312;noIPR	DOMAIN;DOMAIN;DOMAIN;DOMAIN;DOMAIN;DOMAIN;DOMAIN;DOMAIN;DOMAIN;DOMAIN;DOMAIN;DOMAIN;DOMAIN;DOMAIN;HOMOLOGOUS_SUPERFAMILY;HOMOLOGOUS_SUPERFAMILY	Bifunctional inhibitor/plant lipid transfer protein/seed storage helical domain;Bifunctional inhibitor/plant lipid transfer protein/seed storage helical domain;Bifunctional inhibitor/plant lipid transfer protein/seed storage helical domain;Non-specific lipid-transfer protein type 2;Non-specific lipid-transfer protein type 2;Non-specific lipid-transfer protein type 2;Non-specific lipid-transfer pr…	SM00499 (SMART);PF14368 (PFAM);G3DSA:1.10.110.10 (GENE3D);PTHR33214 (PANTHER);PTHR33214:SF46 (PANTHER);NON_CYTOPLASMIC_DOMAIN (PHOBIUS);SIGNAL_PEPTIDE_N_REGION (PHOBIUS);SIGNAL_PEPTIDE_H_REGION (PHOBIUS);SIGNAL_PEPTIDE_C_REGION (PHOBIUS);SIGNAL_PEPTIDE (PHOBIUS);cd01959 (CDD);SignalP-noTM (SIGNALP_GRAM_NEGATIVE);SignalP-TM (SIGNALP_GRAM_POSITIVE);SignalP-noTM (SIGNALP_EUK);SSF47699 (SUPERFAMILY);…	;;;GO:0006869;;;;;;;GO:0006869;;;;;	;;;lipid transport;;;;;;;lipid transport;;;;;	;;;Biological Process;;;;;;;Biological Process;;;;;	GO:0006810	transport	Biological Process
XP_009107631.1	IPR008972;IPR008972;IPR008972;IPR001117;IPR011706;IPR011707;noIPR;noIPR;noIPR;noIPR;noIPR;noIPR;noIPR;IPR034273;IPR034275;noIPR;IPR008972;IPR008972;IPR008972	HOMOLOGOUS_SUPERFAMILY;HOMOLOGOUS_SUPERFAMILY;HOMOLOGOUS_SUPERFAMILY;DOMAIN;DOMAIN;DOMAIN;DOMAIN;DOMAIN;DOMAIN;DOMAIN;DOMAIN;DOMAIN;DOMAIN;DOMAIN;DOMAIN;DOMAIN;HOMOLOGOUS_SUPERFAMILY;HOMOLOGOUS_SUPERFAMILY;HOMOLOGOUS_SUPERFAMILY	Cupredoxin;Cupredoxin;Cupredoxin;Multicopper oxidase, type 1;Multicopper oxidase, type 2;Multicopper oxidase, type 3;Multicopper oxidase, type 3;Multicopper oxidase, type 3;Multicopper oxidase, type 3;Multicopper oxidase, type 3;Multicopper oxidase, type 3;Multicopper oxidase, type 3;Multicopper oxidase, type 3;Ascorbate oxidase homologue, first cupredoxin domain;Ascorbate oxidase homologue, thir…	G3DSA:2.60.40.420 (GENE3D);G3DSA:2.60.40.420 (GENE3D);G3DSA:2.60.40.420 (GENE3D);PF00394 (PFAM);PF07731 (PFAM);PF07732 (PFAM);PTHR11709:SF247 (PANTHER);PTHR11709 (PANTHER);NON_CYTOPLASMIC_DOMAIN (PHOBIUS);SIGNAL_PEPTIDE_C_REGION (PHOBIUS);SIGNAL_PEPTIDE_H_REGION (PHOBIUS);SIGNAL_PEPTIDE_N_REGION (PHOBIUS);SIGNAL_PEPTIDE (PHOBIUS);cd13846 (CDD);cd13894 (CDD);SignalP-noTM (SIGNALP_EUK);SSF49503 (SU…	;;;GO:0055114;GO:0016491/GO:0055114/GO:0005507;GO:0005507;;;;;;;;GO:0005507;GO:0005507;;;;	;;;oxidation-reduction process;oxidoreductase activity/oxidation-reduction process/copper ion binding;copper ion binding;;;;;;;;copper ion binding;copper ion binding;;;;	;;;Biological Process;Molecular Function/Biological Process/Molecular Function;Molecular Function;;;;;;;;Molecular Function;Molecular Function;;;;	GO:0005507;GO:0005618;GO:0009506;GO:0016491;GO:0055114	copper ion binding;cell wall;plasmodesma;oxidoreductase activity;oxidation-reduction process	Molecular Function;Cellular Component;Cellular Component;Molecular Function;Biological Process
XP_009108063.1	IPR025733;IPR029052;IPR008963;IPR004843;IPR015914;noIPR;IPR039331;noIPR;noIPR;noIPR;IPR003961;IPR041792;IPR008963;noIPR	DOMAIN;HOMOLOGOUS_SUPERFAMILY;HOMOLOGOUS_SUPERFAMILY;DOMAIN;DOMAIN;DOMAIN;FAMILY;FAMILY;FAMILY;FAMILY;DOMAIN;DOMAIN;HOMOLOGOUS_SUPERFAMILY;HOMOLOGOUS_SUPERFAMILY	Iron/zinc purple acid phosphatase-like C-terminal domain;Metallo-dependent phosphatase-like;Purple acid phosphatase-like, N-terminal;Calcineurin-like phosphoesterase domain, ApaH type;Purple acid phosphatase, N-terminal;Purple acid phosphatase, N-terminal;Purple acid phosphatase-like;Purple acid phosphatase-like;Purple acid phosphatase-like;Purple acid phosphatase-like;Fibronectin type III;Purple…	PF14008 (PFAM);G3DSA:3.60.21.10 (GENE3D);G3DSA:2.60.40.380 (GENE3D);PF00149 (PFAM);PF16656 (PFAM);PTHR22953:SF13 (PANTHER);PTHR22953 (PANTHER);CYTOPLASMIC_DOMAIN (PHOBIUS);TRANSMEMBRANE (PHOBIUS);NON_CYTOPLASMIC_DOMAIN (PHOBIUS);PS50853 (PROSITE_PROFILES);cd00839 (CDD);SSF49363 (SUPERFAMILY);SSF56300 (SUPERFAMILY)	;;GO:0003993/GO:0046872;GO:0016787;GO:0003993/GO:0046872;;GO:0003993;;;;GO:0005515;;GO:0003993/GO:0046872;	;;acid phosphatase activity/metal ion binding;hydrolase activity;acid phosphatase activity/metal ion binding;;acid phosphatase activity;;;;protein binding;;acid phosphatase activity/metal ion binding;	;;Molecular Function/Molecular Function;Molecular Function;Molecular Function/Molecular Function;;Molecular Function;;;;Molecular Function;;Molecular Function/Molecular Function;	GO:0003993;GO:0004601;GO:0005515;GO:0005829;GO:0016311;GO:0042744;GO:0046872;GO:0051174;GO:0055062;GO:0055114;GO:0098869	acid phosphatase activity;peroxidase activity;protein binding;cytosol;dephosphorylation;hydrogen peroxide catabolic process;metal ion binding;regulation of phosphorus metabolic process;phosphate ion homeostasis;oxidation-reduction process;cellular oxidant detoxification	Molecular Function;Molecular Function;Molecular Function;Cellular Component;Biological Process;Biological Process;Molecular Function;Biological Process;Biological Process;Biological Process;Biological Process	EC:3.1.3.2;EC:1.11.1.7	Acid phosphatase;Peroxidase
XP_009108111.1	IPR036460;IPR015800;noIPR;IPR015802;IPR015798;noIPR;noIPR;IPR000269;IPR000269;noIPR;noIPR;noIPR;noIPR;noIPR;noIPR;noIPR;noIPR;IPR016182;IPR036460;IPR016182;noIPR	HOMOLOGOUS_SUPERFAMILY;DOMAIN;DOMAIN;DOMAIN;DOMAIN;DOMAIN;DOMAIN;FAMILY;FAMILY;FAMILY;FAMILY;FAMILY;FAMILY;FAMILY;FAMILY;FAMILY;FAMILY;HOMOLOGOUS_SUPERFAMILY;HOMOLOGOUS_SUPERFAMILY;HOMOLOGOUS_SUPERFAMILY;HOMOLOGOUS_SUPERFAMILY	Copper amine oxidase, catalytic domain superfamily;Copper amine oxidase, N2-terminal;Copper amine oxidase, N2-terminal;Copper amine oxidase, N3-terminal;Copper amine oxidase, catalytic domain;Copper amine oxidase, catalytic domain;Copper amine oxidase, catalytic domain;Copper amine oxidase;Copper amine oxidase;Copper amine oxidase;Copper amine oxidase;Copper amine oxidase;Copper amine oxidase;Cop…	G3DSA:2.70.98.20 (GENE3D);PF02727 (PFAM);G3DSA:3.10.450.40 (GENE3D);PF02728 (PFAM);PF01179 (PFAM);G3DSA:3.10.450.40 (GENE3D);PTHR10638:SF36 (PANTHER);PTHR10638 (PANTHER);PS01165 (PROSITE_PATTERNS);SIGNAL_PEPTIDE_H_REGION (PHOBIUS);SIGNAL_PEPTIDE_C_REGION (PHOBIUS);SIGNAL_PEPTIDE (PHOBIUS);SIGNAL_PEPTIDE_N_REGION (PHOBIUS);NON_CYTOPLASMIC_DOMAIN (PHOBIUS);SignalP-TM (SIGNALP_GRAM_NEGATIVE);SignalP…	GO:0005507/GO:0008131/GO:0009308/GO:0055114/GO:0048038;GO:0005507/GO:0008131/GO:0009308/GO:0048038/GO:0055114;;GO:0005507/GO:0008131/GO:0009308/GO:0055114/GO:0048038;GO:0005507/GO:0008131/GO:0009308/GO:0055114/GO:0048038;;;GO:0008131/GO:0005507/GO:0009308/GO:0055114/GO:0048038;GO:0008131/GO:0005507/GO:0009308/GO:0055114/GO:0048038;;;;;;;;;GO:0005507/GO:0008131/GO:0009308/GO:0055114/GO:0048038;GO:…	copper ion binding/primary amine oxidase activity/amine metabolic process/oxidation-reduction process/quinone binding;copper ion binding/primary amine oxidase activity/amine metabolic process/quinone binding/oxidation-reduction process;;copper ion binding/primary amine oxidase activity/amine metabolic process/oxidation-reduction process/quinone binding;copper ion binding/primary amine oxidase act…	Molecular Function/Molecular Function/Biological Process/Biological Process/Molecular Function;Molecular Function/Molecular Function/Biological Process/Molecular Function/Biological Process;;Molecular Function/Molecular Function/Biological Process/Biological Process/Molecular Function;Molecular Function/Molecular Function/Biological Process/Biological Process/Molecular Function;;;Molecular Functi…	GO:0005507;GO:0008131;GO:0009308;GO:0048038;GO:0055114	copper ion binding;primary amine oxidase activity;amine metabolic process;quinone binding;oxidation-reduction process	Molecular Function;Molecular Function;Biological Process;Molecular Function;Biological Process	EC:1.4.3.21	Primary-amine oxidase
XP_009108190.2	IPR017946;IPR030395;noIPR;noIPR;noIPR;noIPR;noIPR;noIPR;noIPR;noIPR;noIPR;noIPR;noIPR;IPR030395;IPR030395;noIPR;noIPR;noIPR;noIPR;noIPR;IPR017946;IPR017946	HOMOLOGOUS_SUPERFAMILY;DOMAIN;DOMAIN;DOMAIN;DOMAIN;DOMAIN;DOMAIN;DOMAIN;DOMAIN;DOMAIN;DOMAIN;DOMAIN;DOMAIN;DOMAIN;DOMAIN;DOMAIN;DOMAIN;DOMAIN;DOMAIN;DOMAIN;HOMOLOGOUS_SUPERFAMILY;HOMOLOGOUS_SUPERFAMILY	PLC-like phosphodiesterase, TIM beta/alpha-barrel domain superfamily;Glycerophosphodiester phosphodiesterase domain;Glycerophosphodiester phosphodiesterase domain;Glycerophosphodiester phosphodiesterase domain;Glycerophosphodiester phosphodiesterase domain;Glycerophosphodiester phosphodiesterase domain;Glycerophosphodiester phosphodiesterase domain;Glycerophosphodiester phosphodiesterase domain;G…	G3DSA:3.20.20.190 (GENE3D);PF03009 (PFAM);mobidb-lite (MOBIDB_LITE);mobidb-lite (MOBIDB_LITE);PTHR43620:SF14 (PANTHER);PTHR43620 (PANTHER);SIGNAL_PEPTIDE (PHOBIUS);TRANSMEMBRANE (PHOBIUS);SIGNAL_PEPTIDE_N_REGION (PHOBIUS);CYTOPLASMIC_DOMAIN (PHOBIUS);SIGNAL_PEPTIDE_H_REGION (PHOBIUS);NON_CYTOPLASMIC_DOMAIN (PHOBIUS);SIGNAL_PEPTIDE_C_REGION (PHOBIUS);PS51704 (PROSITE_PROFILES);PS51704 (PROSITE_PRO…	GO:0006629/GO:0008081;GO:0006629/GO:0008081;;;;;;;;;;;;GO:0006629/GO:0008081;GO:0006629/GO:0008081;;;;;;GO:0006629/GO:0008081;GO:0006629/GO:0008081	lipid metabolic process/phosphoric diester hydrolase activity;lipid metabolic process/phosphoric diester hydrolase activity;;;;;;;;;;;;lipid metabolic process/phosphoric diester hydrolase activity;lipid metabolic process/phosphoric diester hydrolase activity;;;;;;lipid metabolic process/phosphoric diester hydrolase activity;lipid metabolic process/phosphoric diester hydrolase activity	Biological Process/Molecular Function;Biological Process/Molecular Function;;;;;;;;;;;;Biological Process/Molecular Function;Biological Process/Molecular Function;;;;;;Biological Process/Molecular Function;Biological Process/Molecular Function	GO:0004672;GO:0005524;GO:0006468;GO:0006629;GO:0008889;GO:0016021	protein kinase activity;ATP binding;protein phosphorylation;lipid metabolic process;glycerophosphodiester phosphodiesterase activity;integral component of membrane	Molecular Function;Molecular Function;Biological Process;Biological Process;Molecular Function;Cellular Component	EC:3.1.4.46	Glycerophosphodiester phosphodiesterase
XP_009108756.1	noIPR;IPR002004;IPR000504;IPR003954;IPR012677;IPR012677;noIPR;IPR006515;IPR002004;IPR000504;noIPR;noIPR;IPR000504;IPR000504;IPR000504;IPR000504;IPR002004;noIPR;noIPR;noIPR;noIPR;IPR035979;IPR036053;IPR035979;IPR035979	null;DOMAIN;DOMAIN;DOMAIN;HOMOLOGOUS_SUPERFAMILY;HOMOLOGOUS_SUPERFAMILY;HOMOLOGOUS_SUPERFAMILY;FAMILY;DOMAIN;DOMAIN;DOMAIN;DOMAIN;DOMAIN;DOMAIN;DOMAIN;DOMAIN;DOMAIN;DOMAIN;DOMAIN;DOMAIN;DOMAIN;HOMOLOGOUS_SUPERFAMILY;HOMOLOGOUS_SUPERFAMILY;HOMOLOGOUS_SUPERFAMILY;HOMOLOGOUS_SUPERFAMILY	null;Polyadenylate-binding protein/Hyperplastic disc protein;RNA recognition motif domain;RNA recognition motif domain, eukaryote;Nucleotide-binding alpha-beta plait domain superfamily;Nucleotide-binding alpha-beta plait domain superfamily;Nucleotide-binding alpha-beta plait domain superfamily;Polyadenylate binding protein, human types 1, 2, 3, 4;Polyadenylate-binding protein/Hyperplastic disc pr…	Coil (COILS);SM00517 (SMART);SM00360 (SMART);SM00361 (SMART);G3DSA:3.30.70.330 (GENE3D);G3DSA:3.30.70.330 (GENE3D);G3DSA:1.10.1900.10 (GENE3D);TIGR01628 (TIGRFAM);PF00658 (PFAM);PF00076 (PFAM);PTHR24012 (PANTHER);PTHR24012:SF814 (PANTHER);PS50102 (PROSITE_PROFILES);PS50102 (PROSITE_PROFILES);PS50102 (PROSITE_PROFILES);PS50102 (PROSITE_PROFILES);PS51309 (PROSITE_PROFILES);cd12378 (CDD);cd12381 (CD…	;GO:0003723;GO:0003676;GO:0003676;;;;GO:0003723;GO:0003723;GO:0003676;;;GO:0003676;GO:0003676;GO:0003676;GO:0003676;GO:0003723;;;;;GO:0003676;GO:0003723;GO:0003676;GO:0003676	;RNA binding;nucleic acid binding;nucleic acid binding;;;;RNA binding;RNA binding;nucleic acid binding;;;nucleic acid binding;nucleic acid binding;nucleic acid binding;nucleic acid binding;RNA binding;;;;;nucleic acid binding;RNA binding;nucleic acid binding;nucleic acid binding	;Molecular Function;Molecular Function;Molecular Function;;;;Molecular Function;Molecular Function;Molecular Function;;;Molecular Function;Molecular Function;Molecular Function;Molecular Function;Molecular Function;;;;;Molecular Function;Molecular Function;Molecular Function;Molecular Function	GO:0003730;GO:0005829;GO:0006446;GO:0008143;GO:0008266;GO:0060211;GO:1900151;GO:1990904	mRNA 3'-UTR binding;cytosol;regulation of translational initiation;poly(A) binding;poly(U) RNA binding;regulation of nuclear-transcribed mRNA poly(A) tail shortening;regulation of nuclear-transcribed mRNA catabolic process, deadenylation-dependent decay;ribonucleoprotein complex	Molecular Function;Cellular Component;Biological Process;Molecular Function;Molecular Function;Biological Process;Biological Process;Cellular Component
XP_009108811.1	IPR006501;IPR012334;IPR035513;IPR000070;IPR006501;noIPR;noIPR;noIPR;IPR033131;noIPR;noIPR;noIPR;noIPR;noIPR;noIPR;noIPR;IPR011050;IPR035513	DOMAIN;HOMOLOGOUS_SUPERFAMILY;HOMOLOGOUS_SUPERFAMILY;DOMAIN;DOMAIN;DOMAIN;DOMAIN;DOMAIN;ACTIVE_SITE;ACTIVE_SITE;ACTIVE_SITE;ACTIVE_SITE;ACTIVE_SITE;ACTIVE_SITE;ACTIVE_SITE;ACTIVE_SITE;HOMOLOGOUS_SUPERFAMILY;HOMOLOGOUS_SUPERFAMILY	Pectinesterase inhibitor domain;Pectin lyase fold;Invertase/pectin methylesterase inhibitor domain superfamily;Pectinesterase, catalytic;Pectinesterase inhibitor domain;Pectinesterase inhibitor domain;Pectinesterase inhibitor domain;Pectinesterase inhibitor domain;Pectinesterase, Asp active site;Pectinesterase, Asp active site;Pectinesterase, Asp active site;Pectinesterase, Asp active site;Pectin…	SM00856 (SMART);G3DSA:2.160.20.10 (GENE3D);G3DSA:1.20.140.40 (GENE3D);PF01095 (PFAM);PF04043 (PFAM);mobidb-lite (MOBIDB_LITE);PTHR31707:SF278 (PANTHER);PTHR31707 (PANTHER);PS00503 (PROSITE_PATTERNS);SIGNAL_PEPTIDE_N_REGION (PHOBIUS);SIGNAL_PEPTIDE (PHOBIUS);SIGNAL_PEPTIDE_C_REGION (PHOBIUS);SIGNAL_PEPTIDE_H_REGION (PHOBIUS);NON_CYTOPLASMIC_DOMAIN (PHOBIUS);cd15799 (CDD);SignalP-noTM (SIGNALP_EUK)…	GO:0004857;;;GO:0030599/GO:0042545;GO:0004857;;;;;;;;;;;;;	enzyme inhibitor activity;;;pectinesterase activity/cell wall modification;enzyme inhibitor activity;;;;;;;;;;;;;	Molecular Function;;;Molecular Function/Biological Process;Molecular Function;;;;;;;;;;;;;	GO:0016021;GO:0030599;GO:0042545;GO:0043086;GO:0045330;GO:0045490;GO:0046910;GO:0050829	integral component of membrane;pectinesterase activity;cell wall modification;negative regulation of catalytic activity;aspartyl esterase activity;pectin catabolic process;pectinesterase inhibitor activity;defense response to Gram-negative bacterium	Cellular Component;Molecular Function;Biological Process;Biological Process;Molecular Function;Biological Process;Molecular Function;Biological Process	EC:3.1.1.11;EC:3.1.1.1	Pectinesterase;Carboxylesterase
XP_009109027.1	noIPR;IPR002591;IPR017850;noIPR;noIPR;noIPR;noIPR;noIPR;noIPR;noIPR;noIPR;noIPR;noIPR;noIPR;IPR017850;noIPR	null;FAMILY;HOMOLOGOUS_SUPERFAMILY;HOMOLOGOUS_SUPERFAMILY;HOMOLOGOUS_SUPERFAMILY;HOMOLOGOUS_SUPERFAMILY;HOMOLOGOUS_SUPERFAMILY;HOMOLOGOUS_SUPERFAMILY;HOMOLOGOUS_SUPERFAMILY;HOMOLOGOUS_SUPERFAMILY;HOMOLOGOUS_SUPERFAMILY;HOMOLOGOUS_SUPERFAMILY;HOMOLOGOUS_SUPERFAMILY;HOMOLOGOUS_SUPERFAMILY;HOMOLOGOUS_SUPERFAMILY;HOMOLOGOUS_SUPERFAMILY	null;Type I phosphodiesterase/nucleotide pyrophosphatase/phosphate transferase;Alkaline-phosphatase-like, core domain superfamily;Alkaline-phosphatase-like, core domain superfamily;Alkaline-phosphatase-like, core domain superfamily;Alkaline-phosphatase-like, core domain superfamily;Alkaline-phosphatase-like, core domain superfamily;Alkaline-phosphatase-like, core domain superfamily;Alkaline-phosp…	G3DSA:3.30.1360.180 (GENE3D);PF01663 (PFAM);G3DSA:3.40.720.10 (GENE3D);PTHR10151:SF110 (PANTHER);PTHR10151 (PANTHER);SIGNAL_PEPTIDE_C_REGION (PHOBIUS);SIGNAL_PEPTIDE_H_REGION (PHOBIUS);SIGNAL_PEPTIDE (PHOBIUS);SIGNAL_PEPTIDE_N_REGION (PHOBIUS);NON_CYTOPLASMIC_DOMAIN (PHOBIUS);cd16018 (CDD);SignalP-TM (SIGNALP_GRAM_POSITIVE);SignalP-noTM (SIGNALP_EUK);SignalP-noTM (SIGNALP_GRAM_NEGATIVE);SSF53649 …	;;GO:0003824;;;;;;;;;;;;GO:0003824;	;;catalytic activity;;;;;;;;;;;;catalytic activity;	;;Molecular Function;;;;;;;;;;;;Molecular Function;	GO:0003824	catalytic activity	Molecular Function
XP_009109070.1	IPR003375;noIPR;noIPR;IPR003375;noIPR;noIPR;noIPR;noIPR;noIPR;noIPR;noIPR;IPR008990	FAMILY;FAMILY;FAMILY;FAMILY;FAMILY;FAMILY;FAMILY;FAMILY;FAMILY;FAMILY;FAMILY;HOMOLOGOUS_SUPERFAMILY	Photosystem I PsaE, reaction centre subunit IV;Photosystem I PsaE, reaction centre subunit IV;Photosystem I PsaE, reaction centre subunit IV;Photosystem I PsaE, reaction centre subunit IV;Photosystem I PsaE, reaction centre subunit IV;Photosystem I PsaE, reaction centre subunit IV;Photosystem I PsaE, reaction centre subunit IV;Photosystem I PsaE, reaction centre subunit IV;Photosystem I PsaE, rea…	PF02427 (PFAM);G3DSA:2.30.30.50 (GENE3D);mobidb-lite (MOBIDB_LITE);PTHR34549 (PANTHER);SIGNAL_PEPTIDE_H_REGION (PHOBIUS);SIGNAL_PEPTIDE_C_REGION (PHOBIUS);SIGNAL_PEPTIDE_N_REGION (PHOBIUS);SIGNAL_PEPTIDE (PHOBIUS);NON_CYTOPLASMIC_DOMAIN (PHOBIUS);SignalP-noTM (SIGNALP_GRAM_NEGATIVE);SignalP-TM (SIGNALP_GRAM_POSITIVE);SSF50090 (SUPERFAMILY)	GO:0015979/GO:0009522/GO:0009538;;;GO:0015979/GO:0009522/GO:0009538;;;;;;;;	photosynthesis/photosystem I/photosystem I reaction center;;;photosynthesis/photosystem I/photosystem I reaction center;;;;;;;;	Biological Process/Cellular Component/Cellular Component;;;Biological Process/Cellular Component/Cellular Component;;;;;;;;	GO:0009535;GO:0009538;GO:0009941;GO:0015979;GO:0019904	chloroplast thylakoid membrane;photosystem I reaction center;chloroplast envelope;photosynthesis;protein domain specific binding	Cellular Component;Cellular Component;Cellular Component;Biological Process;Molecular Function
XP_009109240.1	IPR000504;IPR000504;IPR012677;noIPR;noIPR;noIPR;noIPR;IPR000504;IPR000504;noIPR;noIPR;IPR035979;IPR035979	DOMAIN;DOMAIN;HOMOLOGOUS_SUPERFAMILY;HOMOLOGOUS_SUPERFAMILY;HOMOLOGOUS_SUPERFAMILY;HOMOLOGOUS_SUPERFAMILY;HOMOLOGOUS_SUPERFAMILY;DOMAIN;DOMAIN;DOMAIN;DOMAIN;HOMOLOGOUS_SUPERFAMILY;HOMOLOGOUS_SUPERFAMILY	RNA recognition motif domain;RNA recognition motif domain;Nucleotide-binding alpha-beta plait domain superfamily;Nucleotide-binding alpha-beta plait domain superfamily;Nucleotide-binding alpha-beta plait domain superfamily;Nucleotide-binding alpha-beta plait domain superfamily;Nucleotide-binding alpha-beta plait domain superfamily;RNA recognition motif domain;RNA recognition motif domain;RNA reco…	SM00360 (SMART);PF00076 (PFAM);G3DSA:3.30.70.330 (GENE3D);mobidb-lite (MOBIDB_LITE);mobidb-lite (MOBIDB_LITE);PTHR48025 (PANTHER);PTHR48025:SF8 (PANTHER);PS50102 (PROSITE_PROFILES);PS50102 (PROSITE_PROFILES);cd12399 (CDD);cd12399 (CDD);SSF54928 (SUPERFAMILY);SSF54928 (SUPERFAMILY)	GO:0003676;GO:0003676;;;;;;GO:0003676;GO:0003676;;;GO:0003676;GO:0003676	nucleic acid binding;nucleic acid binding;;;;;;nucleic acid binding;nucleic acid binding;;;nucleic acid binding;nucleic acid binding	Molecular Function;Molecular Function;;;;;;Molecular Function;Molecular Function;;;Molecular Function;Molecular Function	GO:0003729;GO:0008266;GO:0009535;GO:0009570;GO:0009631;GO:0009941;GO:0016553;GO:0043489;GO:0045087	mRNA binding;poly(U) RNA binding;chloroplast thylakoid membrane;chloroplast stroma;cold acclimation;chloroplast envelope;base conversion or substitution editing;RNA stabilization;innate immune response	Molecular Function;Molecular Function;Cellular Component;Cellular Component;Biological Process;Cellular Component;Biological Process;Biological Process;Biological Process
XP_009109254.1	noIPR;noIPR;noIPR;noIPR;IPR029047;IPR029048;IPR013126;noIPR;IPR012725;noIPR;noIPR;noIPR;noIPR;noIPR;IPR013126;noIPR;IPR018181;IPR018181;IPR018181;IPR012725;noIPR;IPR043129;IPR029048;IPR043129;IPR029047	null;null;null;null;HOMOLOGOUS_SUPERFAMILY;HOMOLOGOUS_SUPERFAMILY;FAMILY;FAMILY;FAMILY;FAMILY;FAMILY;FAMILY;FAMILY;FAMILY;FAMILY;FAMILY;CONSERVED_SITE;CONSERVED_SITE;CONSERVED_SITE;FAMILY;FAMILY;HOMOLOGOUS_SUPERFAMILY;HOMOLOGOUS_SUPERFAMILY;HOMOLOGOUS_SUPERFAMILY;HOMOLOGOUS_SUPERFAMILY	null;null;null;null;Heat shock protein 70kD, peptide-binding domain superfamily;Heat shock protein 70kD, C-terminal domain superfamily;Heat shock protein 70 family;Heat shock protein 70 family;Chaperone DnaK;Chaperone DnaK;Chaperone DnaK;Chaperone DnaK;Chaperone DnaK;Chaperone DnaK;Heat shock protein 70 family;Heat shock protein 70 family;Heat shock protein 70, conserved site;Heat shock protein 7…	Coil (COILS);Coil (COILS);Coil (COILS);PR00301 (PRINTS);G3DSA:2.60.34.10 (GENE3D);G3DSA:1.20.1270.10 (GENE3D);PF00012 (PFAM);G3DSA:3.30.420.40 (GENE3D);TIGR02350 (TIGRFAM);G3DSA:3.30.420.40 (GENE3D);G3DSA:3.90.640.10 (GENE3D);mobidb-lite (MOBIDB_LITE);mobidb-lite (MOBIDB_LITE);mobidb-lite (MOBIDB_LITE);PTHR19375 (PANTHER);PTHR19375:SF414 (PANTHER);PS01036 (PROSITE_PATTERNS);PS00329 (PROSITE_PATTE…	;;;;;;;;GO:0006457/GO:0051082/GO:0005524;;;;;;;;;;;GO:0006457/GO:0051082/GO:0005524;;;;;	;;;;;;;;protein folding/unfolded protein binding/ATP binding;;;;;;;;;;;protein folding/unfolded protein binding/ATP binding;;;;;	;;;;;;;;Biological Process/Molecular Function/Molecular Function;;;;;;;;;;;Biological Process/Molecular Function/Molecular Function;;;;;	GO:0006457;GO:0043167;GO:0051082	protein folding;ion binding;unfolded protein binding	Biological Process;Molecular Function;Molecular Function
XP_009109480.1	IPR000504;IPR000504;IPR012677;noIPR;noIPR;noIPR;noIPR;IPR000504;IPR035979	DOMAIN;DOMAIN;HOMOLOGOUS_SUPERFAMILY;HOMOLOGOUS_SUPERFAMILY;HOMOLOGOUS_SUPERFAMILY;HOMOLOGOUS_SUPERFAMILY;HOMOLOGOUS_SUPERFAMILY;DOMAIN;HOMOLOGOUS_SUPERFAMILY	RNA recognition motif domain;RNA recognition motif domain;Nucleotide-binding alpha-beta plait domain superfamily;Nucleotide-binding alpha-beta plait domain superfamily;Nucleotide-binding alpha-beta plait domain superfamily;Nucleotide-binding alpha-beta plait domain superfamily;Nucleotide-binding alpha-beta plait domain superfamily;RNA recognition motif domain;RNA-binding domain superfamily	SM00360 (SMART);PF00076 (PFAM);G3DSA:3.30.70.330 (GENE3D);mobidb-lite (MOBIDB_LITE);mobidb-lite (MOBIDB_LITE);PTHR15241 (PANTHER);PTHR15241:SF165 (PANTHER);PS50102 (PROSITE_PROFILES);SSF54928 (SUPERFAMILY)	GO:0003676;GO:0003676;;;;;;GO:0003676;GO:0003676	nucleic acid binding;nucleic acid binding;;;;;;nucleic acid binding;nucleic acid binding	Molecular Function;Molecular Function;;;;;;Molecular Function;Molecular Function	GO:0003723	RNA binding	Molecular Function
XP_009109511.2	IPR000741;IPR013785;noIPR;noIPR;IPR029768;noIPR;noIPR	FAMILY;HOMOLOGOUS_SUPERFAMILY;HOMOLOGOUS_SUPERFAMILY;HOMOLOGOUS_SUPERFAMILY;CONSERVED_SITE;CONSERVED_SITE;CONSERVED_SITE	Fructose-bisphosphate aldolase, class-I;Aldolase-type TIM barrel;Aldolase-type TIM barrel;Aldolase-type TIM barrel;Fructose-bisphosphate aldolase class-I active site;Fructose-bisphosphate aldolase class-I active site;Fructose-bisphosphate aldolase class-I active site	PF00274 (PFAM);G3DSA:3.20.20.70 (GENE3D);PTHR11627:SF50 (PANTHER);PTHR11627 (PANTHER);PS00158 (PROSITE_PATTERNS);cd00948 (CDD);SSF51569 (SUPERFAMILY)	GO:0004332/GO:0006096;GO:0003824;;;;;	fructose-bisphosphate aldolase activity/glycolytic process;catalytic activity;;;;;	Molecular Function/Biological Process;Molecular Function;;;;;	GO:0004332;GO:0005829;GO:0006094;GO:0006096;GO:0009579;GO:0009737;GO:0009941;GO:0030388;GO:0046686	fructose-bisphosphate aldolase activity;cytosol;gluconeogenesis;glycolytic process;thylakoid;response to abscisic acid;chloroplast envelope;fructose 1,6-bisphosphate metabolic process;response to cadmium ion	Molecular Function;Cellular Component;Biological Process;Biological Process;Cellular Component;Biological Process;Cellular Component;Biological Process;Biological Process	EC:4.1.2.13	Fructose-bisphosphate aldolase
[truncated: 237 more rows]
