# Supplementary material for: New Players in the Interaction Between Beetle Polygalacturonases and Plant Polygalacturonase-Inhibiting Proteins: Insights From Proteomics and Gene Expression Analyses
Source: Front Plant Sci. 2021 Jun 4;12:660430. doi: 10.3389/fpls.2021.660430 (PMC8213348; doi:10.3389/fpls.2021.660430)
Supplement: Supplementary Table 5 — Pull-down elution PCO_GH28-1: nanoLC-MS/MS Mascot Results. [file Table_5.XLSX]

## Sheet: Index
	INDEX
1)	Summary PCO_GH28-1 Elution Hits
2)	Coomassie-Stained SDS-PAGE and Sample Attribution
3)	MS: All Brassicales Hits
4)	Results InterPro Scan, GO Term Analysis, E.C. Annotation of Hits

## Sheet: 1) Summary PCO_GH28-1 Elution
Sample#A	Hit	Species	Accession	Mass [Da]	Mascot Score	Peptides (unique)		extracellular	SignalPB			DeepLocC													LRRfinderD			Functional ClassificationE			Extracellular LRR Protein
								(SignalP + DeepLoc)	Signal Peptide (Sec/SPI) Likelihood	Other Likelihood		Localization	Type	Nucleus	Cytoplasm	Extracellular	Mitochondrion	Cell membrane	Endoplasmic reticulum	Plastid	Golgi apparatus	Lysosome/Vacuole	Peroxisome		Total Hits (Significant Hits)	Potential LRRCTs		Functional Class	Protein Families		(LRRfinder+Interpro)
15	pectinesterase, putative	Arabidopsis thaliana	AAM97070.1	60187	73	1(1)		yes	0.977485	0.022515		Extracellular	Soluble	0	0.0003	0.8183	0.0002	0.0031	0.0873	0	0.0001	0.0907	0		0(0)	0
8	33 kDa secretory protein-like protein, partial	Brassica rapa ssp. pekinensis	AAN23095.1	12629	188	2(2)		yes	0.999093	0.000907		Extracellular	Soluble	0	0	1	0	0	0	0	0	0	0		0(0)	0
12	apospory-associated-like protein, partial	Brassica rapa ssp. pekinensis	AAN23099.1	20111	55	1(1)		no	0.001217	0.998783		Mitochondrion	Soluble	0.0496	0.059	0.0036	0.8675	0.0003	0.0002	0.0155	0.0001	0.0002	0.004		0(0)	0
12	putative myrosinase-binding protein 3, partial	Brassica rapa ssp. pekinensis	AAQ01572.1	20561	62	1(1)		no	0.003336	0.996664		Mitochondrion	Soluble	0.002	0.3327	0.0484	0.5138	0.0017	0.0014	0.0306	0.0002	0.0045	0.0647		0(0)	0
1	BRA_PGIP6	Brassica rapa ssp. pekinensis	AAX68500	37930	75	1(1)		yes	0.999165	0.000835		Extracellular	Soluble	0.0001	0.0007	0.9693	0.0002	0.0002	0.0091	0	0.0001	0.0203	0		6(5)	1		Proteins with interaction domains	Leucine-rich-repeat domains (LRRs)		yes
4	Kunitz-type cysteine protease inhibitor	Brassica rapa	ABL97966.1	24919	138	2(2)		yes	0.986839	0.013161		Extracellular	Soluble	0.0002	0.0024	0.9174	0.0018	0.0002	0.0434	0.0003	0.0001	0.0342	0		0(0)	0
7	STS14	Brassica rapa	ABL97973.1	14459	66	1(1)		ambiguous	0.012504	0.987496		Extracellular	Soluble	0.0796	0.1691	0.4528	0.2938	0.0018	0.0001	0.0015	0	0.0006	0.0006		0(0)	0
8	disease resistance response protein	Brassica rapa	ABV89607.1	21515	69	1(1)		ambiguous	0.867401	0.132599		Endoplasmic reticulum	Soluble	0.0006	0.0037	0.0827	0.0059	0.0292	0.5017	0.0188	0.0292	0.3258	0.0024		0(0)	0
11	polygalacturonase inhibitor protein 14	Brassica napus	ABX46560.1	37122	155	2(1)		yes	0.999427	0.000573		Extracellular	Soluble	0	0.0005	0.8522	0.0002	0.0005	0.0762	0	0.0002	0.0702	0		8(5)	1		Proteins with interaction domains	Leucine-rich-repeat domains (LRRs)		yes
9	xyloglucan endotransglycosylase	Brassica rapa ssp. pekinensis	ACB86852.1	33727	273	4(4)		yes	0.887567	0.112433		Extracellular	Soluble	0.0002	0.0035	0.5859	0.002	0.0029	0.0916	0.0004	0.0015	0.3115	0.0004		0(0)	0
13	BRA_PGIP3	Brassica rapa ssp. pekinensis	ACP28176	37654	193	2(2)		yes	0.999285	0.000715		Extracellular	Soluble	0.0001	0.0004	0.7905	0.0001	0.0007	0.0999	0	0.0001	0.1082	0		7(7)	1		Proteins with interaction domains	Leucine-rich-repeat domains (LRRs)		yes
10	BRA_PGIP3 / BRA_PGIP7	Brassica rapa ssp. pekinensis	ACP28176 / MW264493	37654 / 37509	59	1(1)		yes	0.999285 / 0.999294	0.000715 / 0.000706		Extracellular	Soluble	0.0001 / 0.0001	0.0004 / 0.0009	0.7905 / 0.7251	0.0001 / 0.0002	0.0007 / 0.0005	0.0999 / 0.1612	0 / 0	0.0001/ 0.0001	0.1082 / 0.1119	0 / 0		7(7) / 7(6)	1		Proteins with interaction domains	Leucine-rich-repeat domains (LRRs)		yes
8	BRA_PGIP1 / BRA_PGIP1.1	Brassica rapa ssp. pekinensis	ACP28178 / MW264492	38732 / 38423	177	3(1)		yes	0.999427 / 0.999521	0.000573 / 0.000479		Extracellular	Soluble	0 / 0	0.0004 / 0.0005	0.7406 / 0.7451	0.0001 / 0.0002	0.0004 / 0.0005	0.0717 / 0.0816	0 / 0	0.0001 / 0.0002	0.1866 / 0.1719	0 / 0		7(6)	1		Proteins with interaction domains	Leucine-rich-repeat domains (LRRs)		yes
5	BRA_PGIP1 / BRA_PGIP1.1 / BRA_PGIP3	Brassica rapa ssp. pekinensis	ACP28178 / MW264492 / ACP28176	38732 / 38423 / 37654	58	1(1)		yes	0.999427 / 0.999521 / 0.999285	0.000573 / 0.000479 / 0.000715		Extracellular	Soluble	0 / 0 / 0.0001	0.0004 / 0.0005 / 0.0004	0.7406 / 0.7451 / 0.7905	0.0001 / 0.0002 / 0.0001	0.0004 / 0.0005 / 0.0007	0.0717 / 0.0816 / 0.0999	0 / 0 / 0	0.0001 / 0.0002 / 0.0001	0.1866 / 0.1719 / 0.1082	0 / 0 / 0		7(6) / 7(6) / 7(7)	1		Proteins with interaction domains	Leucine-rich-repeat domains (LRRs)		yes
2	peroxidase 12, partial	Brassica rapa	ACT35470.1	35809	168	2(2)		ambiguous	0.002113	0.997887		Extracellular	Soluble	0.0568	0.2606	0.3915	0.0889	0.0405	0.0163	0.0332	0.0071	0.0798	0.0253		0(0)	0
3	ribulose bisphosphate carboxylase small chain, partial	Brassica rapa	AIB55758.1	16015	129	2(2)		no	0.000759	0.999241		Cytoplasm	Soluble	0.3202	0.3371	0.0641	0.2341	0.0081	0.0036	0.0079	0.0027	0.0087	0.0136		0(0)	0
14	myrosinase	Raphanus sativus	BAB17226.1	63416	63	1(1)		yes	0.999538	0.000462		Extracellular	Soluble	0	0.0001	0.735	0.0001	0.0002	0.2136	0	0	0.0511	0		0(0)	0
5	DC 1.2 homolog, partial	Arabidopsis thaliana	BAB17684.1	17144	97	1(1)		no	0.000558	0.999442		Plastid	Soluble	0.0977	0.1254	0.0892	0.1347	0.0137	0.0042	0.486	0.0034	0.0292	0.0165		0(0)	0
10	unnamed protein product	Microthlaspi erraticum	CAA7058910.1	29702	133	1(1)		yes	0.998377	0.001623		Extracellular	Soluble	0.0001	0.0018	0.9293	0.0005	0.0007	0.03	0.0002	0	0.0375	0		0(0)	0
14	ATPCA/ATPRX33/PRX33	Arabidopsis lyrata ssp. lyrata	EFH52203.1	39028	104	2(1)		yes	0.992862	0.007138		Extracellular	Soluble	0.0012	0.0061	0.6868	0.0025	0.0053	0.222	0.0004	0.001	0.0744	0.0003		0(0)	0
12	BRA_PGIP1.1	Brassica rapa ssp. pekinensis	MW264492	38423	136	2(1)		yes	0.999521	0.000479		Extracellular	Soluble	0	0.0005	0.7451	0.0002	0.0005	0.0816	0	0.0002	0.1719	0		7(6)	1		Proteins with interaction domains	Leucine-rich-repeat domains (LRRs)		yes
3	trypsin inhibitor B precursor	Brassica rapa	NP_001288806.1	24979	177	3(3)		yes	0.986099	0.013901		Extracellular	Soluble	0.0006	0.008	0.8073	0.0036	0.0009	0.0565	0.0012	0.0001	0.1217	0.0001		0(0)	0
5	nucleoside diphosphate kinase II, chloroplastic-like	Brassica rapa	NP_001288834.1	25784	57	1(1)		no	0.002815	0.997185		Plastid	Soluble	0.0001	0.0029	0.0002	0.1017	0.0001	0.0002	0.8911	0	0.0001	0.0036		0(0)	0
8	expansin-A5 precursor	Brassica rapa	NP_001288845.1	28110	53	1(1)		yes	0.992721	0.007279		Extracellular	Soluble	0	0.0008	0.9921	0.0021	0.0002	0.0011	0	0	0.0037	0		0(0)	0
8	expansin-A6 precursor	Brassica rapa	NP_001288899.1	28720	55	1(1)		yes	0.997544	0.002456		Extracellular	Soluble	0	0.0005	0.9919	0.0002	0.0005	0.0033	0	0	0.0036	0		0(0)	0
3	oxygen-evolving enhancer protein 3-1, chloroplastic	Brassica rapa	NP_001288977.1	24332	105	1(1)		no	0.001331	0.998669		Plastid	Membrane	0	0.0003	0	0.0429	0	0	0.9565	0	0	0.0002		0(0)	0
5	receptor-like protein kinase-related family protein	Arabidopsis thaliana	NP_199665.1	29847	149	2(1)		yes	0.999004	0.000996		Extracellular	Soluble	0.0003	0.002	0.9501	0.0003	0.0005	0.0307	0.0001	0	0.0159	0		0(0)	0
12	PRXCA	Arabidopsis thaliana	OAP01267.1	39545	60	1(1)		yes	0.847020	0.152980		Extracellular	Soluble	0.0041	0.0089	0.5019	0.0044	0.0199	0.1592	0.0025	0.0165	0.2807	0.0019		0(0)	0
13	hypothetical protein BRARA_I00541	Brassica rapa	RID43694.1	35451	341	1(1)		no	0.001666	0.998334		Peroxisome	Soluble	0.0078	0.4322	0.0064	0.0168	0.001	0.0007	0.0077	0	0.0015	0.5259		0(0)	0
14	hypothetical protein BRARA_I01736	Brassica rapa	RID44975.1	37574	210	3(2)		yes	0.998682	0.001318		Extracellular	Soluble	0.0001	0.0012	0.6948	0.0005	0.0005	0.0677	0	0.0006	0.2346	0		0(0)	0
15	hypothetical protein BRARA_H00290	Brassica rapa	RID49491.1	53213	59	1(1)		yes	0.984008	0.015992		Extracellular	Soluble	0.0021	0.0102	0.796	0.0117	0.0086	0.1319	0.0023	0.0007	0.0364	0.0001		4(4)	1		Proteins with interaction domains	Leucine-rich-repeat domains (LRRs)		yes
10	hypothetical protein BRARA_F02305	Brassica rapa	RID59056.1	32946	180	2(2)		yes	0.932129	0.067871		Extracellular	Soluble	0.0001	0.004	0.8566	0.0031	0.0031	0.0241	0.0001	0.0016	0.1066	0.0006		0(0)	0
13	hypothetical protein BRARA_D02541	Brassica rapa	RID67460.1	41334	308	4(2)		yes	0.996463	0.003537		Extracellular	Soluble	0	0.003	0.8926	0.0034	0.0018	0.0434	0.0045	0	0.0512	0.0001		0(0)	0
18	hypothetical protein BRARA_C03207	Brassica rapa	RID71260.1	26652	206	3(1)		cell membrane	0.998303	0.001697		Cell membrane	Membrane	0	0	0.0351	0.0001	0.9579	0.0044	0	0.0018	0.0007	0		0(0)	0
9	hypothetical protein BRARA_B02016	Brassica rapa	RID74942.1	24954	319	3(3)		yes	0.988988	0.011012		Extracellular	Soluble	0.0001	0.0017	0.9289	0.0008	0.0002	0.0407	0.0002	0	0.0274	0		0(0)	0
12	unnamed protein product	Brassica rapa	VDC58649.1	39954	579	9(3)		yes	0.988267	0.011733		Extracellular	Soluble	0.0002	0.0158	0.643	0.0071	0.0027	0.0966	0.0046	0.0002	0.2271	0.0028		0(0)	0
8	unnamed protein product	Brassica rapa	VDC59027.1	20398	234	3(1)		yes	0.977391	0.022609		Extracellular	Soluble	0	0.0001	0.9987	0	0	0.0004	0	0	0.0008	0		0(0)	0
11	unnamed protein product	Brassica rapa	VDC72802.1	36993	247	3(3)		yes	0.999007	0.000993		Extracellular	Soluble	0.0001	0.0009	0.8225	0.0017	0.0017	0.0914	0.0001	0.0023	0.0793	0		6(6)	1		Proteins with interaction domains	Leucine-rich-repeat domains (LRRs)		yes
22	unnamed protein product	Brassica rapa	VDC77845.1	38552	60	1(1)		yes	0.995897	0.004103		Extracellular	Soluble	0.0001	0.0087	0.6154	0.0153	0.0057	0.1048	0.0024	0.0001	0.2433	0.0043		0(0)	0
7	unnamed protein product	Brassica rapa	VDD01955.1	22960	87	1(1)		yes	0.998481	0.001519		Extracellular	Soluble	0.0001	0.0005	0.9771	0.0021	0.0016	0.0151	0.0002	0	0.0033	0		0(0)	0
9	unnamed protein product	Brassica rapa	VDD13371.1	53644	53	1(1)		ambiguous	0.791922	0.208078		Endoplasmic reticulum	Membrane	0.0004	0.0011	0.0134	0.0016	0.0046	0.4891	0.0001	0.3786	0.1107	0.0004		0(0)	0
17	unnamed protein product	Brassica rapa	VDD20046.1	47644	169	2(2)		yes	0.987145	0.012855		Extracellular	Soluble	0.0062	0.0225	0.4677	0.029	0.0367	0.311	0.0122	0.0304	0.0802	0.0042		0(0)	0
12	unnamed protein product	Arabis nemorensis	VVB03052.1	34870	102	1(1)		yes	0.993158	0.006842		Extracellular	Soluble	0	0.0028	0.883	0.0047	0.0002	0.0459	0.0016	0	0.0615	0.0001		0(0)	0
10	unnamed protein product	Arabis nemorensis	VVB05654.1	46808	243	3(2)		yes	0.998312	0.001688		Extracellular	Soluble	0	0.0001	0.9945	0	0.0002	0.0023	0	0	0.0029	0		0(0)	0
14	unnamed protein product	Arabis nemorensis	VVB13536.1	47783	54	1(1)		yes	0.981160	0.018840		Extracellular	Soluble	0.0002	0.0017	0.9918	0.0009	0.0009	0.0023	0	0.0001	0.0021	0		0(0)	0
11	uncharacterized protein LOC17881637	Capsella rubella	XP_006287976.1	40249	284	1(1)		yes	0.992418	0.007582		Extracellular	Soluble	0.0005	0.0163	0.731	0.0143	0.0026	0.0682	0.0083	0.0001	0.1511	0.0077		0(0)	0
10	GDSL esterase/lipase At1g29670	Brassica rapa	XP_009102833.1	40067	124	2(2)		yes	0.999291	0.000709		Extracellular	Soluble	0	0.0006	0.9284	0.0002	0.0002	0.0202	0	0	0.0503	0		0(0)	0
15	non-classical arabinogalactan protein 31	Brassica rapa	XP_009102921.1	34382	195	3(3)		yes	0.983213	0.016787		Extracellular	Soluble	0	0	0.9996	0	0.0002	0.0001	0	0	0.0002	0		0(0)	0
8	expansin-A11	Brassica rapa	XP_009103350.1	27260	53	1(1)		yes	0.998169	0.001831		Extracellular	Soluble	0	0.0005	0.9821	0	0.0001	0.003	0	0	0.0144	0		0(0)	0
17	alpha-xylosidase 1	Brassica rapa	XP_009103360.2	103936	69	1(1)		yes	0.992473	0.007527		Extracellular	Soluble	0.0001	0.0007	0.6279	0.0005	0.0022	0.1236	0.0003	0.0001	0.2447	0.0001		0(0)	0
5	ferredoxin--NADP reductase, leaf isozyme 2, chloroplastic	Brassica rapa	XP_009103366.2	41072	56	1(1)		no	0.000376	0.999624		Plastid	Soluble	0	0.0001	0	0.0019	0	0	0.9979	0	0.0001	0		0(0)	0
10	osmotin-like protein	Brassica rapa	XP_009103714.1	28114	99	1(1)		yes	0.995431	0.004569		Extracellular	Soluble	0.0004	0.0066	0.9768	0	0.0002	0.0007	0	0	0.0151	0		0(0)	0
8	chalcone--flavonone isomerase	Brassica rapa	XP_009103952.1	27297	51	1(1)		no	0.001419	0.998581		Plastid	Soluble	0.0425	0.171	0.0005	0.029	0.0104	0.0085	0.6285	0.016	0.0252	0.0682		0(0)	0
9	probable glucan endo-1,3-beta-glucosidase BG3	Brassica rapa	XP_009104047.1	37959	55	1(1)		ambiguous	0.864991	0.135009		Lysosome/Vacuole	Soluble	0.0001	0.0006	0.1513	0.0034	0.0137	0.2436	0.0004	0.0278	0.5589	0.0003		0(0)	0
7	germin-like protein 1	Brassica rapa	XP_009104850.2	21753	68	1(1)		yes	0.997984	0.002016		Extracellular	Soluble	0.0001	0.0022	0.9754	0.001	0.0004	0.0124	0.0001	0	0.0084	0		0(0)	0
15	probable LRR receptor-like serine/threonine-protein kinase At1g56130	Brassica rapa	XP_009105697.1	70357	80	1(1)		yes	0.744415	0.255585		Extracellular	Soluble	0.0004	0.0006	0.5021	0.0089	0.0835	0.1671	0.0007	0.1683	0.0673	0.0012		6(4)	1		Proteins with interaction domains	Leucine-rich-repeat domains (LRRs)		yes
3	kunitz trypsin inhibitor 4	Brassica rapa	XP_009105984.1	23763	100	1(1)		yes	0.999285	0.000715		Extracellular	Soluble	0.0001	0.0038	0.8876	0.0007	0.0004	0.0467	0.0001	0	0.0604	0.0001		0(0)	0
11	L-ascorbate oxidase homolog isoform X1	Brassica rapa	XP_009106271.1	60030	138	2(2)		yes	0.933293	0.066707		Extracellular	Soluble	0	0.0005	0.8014	0.0006	0.0032	0.1032	0.0001	0.0003	0.0906	0		0(0)	0
11	EP1-like glycoprotein 2	Brassica rapa	XP_009106596.1	51034	55	1(1)		yes	0.998315	0.001685		Extracellular	Soluble	0	0.0001	0.9379	0	0.0005	0.0135	0	0	0.0478	0		0(0)	0
8	acid phosphatase 1	Brassica rapa	XP_009109045.1	29575	65	1(1)		ambiguous	0.950085	0.049915		Lysosome/Vacuole	Soluble	0.0006	0.0067	0.1593	0.0046	0.0024	0.3107	0.0093	0.0041	0.5007	0.0016		0(0)	0
4	photosystem I reaction center subunit IV A, chloroplastic	Brassica rapa	XP_009109070.1	14958	64	1(1)		no	0.008671	0.991329		Plastid	Soluble	0.0003	0.0021	0	0.0004	0	0	0.9971	0	0.0001	0		0(0)	0
4	serine/arginine-rich splicing factor SR45a	Brassica rapa	XP_009109272.1	28535	60	1(1)		no	0.001913	0.998087		Nucleus	Soluble	0.9991	0.0009	0	0	0	0	0	0	0	0		0(0)	0
5	photosystem I reaction center subunit II-1, chloroplastic	Brassica rapa	XP_009111256.1	22589	131	2(2)		no	0.000775	0.999225		Plastid	Soluble	0	0.0004	0.0001	0.0281	0	0	0.9713	0	0	0.0001		0(0)	0
10	chitinase 10	Brassica rapa	XP_009111344.1	31869	64	1(1)		yes	0.968530	0.031470		Extracellular	Soluble	0	0.0018	0.7583	0.0009	0.0003	0.024	0.0001	0	0.2145	0		0(0)	0
3	60S ribosomal protein L18-2	Brassica rapa	XP_009111741.1	20856	125	2(2)		no	0.000477	0.999523		Cytoplasm	Soluble	0.1244	0.8361	0.0011	0.0169	0.007	0.0011	0.0003	0.0005	0.0001	0.0124		0(0)	0
8	expansin-A5	Brassica rapa	XP_009111777.1	28103	97	1(1)		yes	0.988618	0.011382		Extracellular	Soluble	0	0.0004	0.9939	0.0008	0.0006	0.0015	0	0	0.0028	0		0(0)	0
11	probable pectate lyase 20	Brassica rapa	XP_009111860.1	47111	60	1(1)		yes	0.961937	0.038063		Extracellular	Soluble	0	0.0001	0.9116	0.0001	0.0046	0.0454	0	0.0002	0.0379	0		0(0)	0
14	beta-D-xylosidase 4	Brassica rapa	XP_009112141.1	85239	52	1(1)		yes	0.981322	0.018678		Extracellular	Soluble	0.0001	0.0002	0.4245	0.0008	0.0044	0.1709	0.0001	0.0376	0.3614	0		0(0)	1
10	36.4 kDa proline-rich protein	Brassica rapa	XP_009112260.2	28352	50	1(1)		yes	0.960130	0.039870		Extracellular	Soluble	0	0.0001	0.9986	0	0.0005	0.0002	0	0	0.0005	0		0(0)	1
8	STS14 protein	Brassica rapa	XP_009112312.1	20388	219	1(1)		yes	0.977095	0.022905		Extracellular	Soluble	0	0.0001	0.9987	0	0	0.0004	0	0	0.0007	0		0(0)	0
3	histone H1	Brassica rapa	XP_009113565.1	50774	72	1(1)		no	0.003308	0.996692		Nucleus	Soluble	0.5852	0.4054	0.0001	0	0.0081	0	0.0002	0.0007	0.0002	0.0001		0(0)	0
15	non-classical arabinogalactan protein 31	Brassica rapa	XP_009113681.1	36651	294	4(4)		yes	0.954752	0.045248		Extracellular	Soluble	0	0	0.9991	0	0.0003	0.0001	0	0	0.0005	0		0(0)	0
3	oxygen-evolving enhancer protein 3-2, chloroplastic	Brassica rapa	XP_009114497.1	24326	73	1(1)		no	0.001741	0.998259		Plastid	Membrane	0	0.0003	0	0.0475	0	0	0.9518	0	0	0.0002		0(0)	0
17	EG45-like domain containing protein 2 isoform X1	Brassica rapa	XP_009114707.1	14867	68	1(1)		yes	0.997928	0.002072		Extracellular	Soluble	0.0001	0.0011	0.9918	0.0045	0	0.0002	0	0	0.0023	0		0(0)	0
15	leucine-rich repeat receptor-like serine/threonine-protein kinase BAM1	Brassica rapa	XP_009114790.1	52715	406	6(5)		yes	0.984061	0.015939		Extracellular	Soluble	0.0053	0.0494	0.8027	0.055	0.0073	0.0385	0.0157	0.0014	0.0198	0.0049		10(9)	1		Proteins with interaction domains	Leucine-rich-repeat domains (LRRs)		yes
3	lectin-like protein LEC	Brassica rapa	XP_009115623.1	30303	102	2(2)		yes	0.988157	0.011843		Extracellular	Soluble	0	0.0007	0.8824	0.0002	0.0007	0.0364	0	0.0001	0.0794	0		0(0)	0
13	aspartyl protease AED3	Brassica rapa	XP_009116125.1	46876	271	3(2)		yes	0.999215	0.000785		Extracellular	Soluble	0	0.0001	0.9903	0	0.0002	0.0032	0	0	0.0061	0		0(0)	0
15	probable polygalacturonase	Brassica rapa	XP_009116890.1	52440	55	1(1)		yes	0.964530	0.035470		Extracellular	Soluble	0.0001	0.001	0.8705	0.0006	0.0058	0.0356	0	0.0008	0.0857	0		0(0)	0
6	pectinesterase inhibitor 6	Brassica rapa	XP_009116944.1	20968	127	2(1)		yes	0.976151	0.023849		Extracellular	Soluble	0.0019	0.0064	0.6105	0.0473	0.001	0.0146	0.3073	0.0001	0.0106	0.0002		0(0)	0
11	pectinesterase/pectinesterase inhibitor 3	Brassica rapa	XP_009116991.2	64931	268	4(1)		no	0.059996	0.940004		Golgi apparatus	Membrane	0.0004	0.0018	0.1851	0.0406	0.0766	0.1754	0.0117	0.343	0.1614	0.004		0(0)	0
11	LOW QUALITY PROTEIN: pectinesterase/pectinesterase inhibitor 18	Brassica rapa	XP_009118185.2	64398	341	5(3)		no	0.001224	0.998776		Golgi apparatus	Membrane	0.0014	0.0008	0.0195	0.0124	0.2168	0.1457	0.0427	0.3428	0.2166	0.0014		0(0)	0
9	histone H1.1	Brassica rapa	XP_009119033.1	28544	97	1(1)		no	0.014784	0.985216		Nucleus	Soluble	0.8849	0.0614	0.0276	0.0055	0.0101	0.0003	0.0101	0	0	0		1(0)	0
15	subtilisin-like protease SBT1.2	Brassica rapa	XP_009119332.1	84234	88	1(1)		yes	0.982908	0.017092		Extracellular	Soluble	0.0002	0.0012	0.9518	0.0003	0.0014	0.0259	0	0	0.019	0		0(0)	0
7	germin-like protein 1	Brassica rapa	XP_009120792.1	22003	93	1(1)		yes	0.998437	0.001563		Extracellular	Soluble	0.0022	0.0539	0.6918	0.0259	0.0151	0.0869	0.0223	0.0008	0.096	0.0051		0(0)	0
11	BRAlike1	Brassica rapa ssp. pekinensis	XP_009120892	36324	394	6(5)		yes	0.996872	0.003128		Extracellular	Soluble	0.0001	0.0015	0.75	0.0008	0.0009	0.1142	0.0003	0.0004	0.1317	0.0001		5(2)	1		Proteins with interaction domains	Leucine-rich-repeat domains (LRRs)		yes
9	5-methyltetrahydropteroyltriglutamate--homocysteine methyltransferase 1	Brassica rapa	XP_009121037.2	84797	63	1(1)		no	0.000591	0.999409		Cytoplasm	Soluble	0.0225	0.8398	0.0014	0.0076	0.0053	0.0021	0.008	0.0005	0.0091	0.1038		0(0)	0
13	aspartyl protease family protein At5g10770	Brassica rapa	XP_009122022.1	53301	311	4(4)		ambiguous	0.318146	0.681854		Extracellular	Soluble	0.0084	0.0104	0.5669	0.0139	0.0379	0.03	0.0025	0.0829	0.2449	0.0022		0(0)	0
14	probable beta-D-xylosidase 6	Brassica rapa	XP_009122041.1	87264	108	2(2)		yes	0.993227	0.006773		Extracellular	Soluble	0.0001	0.0032	0.8927	0.0035	0.0002	0.0172	0.0022	0	0.0809	0		0(0)	0
13	aspartyl protease AED3	Brassica rapa	XP_009122387.1	47724	355	5(4)		yes	0.987570	0.012430		Extracellular	Soluble	0.0002	0.0009	0.9945	0.0004	0.0007	0.0022	0	0	0.0011	0		0(0)	0
9	protein EXORDIUM-like 4	Brassica rapa	XP_009122517.1	31989	380	5(2)		yes	0.944700	0.055300		Extracellular	Soluble	0	0.0008	0.6764	0.0005	0.0106	0.0438	0	0.0035	0.2643	0.0001		0(0)	0
16	myrosinase	Brassica rapa	XP_009123219.1	62557	69	1(1)		yes	0.997944	0.002056		Extracellular	Soluble	0	0.0001	0.86	0	0	0.1026	0	0	0.0372	0		0(0)	0
4	MD-2-related lipid-recognition protein ROSY1	Brassica rapa	XP_009123288.1	16470	73	1(1)		yes	0.995729	0.004271		Extracellular	Soluble	0.0008	0.0035	0.756	0.0014	0.0137	0.1015	0.0017	0.0058	0.1151	0.0004		0(0)	0
2	cysteine proteinase inhibitor 4	Brassica rapa	XP_009124841.1	12293	110	2(2)		yes	0.994198	0.005802		Extracellular	Soluble	0	0	0.9983	0	0	0.0013	0	0	0.0003	0		0(0)	0
12	aspartyl protease family protein At5g10770	Brassica rapa	XP_009125277.2	50911	219	3(3)		yes	0.831777	0.168223		Extracellular	Soluble	0.0011	0.0043	0.8933	0.0068	0.0103	0.0219	0.0025	0.0062	0.0536	0.0001		0(0)	0
9	protein EXORDIUM-like 4	Brassica rapa	XP_009125760.1	31733	315	3(3)		yes	0.977076	0.022924		Extracellular	Soluble	0	0.0006	0.766	0.0006	0.0042	0.0282	0	0.0006	0.1997	0		0(0)	0
13	uncharacterized protein LOC103850771 isoform X2	Brassica rapa	XP_009125805.1	40126	425	6(1)		yes	0.958769	0.041231		Extracellular	Soluble	0.0006	0.0074	0.5891	0.0038	0.0128	0.1873	0.0021	0.0029	0.1928	0.0012		0(0)	0
8	germin-like protein 1	Brassica rapa	XP_009126460.1	22190	69	1(1)		yes	0.997010	0.002990		Extracellular	Soluble	0.0004	0.0125	0.8963	0.0035	0.0015	0.0408	0.0004	0.0001	0.0429	0.0016		0(0)	0
15	lysosomal Pro-X carboxypeptidase	Brassica rapa	XP_009126572.1	56918	82	1(1)		ambiguous	0.856184	0.143816		Lysosome/Vacuole	Soluble	0.0023	0.013	0.29	0.0366	0.0328	0.2779	0.0329	0.0049	0.3039	0.0058		0(0)	0
10	serine carboxypeptidase-like 29	Brassica rapa	XP_009127491.1	54137	58	1(1)		ambiguous	0.415189	0.584811		Extracellular	Soluble	0.0117	0.0823	0.3459	0.0382	0.0071	0.2192	0.0105	0.0309	0.2317	0.0224		0(0)	0
14	aspartyl protease family protein 2-like	Brassica rapa	XP_009129037.1	49958	283	1(1)		yes	0.981929	0.018071		Extracellular	Soluble	0.0001	0.0011	0.9426	0.0016	0.0027	0.026	0.0003	0	0.0256	0		0(0)	0
7	serine carboxypeptidase-like 34	Brassica rapa	XP_009130122.1	57166	117	2(2)		yes	0.991280	0.008720		Extracellular	Soluble	0.0001	0.0008	0.4149	0.0007	0.0189	0.1623	0.0001	0.0527	0.3493	0.0001		0(0)	1
10	protein EXORDIUM-like 2	Brassica rapa	XP_009130446.1	32778	208	3(3)		yes	0.959866	0.040134		Extracellular	Soluble	0	0.0008	0.9352	0.0004	0.0011	0.0107	0	0.0001	0.0516	0		0(0)	0
9	aspartyl protease AED3	Brassica rapa	XP_009130976.1	47650	122	1(1)		yes	0.993603	0.006397		Extracellular	Soluble	0.0005	0.0032	0.9858	0.0017	0.0007	0.0046	0.0002	0	0.0034	0		0(0)	0
10	protein EXORDIUM	Brassica rapa	XP_009134114.1	33800	447	5(5)		yes	0.952100	0.047900		Extracellular	Soluble	0	0.0006	0.9843	0.0005	0.0003	0.0041	0	0	0.0101	0		0(0)	0
17	pathogenesis-related protein PR-4	Brassica rapa	XP_009134783.1	16113	64	1(1)		yes	0.998736	0.001264		Extracellular	Soluble	0	0.0001	0.9965	0	0.0001	0.0003	0	0	0.0031	0		0(0)	0
19	auxin-induced in root cultures protein 12	Brassica rapa	XP_009134964.1	26493	57	1(1)		yes	0.998001	0.001999		Cell membrane	Membrane	0	0	0.0467	0	0.9458	0.0048	0	0.0018	0.0009	0		0(0)	0
11	pectinesterase/pectinesterase inhibitor 3	Brassica rapa	XP_009135376.1	64703	122	1(1)		no	0.056014	0.943986		Lysosome/Vacuole	Soluble	0.0007	0.0035	0.1985	0.0333	0.065	0.113	0.0211	0.1424	0.4174	0.005		0(0)	0
17	subtilisin-like protease SBT5.3	Brassica rapa	XP_009136129.2	83069	53	1(1)		yes	0.993416	0.006584		Extracellular	Soluble	0.0001	0.0003	0.9892	0.0001	0.0009	0.0071	0	0	0.0022	0		0(0)	0
10	xyloglucan endotransglucosylase/hydrolase	Brassica rapa	XP_009136186.1	34273	423	5(4)		yes	0.997550	0.002450		Extracellular	Soluble	0.0001	0.0013	0.9303	0.0003	0.0003	0.0221	0	0	0.0455	0		0(0)	0
6	xyloglucan endotransglucosylase/hydrolase protein 24	Brassica rapa	XP_009137907.1	31803	160	2(1)		yes	0.994418	0.005582		Extracellular	Soluble	0	0.0004	0.9087	0	0.0004	0.0378	0	0.0007	0.0519	0		0(0)	0
12	serine carboxypeptidase 24	Brassica rapa	XP_009137947.1	52875	71	1(1)		yes	0.997390	0.002610		Extracellular	Soluble	0.0001	0.0012	0.7161	0.001	0.001	0.1499	0.0001	0.0001	0.1303	0.0002		0(0)	0
12	bark storage protein A	Brassica rapa	XP_009137982.1	37768	172	2(2)		yes	0.971091	0.028909		Extracellular	Soluble	0	0.0037	0.5825	0.001	0.0004	0.0941	0.0011	0	0.317	0.0002		0(0)	0
13	bark storage protein A	Brassica rapa	XP_009137991.1	39711	81	1(1)		no	0.116851	0.883149		Lysosome/Vacuole	Soluble	0.0011	0.0043	0.1117	0.0072	0.0617	0.3059	0.0085	0.0444	0.4501	0.0052		0(0)	0
13	aspartyl protease family protein 2	Brassica rapa	XP_009138753.1	52072	561	6(6)		yes	0.934756	0.065244		Extracellular	Soluble	0.0016	0.004	0.6249	0.0128	0.0307	0.1437	0.0174	0.0117	0.1526	0.0006		0(0)	0
11	aspartyl protease AED3	Brassica rapa	XP_009139245.1	46743	210	3(2)		yes	0.998711	0.001289		Extracellular	Soluble	0	0.0002	0.9901	0	0.0002	0.0028	0	0	0.0068	0		0(0)	0
9	glutaminyl-peptide cyclotransferase	Brassica rapa	XP_009139444.1	36326	86	1(1)		no	0.004240	0.995760		Golgi apparatus	Membrane	0.0012	0.0002	0.0004	0.0088	0.0324	0.1349	0.0019	0.7915	0.0282	0.0005		1(0)	0
8	ribonuclease 2	Brassica rapa	XP_009139666.1	30851	60	1(1)		yes	0.998717	0.001283		Extracellular	Soluble	0	0.0003	0.5247	0.0001	0.0008	0.0748	0	0.0005	0.3989	0		0(0)	0
11	putative glucose-6-phosphate 1-epimerase	Brassica rapa	XP_009139673.1	36699	67	1(1)		yes	0.967952	0.032048		Extracellular	Soluble	0.0004	0.0052	0.9289	0.0184	0.0019	0.0314	0.0002	0.0004	0.0132	0.0001		1(0)	0
9	serine carboxypeptidase-like 51	Brassica rapa	XP_009140831.1	55616	268	4(4)		no	0.048682	0.951318		Endoplasmic reticulum	Soluble	0.0061	0.2356	0.216	0.0482	0.0064	0.2542	0.0403	0.0031	0.1269	0.0631		0(0)	0
9	pectinesterase inhibitor 6	Brassica rapa	XP_009142512.1	23644	57	1(1)		yes	0.994328	0.005672		Extracellular	Soluble	0.0001	0.0004	0.8659	0.0023	0.0026	0.0889	0.0001	0	0.0397	0		0(0)	0
12	uncharacterized protein LOC103866589	Brassica rapa	XP_009142779.1	40812	228	2(2)		yes	0.996152	0.003848		Extracellular	Soluble	0	0.0013	0.8659	0.0034	0.0016	0.0526	0.0013	0	0.0738	0.0001		0(0)	0
17	fasciclin-like arabinogalactan protein 8	Brassica rapa	XP_009143146.1	42798	60	1(1)		cell membrane	0.992302	0.007698		Cell membrane	Membrane	0	0	0.065	0.0003	0.9217	0.0076	0	0.0006	0.0046	0		0(0)	0
14	monocopper oxidase-like protein SKU5	Brassica rapa	XP_009144495.1	65707	144	2(2)		cell membrane	0.996726	0.003274		Cell membrane	Membrane	0.0008	0.0004	0.0512	0.0013	0.8888	0.0252	0.0001	0.0043	0.0275	0.0004		0(0)	0
9	cysteine-rich repeat secretory protein 38	Brassica rapa	XP_009145437.1	30656	126	1(1)		no	0.273861	0.726139		Lysosome/Vacuole	Soluble	0.0013	0.0023	0.2543	0.0041	0.023	0.1483	0.0018	0.1475	0.4171	0.0003		0(0)	0
12	DNA damage-repair/toleration protein DRT100	Brassica rapa	XP_009145581.1	40461	546	7(4)		yes	0.998601	0.001399		Extracellular	Soluble	0	0.0007	0.9877	0.0002	0.0001	0.0025	0	0	0.0087	0		7(7)	1		Proteins with interaction domains	Leucine-rich-repeat domains (LRRs)		yes
16	probable beta-D-xylosidase 5	Brassica rapa	XP_009145766.1	86306	55	1(1)		yes	0.992643	0.007357		Extracellular	Soluble	0.0001	0.002	0.7092	0.0014	0.0014	0.0916	0.0001	0.0004	0.1936	0.0001		0(0)	0
11	pectinesterase/pectinesterase inhibitor 3	Brassica rapa	XP_009146386.2	64266	201	1(1)		no	0.139485	0.860515		Lysosome/Vacuole	Soluble	0.0005	0.0047	0.278	0.0352	0.0543	0.1317	0.0081	0.1171	0.3665	0.0039		0(0)	0
12	uncharacterized protein LOC103870618	Brassica rapa	XP_009147007.1	39384	804	9(2)		yes	0.993553	0.006447		Extracellular	Soluble	0.0002	0.0214	0.7008	0.0371	0.0018	0.0719	0.0079	0	0.1523	0.0066		0(0)	0
10	serine carboxypeptidase-like 25	Brassica rapa	XP_009147382.1	53694	76	1(1)		yes	0.979648	0.020352		Extracellular	Soluble	0.0001	0.0011	0.6978	0.0014	0.0089	0.139	0.0001	0.0004	0.1509	0.0002		0(0)	0
10	lectin-like protein At1g53070	Brassica rapa	XP_009147636.1	30603	122	2(2)		yes	0.969092	0.030908		Extracellular	Soluble	0.0005	0.0042	0.5777	0.0096	0.0056	0.1582	0.0036	0.0048	0.2354	0.0005		0(0)	0
9	cysteine-rich repeat secretory protein 55	Brassica rapa	XP_009151651.1	29565	321	4(3)		yes	0.999041	0.000959		Extracellular	Soluble	0.0001	0.0009	0.957	0.0005	0.0009	0.0156	0	0.0001	0.0249	0		0(0)	0
8	PREDICTED: aspartyl protease AED3-like isoform X2	Camelina sativa	XP_010423263.1	47796	300	4(3)		yes	0.991160	0.008840		Extracellular	Soluble	0.0003	0.002	0.9932	0.0011	0.0005	0.0015	0.0001	0	0.0014	0		0(0)	0
14	PREDICTED: protein EXORDIUM-like 4	Camelina sativa	XP_010452934.1	29958	125	2(1)		yes	0.978011	0.021989		Extracellular	Soluble	0	0.0043	0.8417	0.0016	0.0063	0.0233	0.0003	0.0014	0.121	0.0001		0(0)	0
12	uncharacterized protein BNAC05G44040D	Brassica napus	XP_013697701.1	39356	671	1(1)		yes	0.993553	0.006447		Extracellular	Soluble	0.0002	0.0206	0.7021	0.0369	0.0016	0.0643	0.0074	0	0.1606	0.0063		0(0)	0
10	protein EXORDIUM-like 4	Brassica napus	XP_013737483.1	32030	127	1(1)		yes	0.962046	0.037954		Extracellular	Soluble	0	0.001	0.6749	0.0005	0.0186	0.0446	0	0.0051	0.2552	0.0001		0(0)	0
5	PREDICTED: protein EXORDIUM-like 4	Raphanus sativus	XP_018442540.1	32057	364	5(2)		yes	0.976106	0.023894		Extracellular	Soluble	0	0.0027	0.6352	0.0005	0.0113	0.0486	0	0.003	0.2986	0.0001		0(0)	0
13	uncharacterized protein LOC110823546	Carica papaya	XP_021909638.1	40153	60	1(1)		yes	0.995518	0.004482		Extracellular	Soluble	0.0002	0.0037	0.8139	0.0011	0.0005	0.1064	0.0002	0.0001	0.0738	0.0003		0(0)	0
14	aspartyl protease family protein 2	Brassica rapa	XP_033128411.1	49768	386	4(1)		yes	0.961386	0.038614		Extracellular	Soluble	0.0001	0.0005	0.8851	0.0017	0.0113	0.0601	0.0002	0.0001	0.041	0		0(0)	0
14	myrosinase-binding protein 2	Brassica rapa	XP_033129010.1	46665	555	6(5)		no	0.001402	0.998598		Cytoplasm	Soluble	0.0005	0.7275	0.0041	0.0044	0.0013	0.003	0.0095	0	0.0642	0.1853		0(0)	0
11	GDSL esterase/lipase At1g29670	Brassica rapa	XP_033132865.1	40678	321	4(4)		yes	0.997445	0.002555		Extracellular	Soluble	0.0001	0.0009	0.8411	0.0006	0.0009	0.0702	0	0.0005	0.0855	0.0001		0(0)	0
5	serine carboxypeptidase-like 29	Brassica rapa	XP_033133498.1	53405	197	2(2)		ambiguous	0.823773	0.176227		Lysosome/Vacuole	Soluble	0.0014	0.0024	0.3031	0.0027	0.0384	0.3089	0.0004	0.0156	0.3267	0.0003		0(0)	0
12	aspartyl protease family protein At5g10770-like	Brassica rapa	XP_033137627.1	52195	149	2(2)		yes	0.995076	0.004924		Extracellular	Soluble	0.0004	0.0046	0.877	0.0058	0.0018	0.0414	0.0004	0.0005	0.068	0		0(0)	0
15	myrosinase isoform X3	Brassica rapa	XP_033140390.1	63318	208	3(1)		yes	0.999677	0.000323		Extracellular	Soluble	0	0.0003	0.5987	0.0001	0.0003	0.3082	0	0	0.0923	0		0(0)	0
8	germin-like protein subfamily 3 member 3	Brassica rapa	XP_033141337.1	22700	59	1(1)		yes	0.998263	0.001737		Extracellular	Soluble	0.0002	0.0168	0.6709	0.0038	0.0021	0.0974	0.0021	0.0009	0.2053	0.0006		0(0)	0
21	leucine-rich repeat extensin-like protein 4	Brassica rapa	XP_033144188.1	83444	61	1(1)		yes	0.982149	0.017851		Extracellular	Soluble	0	0	0.9999	0	0	0.0001	0	0	0	0		9(8)	1		Proteins with interaction domains	Leucine-rich-repeat domains (LRRs)		yes
21	early nodulin-like protein 2	Brassica rapa	XP_033144715.1	56344	68	1(1)		cell membrane	0.966968	0.033032		Cell membrane	Membrane	0	0.0001	0.2201	0	0.7197	0.0394	0	0.0167	0.0039	0		1(1)	0
A)	The corresponding bands in the SDS-PAGE gel are displayed in 2). If a hit was detected in multiple samples, the hit with the highest Mascot Score is listed. For a full list of Brassicales hits see 3)
B)	Signal peptides for the secretory pathway were predeicted with SignalP 5.0 (http://www.cbs.dtu.dk/services/SignalP/)
C)	Localization was predicted using DeepLoc 1.0 (http://www.cbs.dtu.dk/services/DeepLoc/)
D)	LRRs were predicted using LRRFinder (http://www.lrrfinder.com/index.php). Total hits include database matches.
E)	Functional Classification was performed combining InterPro Scan, GO Term Analysis, BLAST and Annotation of E.C.s. For more details see 4).

## Sheet: 2) SDS-PAGE Pull-Down Assay
A) Elution from pull-down assay of B. rapa ssp. pekinensis CWPs with PCO_GH28-1
B) Elution from pull-down assay of B. rapa ssp. pekinensis CWPs with PCO_GH28-3
The SDS-PAGE gel was cut and each sample analyzed separatedly by LC-MS/MS.

## Sheet: 3) All Brassicales Hits
Sample#	Hit	Species	Accession	Mass [Da]	Mascot Score	Peptides (unique)
1	BRA_PGIP6	Brassica rapa ssp. pekinensis	AAX68500	37930	75	1(1)
1	peroxidase 12, partial	Brassica rapa	ACT35470.1	35809	53	1(1)
1	trypsin inhibitor B precursor	Brassica rapa	NP_001288806.1	24979	172	3(3)
1	receptor-like protein kinase-related family protein	Arabidopsis thaliana	NP_199665.1	29847	75	1(1)
1	hypothetical protein BRARA_I00541	Brassica rapa	RID43694.1	35451	139	2(2)
1	non-classical arabinogalactan protein 31	Brassica rapa	XP_009113681.1	36651	49	1(1)
1	aspartyl protease AED3	Brassica rapa	XP_009122387.1	47724	187	3(2)
1	protein EXORDIUM-like 4	Brassica rapa	XP_009122517.1	31989	118	1(1)
1	aspartyl protease AED3	Brassica rapa	XP_009130976.1	47650	67	1(1)
1	aspartyl protease AED3	Brassica rapa	XP_009139245.1	46743	50	1(1)
1	uncharacterized protein LOC103870618	Brassica rapa	XP_009147007.1	39384	59	1(1)
2	Kunitz-type cysteine protease inhibitor	Brassica rapa	ABL97966.1	24919	71	1(1)
2	peroxidase 12, partial	Brassica rapa	ACT35470.1	35809	168	2(2)
2	receptor-like protein kinase-related family protein	Arabidopsis thaliana	NP_199665.1	29847	76	1(1)
2	hypothetical protein BRARA_I00541	Brassica rapa	RID43694.1	35451	185	3(2)
2	kunitz trypsin inhibitor 4	Brassica rapa	XP_009105984.1	23763	75	1(1)
2	photosystem I reaction center subunit II-1, chloroplastic	Brassica rapa	XP_009111256.1	22589	122	2(2)
2	expansin-A5	Brassica rapa	XP_009111777.1	28103	63	1(1)
2	aspartyl protease AED3	Brassica rapa	XP_009122387.1	47724	303	4(3)
2	protein EXORDIUM-like 4	Brassica rapa	XP_009122517.1	31989	58	1(1)
2	cysteine proteinase inhibitor 4	Brassica rapa	XP_009124841.1	12293	110	2(2)
2	aspartyl protease family protein 2	Brassica rapa	XP_009138753.1	52072	56	1(1)
2	pectinesterase/pectinesterase inhibitor 3	Brassica rapa	XP_009146386.2	64266	88	1(1)
3	peroxidase 12, partial	Brassica rapa	ACT35470.1	35809	58	1(1)
3	ribulose bisphosphate carboxylase small chain, partial	Brassica rapa	AIB55758.1	16015	129	2(2)
3	trypsin inhibitor B precursor	Brassica rapa	NP_001288806.1	24979	177	3(3)
3	oxygen-evolving enhancer protein 3-1, chloroplastic	Brassica rapa	NP_001288977.1	24332	105	1(1)
3	receptor-like protein kinase-related family protein	Arabidopsis thaliana	NP_199665.1	29847	83	1(1)
3	unnamed protein product	Brassica rapa	VDC58649.1	39954	251	4(2)
3	alpha-xylosidase 1	Brassica rapa	XP_009103360.2	103936	62	1(1)
3	kunitz trypsin inhibitor 4	Brassica rapa	XP_009105984.1	23763	100	1(1)
3	photosystem I reaction center subunit II-1, chloroplastic	Brassica rapa	XP_009111256.1	22589	94	1(1)
3	60S ribosomal protein L18-2	Brassica rapa	XP_009111741.1	20856	125	2(2)
3	histone H1	Brassica rapa	XP_009113565.1	50774	72	1(1)
3	non-classical arabinogalactan protein 31	Brassica rapa	XP_009113681.1	36651	53	1(1)
3	oxygen-evolving enhancer protein 3-2, chloroplastic	Brassica rapa	XP_009114497.1	24326	73	1(1)
3	leucine-rich repeat receptor-like serine/threonine-protein kinase BAM1	Brassica rapa	XP_009114790.1	52715	49	1(1)
3	lectin-like protein LEC	Brassica rapa	XP_009115623.1	30303	102	2(2)
3	aspartyl protease AED3	Brassica rapa	XP_009116125.1	46876	115	2(2)
3	LOW QUALITY PROTEIN: pectinesterase/pectinesterase inhibitor 18	Brassica rapa	XP_009118185.2	64398	222	3(2)
3	aspartyl protease AED3	Brassica rapa	XP_009122387.1	47724	337	5(4)
3	protein EXORDIUM-like 4	Brassica rapa	XP_009122517.1	31989	193	2(2)
3	MD-2-related lipid-recognition protein ROSY1	Brassica rapa	XP_009123288.1	16470	69	1(1)
3	pathogenesis-related protein PR-4	Brassica rapa	XP_009134783.1	16113	60	1(1)
3	pectinesterase/pectinesterase inhibitor 3	Brassica rapa	XP_009135376.1	64703	56	1(1)
3	aspartyl protease family protein 2	Brassica rapa	XP_009138753.1	52072	55	1(1)
3	DNA damage-repair/toleration protein DRT100	Brassica rapa	XP_009145581.1	40461	198	3(2)
3	uncharacterized protein LOC103870618	Brassica rapa	XP_009147007.1	39384	108	2(2)
3	GDSL esterase/lipase At1g29670	Brassica rapa	XP_033132865.1	40678	58	1(1)
3	serine carboxypeptidase-like 29	Brassica rapa	XP_033133498.1	53405	72	1(1)
4	Kunitz-type cysteine protease inhibitor	Brassica rapa	ABL97966.1	24919	138	2(2)
4	ribulose bisphosphate carboxylase small chain, partial	Brassica rapa	AIB55758.1	16015	113	2(2)
4	receptor-like protein kinase-related family protein	Arabidopsis thaliana	NP_199665.1	29847	83	1(1)
4	unnamed protein product	Brassica rapa	VDC58649.1	39954	273	4(2)
4	photosystem I reaction center subunit IV A, chloroplastic	Brassica rapa	XP_009109070.1	14958	64	1(1)
4	serine/arginine-rich splicing factor SR45a	Brassica rapa	XP_009109272.1	28535	60	1(1)
4	60S ribosomal protein L18-2	Brassica rapa	XP_009111741.1	20856	119	2(2)
4	non-classical arabinogalactan protein 31	Brassica rapa	XP_009113681.1	36651	106	2(2)
4	EG45-like domain containing protein 2 isoform X1	Brassica rapa	XP_009114707.1	14867	51	1(1)
4	pectinesterase/pectinesterase inhibitor 3	Brassica rapa	XP_009116991.2	64931	58	1(1)
4	LOW QUALITY PROTEIN: pectinesterase/pectinesterase inhibitor 18	Brassica rapa	XP_009118185.2	64398	125	2(2)
4	histone H1.1	Brassica rapa	XP_009119033.1	28544	56	1(1)
4	aspartyl protease AED3	Brassica rapa	XP_009122387.1	47724	114	2(2)
4	protein EXORDIUM-like 4	Brassica rapa	XP_009122517.1	31989	225	4(3)
4	MD-2-related lipid-recognition protein ROSY1	Brassica rapa	XP_009123288.1	16470	73	1(1)
4	pathogenesis-related protein PR-4	Brassica rapa	XP_009134783.1	16113	58	1(1)
4	DNA damage-repair/toleration protein DRT100	Brassica rapa	XP_009145581.1	40461	342	5(2)
4	uncharacterized protein LOC103870618	Brassica rapa	XP_009147007.1	39384	79	1(1)
4	GDSL esterase/lipase At1g29670	Brassica rapa	XP_033132865.1	40678	67	1(1)
5	BRA_PGIP1 / BRA_PGIP1.1 / BRA_PGIP3	Brassica rapa ssp. pekinensis	ACP28178 / MW264492 / ACP28176	38732 / 38423 / 37654	58	1(1)
5	ribulose bisphosphate carboxylase small chain, partial	Brassica rapa	AIB55758.1	16015	49	1(1)
5	DC 1.2 homolog, partial	Arabidopsis thaliana	BAB17684.1	17144	97	1(1)
5	trypsin inhibitor B precursor	Brassica rapa	NP_001288806.1	24979	111	2(2)
5	nucleoside diphosphate kinase II, chloroplastic-like	Brassica rapa	NP_001288834.1	25784	57	1(1)
5	receptor-like protein kinase-related family protein	Arabidopsis thaliana	NP_199665.1	29847	149	2(1)
5	hypothetical protein BRARA_I00541	Brassica rapa	RID43694.1	35451	69	1(1)
5	hypothetical protein BRARA_F02305	Brassica rapa	RID59056.1	32946	128	1(1)
5	unnamed protein product	Brassica rapa	VDC59027.1	20398	58	1(1)
5	unnamed protein product	Brassica rapa	VDD20046.1	47644	69	1(1)
5	ferredoxin--NADP reductase, leaf isozyme 2, chloroplastic	Brassica rapa	XP_009103366.2	41072	56	1(1)
5	osmotin-like protein	Brassica rapa	XP_009103714.1	28114	57	1(1)
5	kunitz trypsin inhibitor 4	Brassica rapa	XP_009105984.1	23763	65	1(1)
5	photosystem I reaction center subunit IV A, chloroplastic	Brassica rapa	XP_009109070.1	14958	50	1(1)
5	photosystem I reaction center subunit II-1, chloroplastic	Brassica rapa	XP_009111256.1	22589	131	2(2)
5	expansin-A5	Brassica rapa	XP_009111777.1	28103	67	1(1)
5	EG45-like domain containing protein 2 isoform X1	Brassica rapa	XP_009114707.1	14867	65	1(1)
5	aspartyl protease AED3	Brassica rapa	XP_009116125.1	46876	62	1(1)
5	histone H1.1	Brassica rapa	XP_009119033.1	28544	91	1(1)
5	aspartyl protease AED3	Brassica rapa	XP_009122387.1	47724	197	3(2)
5	protein EXORDIUM-like 4	Brassica rapa	XP_009122517.1	31989	363	1(1)
5	germin-like protein 1	Brassica rapa	XP_009126460.1	22190	66	1(1)
5	protein EXORDIUM	Brassica rapa	XP_009134114.1	33800	70	1(1)
5	xyloglucan endotransglucosylase/hydrolase protein 24	Brassica rapa	XP_009137907.1	31803	57	1(1)
5	DNA damage-repair/toleration protein DRT100	Brassica rapa	XP_009145581.1	40461	121	2(2)
5	uncharacterized protein LOC103870618	Brassica rapa	XP_009147007.1	39384	171	3(2)
5	PREDICTED: protein EXORDIUM-like 4	Raphanus sativus	XP_018442540.1	32057	364	5(2)
5	GDSL esterase/lipase At1g29670	Brassica rapa	XP_033132865.1	40678	60	1(1)
5	serine carboxypeptidase-like 29	Brassica rapa	XP_033133498.1	53405	197	2(2)
6	trypsin inhibitor B precursor	Brassica rapa	NP_001288806.1	24979	56	1(1)
6	receptor-like protein kinase-related family protein	Arabidopsis thaliana	NP_199665.1	29847	132	2(1)
6	unnamed protein product	Brassica rapa	VDC58649.1	39954	281	4(3)
6	unnamed protein product	Brassica rapa	VDC59027.1	20398	199	3(3)
6	unnamed protein product	Arabis nemorensis	VVB05654.1	46808	138	1(1)
6	ferredoxin--NADP reductase, leaf isozyme 2, chloroplastic	Brassica rapa	XP_009103366.2	41072	54	1(1)
6	photosystem I reaction center subunit II-1, chloroplastic	Brassica rapa	XP_009111256.1	22589	49	1(1)
6	aspartyl protease AED3	Brassica rapa	XP_009116125.1	46876	142	2(1)
6	pectinesterase inhibitor 6	Brassica rapa	XP_009116944.1	20968	127	2(1)
6	histone H1.1	Brassica rapa	XP_009119033.1	28544	67	1(1)
6	aspartyl protease AED3	Brassica rapa	XP_009122387.1	47724	159	3(2)
6	protein EXORDIUM-like 4	Brassica rapa	XP_009122517.1	31989	224	4(3)
6	protein EXORDIUM	Brassica rapa	XP_009134114.1	33800	60	1(1)
6	xyloglucan endotransglucosylase/hydrolase protein 24	Brassica rapa	XP_009137907.1	31803	160	2(1)
6	DNA damage-repair/toleration protein DRT100	Brassica rapa	XP_009145581.1	40461	248	4(2)
6	GDSL esterase/lipase At1g29670	Brassica rapa	XP_033132865.1	40678	57	1(1)
7	STS14	Brassica rapa	ABL97973.1	14459	66	1(1)
7	hypothetical protein BRARA_I00541	Brassica rapa	RID43694.1	35451	50	1(1)
7	unnamed protein product	Brassica rapa	VDD01955.1	22960	87	1(1)
7	germin-like protein 1	Brassica rapa	XP_009104850.2	21753	68	1(1)
7	germin-like protein 1	Brassica rapa	XP_009120792.1	22003	93	1(1)
7	serine carboxypeptidase-like 34	Brassica rapa	XP_009130122.1	57166	117	2(2)
7	DNA damage-repair/toleration protein DRT100	Brassica rapa	XP_009145581.1	40461	263	4(3)
7	cysteine-rich repeat secretory protein 55	Brassica rapa	XP_009151651.1	29565	61	1(1)
7	PREDICTED: protein EXORDIUM-like 4	Camelina sativa	XP_010452934.1	29958	124	2(1)
8	33 kDa secretory protein-like protein, partial	Brassica rapa ssp. pekinensis	AAN23095.1	12629	188	2(2)
8	disease resistance response protein	Brassica rapa	ABV89607.1	21515	69	1(1)
8	xyloglucan endotransglycosylase	Brassica rapa ssp. pekinensis	ACB86852.1	33727	186	3(3)
8	BRA_PGIP1 / BRA_PGIP1.1	Brassica rapa ssp. pekinensis	ACP28178 / MW264492	38732 / 38423	177	3(1)
8	peroxidase 12, partial	Brassica rapa	ACT35470.1	35809	47	1(1)
8	DC 1.2 homolog, partial	Arabidopsis thaliana	BAB17684.1	17144	78	1(1)
8	expansin-A5 precursor	Brassica rapa	NP_001288845.1	28110	53	1(1)
8	expansin-A6 precursor	Brassica rapa	NP_001288899.1	28720	55	1(1)
8	PRXCA	Arabidopsis thaliana	OAP01267.1	39545	50	1(1)
8	hypothetical protein BRARA_B02016	Brassica rapa	RID74942.1	24954	253	3(3)
8	unnamed protein product	Brassica rapa	VDC58649.1	39954	160	3(2)
8	unnamed protein product	Brassica rapa	VDC59027.1	20398	234	3(1)
8	unnamed protein product	Arabis nemorensis	VVB05654.1	46808	128	2(1)
8	expansin-A11	Brassica rapa	XP_009103350.1	27260	53	1(1)
8	osmotin-like protein	Brassica rapa	XP_009103714.1	28114	49	1(1)
8	chalcone--flavonone isomerase	Brassica rapa	XP_009103952.1	27297	51	1(1)
8	kunitz trypsin inhibitor 4	Brassica rapa	XP_009105984.1	23763	69	1(1)
8	acid phosphatase 1	Brassica rapa	XP_009109045.1	29575	65	1(1)
8	expansin-A5	Brassica rapa	XP_009111777.1	28103	97	1(1)
8	STS14 protein	Brassica rapa	XP_009112312.1	20388	219	1(1)
8	leucine-rich repeat receptor-like serine/threonine-protein kinase BAM1	Brassica rapa	XP_009114790.1	52715	71	1(1)
8	aspartyl protease AED3	Brassica rapa	XP_009116125.1	46876	126	1(1)
8	pectinesterase/pectinesterase inhibitor 3	Brassica rapa	XP_009116991.2	64931	68	1(1)
8	histone H1.1	Brassica rapa	XP_009119033.1	28544	95	1(1)
8	5-methyltetrahydropteroyltriglutamate--homocysteine methyltransferase 1	Brassica rapa	XP_009121037.2	84797	60	1(1)
8	aspartyl protease AED3	Brassica rapa	XP_009122387.1	47724	298	1(1)
8	protein EXORDIUM-like 4	Brassica rapa	XP_009122517.1	31989	299	4(3)
8	germin-like protein 1	Brassica rapa	XP_009126460.1	22190	69	1(1)
8	xyloglucan endotransglucosylase/hydrolase protein 24	Brassica rapa	XP_009137907.1	31803	49	1(1)
8	aspartyl protease family protein 2	Brassica rapa	XP_009138753.1	52072	125	2(2)
8	ribonuclease 2	Brassica rapa	XP_009139666.1	30851	60	1(1)
8	serine carboxypeptidase-like 51	Brassica rapa	XP_009140831.1	55616	49	1(1)
8	DNA damage-repair/toleration protein DRT100	Brassica rapa	XP_009145581.1	40461	469	6(4)
8	uncharacterized protein LOC103870618	Brassica rapa	XP_009147007.1	39384	373	5(3)
8	serine carboxypeptidase-like 25	Brassica rapa	XP_009147382.1	53694	64	1(1)
8	PREDICTED: aspartyl protease AED3-like isoform X2	Camelina sativa	XP_010423263.1	47796	300	4(3)
8	aspartyl protease family protein 2	Brassica rapa	XP_033128411.1	49768	61	1(1)
8	germin-like protein subfamily 3 member 3	Brassica rapa	XP_033141337.1	22700	59	1(1)
9	pectinesterase, putative	Arabidopsis thaliana	AAM97070.1	60187	62	1(1)
9	xyloglucan endotransglycosylase	Brassica rapa ssp. pekinensis	ACB86852.1	33727	273	4(4)
9	BRA_PGIP1 / BRA_PGIP1.1	Brassica rapa ssp. pekinensis	ACP28178 / MW264492	38732 / 38423	172	3(1)
9	DC 1.2 homolog, partial	Arabidopsis thaliana	BAB17684.1	17144	80	1(1)
9	PRXCA	Arabidopsis thaliana	OAP01267.1	39545	56	1(1)
9	hypothetical protein BRARA_I00541	Brassica rapa	RID43694.1	35451	218	3(1)
9	hypothetical protein BRARA_B02016	Brassica rapa	RID74942.1	24954	319	3(3)
9	unnamed protein product	Brassica rapa	VDD13371.1	53644	53	1(1)
9	unnamed protein product	Arabis nemorensis	VVB05654.1	46808	149	1(1)
9	osmotin-like protein	Brassica rapa	XP_009103714.1	28114	75	1(1)
9	probable glucan endo-1,3-beta-glucosidase BG3	Brassica rapa	XP_009104047.1	37959	55	1(1)
9	leucine-rich repeat receptor-like serine/threonine-protein kinase BAM1	Brassica rapa	XP_009114790.1	52715	65	1(1)
9	aspartyl protease AED3	Brassica rapa	XP_009116125.1	46876	209	3(2)
9	histone H1.1	Brassica rapa	XP_009119033.1	28544	97	1(1)
9	5-methyltetrahydropteroyltriglutamate--homocysteine methyltransferase 1	Brassica rapa	XP_009121037.2	84797	63	1(1)
9	aspartyl protease AED3	Brassica rapa	XP_009122387.1	47724	235	4(2)
9	protein EXORDIUM-like 4	Brassica rapa	XP_009122517.1	31989	380	5(2)
9	protein EXORDIUM-like 4	Brassica rapa	XP_009125760.1	31733	315	3(3)
9	protein EXORDIUM-like 2	Brassica rapa	XP_009130446.1	32778	145	1(1)
9	aspartyl protease AED3	Brassica rapa	XP_009130976.1	47650	122	1(1)
9	protein EXORDIUM	Brassica rapa	XP_009134114.1	33800	212	3(3)
9	pathogenesis-related protein PR-4	Brassica rapa	XP_009134783.1	16113	52	1(1)
9	xyloglucan endotransglucosylase/hydrolase	Brassica rapa	XP_009136186.1	34273	115	1(1)
9	xyloglucan endotransglucosylase/hydrolase protein 24	Brassica rapa	XP_009137907.1	31803	124	2(1)
9	aspartyl protease family protein 2	Brassica rapa	XP_009138753.1	52072	220	3(3)
9	glutaminyl-peptide cyclotransferase	Brassica rapa	XP_009139444.1	36326	86	1(1)
9	serine carboxypeptidase-like 51	Brassica rapa	XP_009140831.1	55616	268	4(4)
9	pectinesterase inhibitor 6	Brassica rapa	XP_009142512.1	23644	57	1(1)
9	cysteine-rich repeat secretory protein 38	Brassica rapa	XP_009145437.1	30656	126	1(1)
9	DNA damage-repair/toleration protein DRT100	Brassica rapa	XP_009145581.1	40461	446	5(5)
9	pectinesterase/pectinesterase inhibitor 3	Brassica rapa	XP_009146386.2	64266	103	2(2)
9	uncharacterized protein LOC103870618	Brassica rapa	XP_009147007.1	39384	294	4(2)
9	cysteine-rich repeat secretory protein 55	Brassica rapa	XP_009151651.1	29565	321	4(3)
9	aspartyl protease family protein 2	Brassica rapa	XP_033128411.1	49768	61	1(1)
9	myrosinase-binding protein 2	Brassica rapa	XP_033129010.1	46665	177	2(2)
9	GDSL esterase/lipase At1g29670	Brassica rapa	XP_033132865.1	40678	205	3(3)
10	xyloglucan endotransglycosylase	Brassica rapa ssp. pekinensis	ACB86852.1	33727	232	3(3)
10	BRA_PGIP3 / BRA_PGIP7	Brassica rapa ssp. pekinensis	ACP28176 / MW264493	37654 / 37509	59	1(1)
10	unnamed protein product	Microthlaspi erraticum	CAA7058910.1	29702	133	1(1)
10	BRA_PGIP1.1	Brassica rapa ssp. pekinensis	MW264492	38423	124	2(2)
10	PRXCA	Arabidopsis thaliana	OAP01267.1	39545	57	1(1)
10	hypothetical protein BRARA_I01736	Brassica rapa	RID44975.1	37574	67	1(1)
10	hypothetical protein BRARA_F02305	Brassica rapa	RID59056.1	32946	180	2(2)
10	hypothetical protein BRARA_B02016	Brassica rapa	RID74942.1	24954	254	3(3)
10	unnamed protein product	Brassica rapa	VDC58649.1	39954	146	2(1)
10	unnamed protein product	Arabis nemorensis	VVB05654.1	46808	243	3(2)
10	GDSL esterase/lipase At1g29670	Brassica rapa	XP_009102833.1	40067	124	2(2)
10	osmotin-like protein	Brassica rapa	XP_009103714.1	28114	99	1(1)
10	probable glucan endo-1,3-beta-glucosidase BG3	Brassica rapa	XP_009104047.1	37959	48	1(1)
10	chitinase 10	Brassica rapa	XP_009111344.1	31869	64	1(1)
10	36.4 kDa proline-rich protein	Brassica rapa	XP_009112260.2	28352	50	1(1)
10	leucine-rich repeat receptor-like serine/threonine-protein kinase BAM1	Brassica rapa	XP_009114790.1	52715	114	2(2)
10	lectin-like protein LEC	Brassica rapa	XP_009115623.1	30303	49	1(1)
10	aspartyl protease AED3	Brassica rapa	XP_009116125.1	46876	217	2(1)
10	5-methyltetrahydropteroyltriglutamate--homocysteine methyltransferase 1	Brassica rapa	XP_009121037.2	84797	54	1(1)
10	aspartyl protease AED3	Brassica rapa	XP_009122387.1	47724	249	3(2)
10	protein EXORDIUM-like 4	Brassica rapa	XP_009122517.1	31989	125	1(1)
10	protein EXORDIUM-like 4	Brassica rapa	XP_009125760.1	31733	117	1(1)
10	uncharacterized protein LOC103850771 isoform X2	Brassica rapa	XP_009125805.1	40126	133	1(1)
10	serine carboxypeptidase-like 29	Brassica rapa	XP_009127491.1	54137	58	1(1)
10	protein EXORDIUM-like 2	Brassica rapa	XP_009130446.1	32778	208	3(3)
10	protein EXORDIUM	Brassica rapa	XP_009134114.1	33800	447	5(5)
10	pectinesterase/pectinesterase inhibitor 3	Brassica rapa	XP_009135376.1	64703	68	1(1)
10	xyloglucan endotransglucosylase/hydrolase	Brassica rapa	XP_009136186.1	34273	423	5(4)
10	aspartyl protease family protein 2	Brassica rapa	XP_009138753.1	52072	254	4(4)
10	serine carboxypeptidase-like 51	Brassica rapa	XP_009140831.1	55616	140	2(2)
10	uncharacterized protein LOC103866589	Brassica rapa	XP_009142779.1	40812	80	1(1)
10	cysteine-rich repeat secretory protein 38	Brassica rapa	XP_009145437.1	30656	124	1(1)
10	DNA damage-repair/toleration protein DRT100	Brassica rapa	XP_009145581.1	40461	169	2(2)
10	pectinesterase/pectinesterase inhibitor 3	Brassica rapa	XP_009146386.2	64266	59	1(1)
10	uncharacterized protein LOC103870618	Brassica rapa	XP_009147007.1	39384	321	4(2)
10	serine carboxypeptidase-like 25	Brassica rapa	XP_009147382.1	53694	76	1(1)
10	lectin-like protein At1g53070	Brassica rapa	XP_009147636.1	30603	122	2(2)
10	cysteine-rich repeat secretory protein 55	Brassica rapa	XP_009151651.1	29565	296	4(2)
10	protein EXORDIUM-like 4	Brassica napus	XP_013737483.1	32030	127	1(1)
10	PREDICTED: protein EXORDIUM-like 4	Raphanus sativus	XP_018442540.1	32057	135	2(1)
10	aspartyl protease family protein 2	Brassica rapa	XP_033128411.1	49768	58	1(1)
10	myrosinase-binding protein 2	Brassica rapa	XP_033129010.1	46665	54	1(1)
11	polygalacturonase inhibitor protein 14	Brassica napus	ABX46560.1	37122	155	2(1)
11	BRA_PGIP1 / BRA_PGIP1.1	Brassica rapa ssp. pekinensis	ACP28178 / MW264492	38732 / 38423	116	1(1)
11	peroxidase 12, partial	Brassica rapa	ACT35470.1	35809	56	1(1)
11	receptor-like protein kinase-related family protein	Arabidopsis thaliana	NP_199665.1	29847	119	2(1)
11	hypothetical protein BRARA_B02016	Brassica rapa	RID74942.1	24954	176	3(3)
11	unnamed protein product	Brassica rapa	VDC58649.1	39954	290	4(2)
11	unnamed protein product	Brassica rapa	VDC72802.1	36993	247	3(3)
11	uncharacterized protein LOC17881637	Capsella rubella	XP_006287976.1	40249	284	1(1)
11	L-ascorbate oxidase homolog isoform X1	Brassica rapa	XP_009106271.1	60030	138	2(2)
11	EP1-like glycoprotein 2	Brassica rapa	XP_009106596.1	51034	55	1(1)
11	probable pectate lyase 20	Brassica rapa	XP_009111860.1	47111	60	1(1)
11	leucine-rich repeat receptor-like serine/threonine-protein kinase BAM1	Brassica rapa	XP_009114790.1	52715	123	2(2)
11	pectinesterase/pectinesterase inhibitor 3	Brassica rapa	XP_009116991.2	64931	268	4(1)
11	LOW QUALITY PROTEIN: pectinesterase/pectinesterase inhibitor 18	Brassica rapa	XP_009118185.2	64398	341	5(3)
11	histone H1.1	Brassica rapa	XP_009119033.1	28544	75	1(1)
11	BRAlike1	Brassica rapa ssp. pekinensis	XP_009120892	36324	394	6(5)
11	aspartyl protease AED3	Brassica rapa	XP_009122387.1	47724	137	2(1)
11	protein EXORDIUM-like 4	Brassica rapa	XP_009122517.1	31989	252	3(3)
11	protein EXORDIUM	Brassica rapa	XP_009134114.1	33800	224	3(3)
11	pectinesterase/pectinesterase inhibitor 3	Brassica rapa	XP_009135376.1	64703	122	1(1)
11	xyloglucan endotransglucosylase/hydrolase	Brassica rapa	XP_009136186.1	34273	232	3(2)
11	bark storage protein A	Brassica rapa	XP_009137982.1	37768	74	1(1)
11	aspartyl protease family protein 2	Brassica rapa	XP_009138753.1	52072	188	3(3)
11	aspartyl protease AED3	Brassica rapa	XP_009139245.1	46743	210	3(2)
11	putative glucose-6-phosphate 1-epimerase	Brassica rapa	XP_009139673.1	36699	67	1(1)
11	DNA damage-repair/toleration protein DRT100	Brassica rapa	XP_009145581.1	40461	521	7(3)
11	pectinesterase/pectinesterase inhibitor 3	Brassica rapa	XP_009146386.2	64266	201	1(1)
11	uncharacterized protein LOC103870618	Brassica rapa	XP_009147007.1	39384	261	3(1)
11	GDSL esterase/lipase At1g29670	Brassica rapa	XP_033132865.1	40678	321	4(4)
12	pectinesterase, putative	Arabidopsis thaliana	AAM97070.1	60187	56	1(1)
12	apospory-associated-like protein, partial	Brassica rapa ssp. pekinensis	AAN23099.1	20111	55	1(1)
12	putative myrosinase-binding protein 3, partial	Brassica rapa ssp. pekinensis	AAQ01572.1	20561	62	1(1)
12	Kunitz-type cysteine protease inhibitor	Brassica rapa	ABL97966.1	24919	60	1(1)
12	BRA_PGIP3	Brassica rapa ssp. pekinensis	ACP28176	37654	130	1(1)
12	peroxidase 12, partial	Brassica rapa	ACT35470.1	35809	60	1(1)
12	BRA_PGIP1.1	Brassica rapa ssp. pekinensis	MW264492	38423	136	2(1)
12	receptor-like protein kinase-related family protein	Arabidopsis thaliana	NP_199665.1	29847	67	1(1)
12	PRXCA	Arabidopsis thaliana	OAP01267.1	39545	60	1(1)
12	unnamed protein product	Brassica rapa	VDC58649.1	39954	579	9(3)
12	unnamed protein product	Arabis nemorensis	VVB03052.1	34870	102	1(1)
12	EG45-like domain containing protein 2 isoform X1	Brassica rapa	XP_009114707.1	14867	51	1(1)
12	aspartyl protease AED3	Brassica rapa	XP_009116125.1	46876	62	1(1)
12	histone H1.1	Brassica rapa	XP_009119033.1	28544	70	1(1)
12	BRAlike1	Brassica rapa ssp. pekinensis	XP_009120892	36324	103	2(2)
12	5-methyltetrahydropteroyltriglutamate--homocysteine methyltransferase 1	Brassica rapa	XP_009121037.2	84797	55	1(1)
12	aspartyl protease family protein At5g10770	Brassica rapa	XP_009122022.1	53301	61	1(1)
12	aspartyl protease AED3	Brassica rapa	XP_009122387.1	47724	69	1(1)
12	aspartyl protease family protein At5g10770	Brassica rapa	XP_009125277.2	50911	219	3(3)
12	serine carboxypeptidase-like 34	Brassica rapa	XP_009130122.1	57166	67	1(1)
12	aspartyl protease AED3	Brassica rapa	XP_009130976.1	47650	79	1(1)
12	pathogenesis-related protein PR-4	Brassica rapa	XP_009134783.1	16113	53	1(1)
12	serine carboxypeptidase 24	Brassica rapa	XP_009137947.1	52875	71	1(1)
12	bark storage protein A	Brassica rapa	XP_009137982.1	37768	172	2(2)
12	aspartyl protease family protein 2	Brassica rapa	XP_009138753.1	52072	424	5(5)
12	aspartyl protease AED3	Brassica rapa	XP_009139245.1	46743	73	1(1)
12	uncharacterized protein LOC103866589	Brassica rapa	XP_009142779.1	40812	228	2(2)
12	DNA damage-repair/toleration protein DRT100	Brassica rapa	XP_009145581.1	40461	546	7(4)
12	uncharacterized protein LOC103870618	Brassica rapa	XP_009147007.1	39384	804	9(2)
12	uncharacterized protein BNAC05G44040D	Brassica napus	XP_013697701.1	39356	671	1(1)
12	aspartyl protease family protein At5g10770-like	Brassica rapa	XP_033137627.1	52195	149	2(2)
13	pectinesterase, putative	Arabidopsis thaliana	AAM97070.1	60187	57	1(1)
13	BRA_PGIP3	Brassica rapa ssp. pekinensis	ACP28176	37654	193	2(2)
13	trypsin inhibitor B precursor	Brassica rapa	NP_001288806.1	24979	162	2(2)
13	receptor-like protein kinase-related family protein	Arabidopsis thaliana	NP_199665.1	29847	83	1(1)
13	hypothetical protein BRARA_I00541	Brassica rapa	RID43694.1	35451	341	1(1)
13	hypothetical protein BRARA_I01736	Brassica rapa	RID44975.1	37574	178	3(2)
13	hypothetical protein BRARA_H00290	Brassica rapa	RID49491.1	53213	53	1(1)
13	hypothetical protein BRARA_D02541	Brassica rapa	RID67460.1	41334	308	4(2)
13	unnamed protein product	Arabis nemorensis	VVB05654.1	46808	121	1(1)
13	probable LRR receptor-like serine/threonine-protein kinase At1g56130	Brassica rapa	XP_009105697.1	70357	53	1(1)
13	EG45-like domain containing protein 2 isoform X1	Brassica rapa	XP_009114707.1	14867	61	1(1)
13	aspartyl protease AED3	Brassica rapa	XP_009116125.1	46876	271	3(2)
13	histone H1.1	Brassica rapa	XP_009119033.1	28544	55	1(1)
13	BRAlike1	Brassica rapa ssp. pekinensis	XP_009120892	36324	55	1(1)
13	aspartyl protease family protein At5g10770	Brassica rapa	XP_009122022.1	53301	311	4(4)
13	aspartyl protease AED3	Brassica rapa	XP_009122387.1	47724	355	5(4)
13	protein EXORDIUM-like 4	Brassica rapa	XP_009122517.1	31989	107	2(2)
13	uncharacterized protein LOC103850771 isoform X2	Brassica rapa	XP_009125805.1	40126	425	6(1)
13	aspartyl protease AED3	Brassica rapa	XP_009130976.1	47650	74	1(1)
13	xyloglucan endotransglucosylase/hydrolase protein 24	Brassica rapa	XP_009137907.1	31803	49	1(1)
13	bark storage protein A	Brassica rapa	XP_009137991.1	39711	81	1(1)
13	aspartyl protease family protein 2	Brassica rapa	XP_009138753.1	52072	561	6(6)
13	uncharacterized protein LOC103866589	Brassica rapa	XP_009142779.1	40812	223	2(2)
13	DNA damage-repair/toleration protein DRT100	Brassica rapa	XP_009145581.1	40461	409	6(4)
13	uncharacterized protein LOC103870618	Brassica rapa	XP_009147007.1	39384	256	4(2)
13	uncharacterized protein LOC110823546	Carica papaya	XP_021909638.1	40153	60	1(1)
13	aspartyl protease family protein 2	Brassica rapa	XP_033128411.1	49768	169	3(3)
13	myrosinase-binding protein 2	Brassica rapa	XP_033129010.1	46665	173	3(3)
13	aspartyl protease family protein At5g10770-like	Brassica rapa	XP_033137627.1	52195	54	1(1)
14	Kunitz-type cysteine protease inhibitor	Brassica rapa	ABL97966.1	24919	79	1(1)
14	myrosinase	Raphanus sativus	BAB17226.1	63416	63	1(1)
14	ATPCA/ATPRX33/PRX33	Arabidopsis lyrata ssp. lyrata	EFH52203.1	39028	104	2(1)
14	hypothetical protein BRARA_I01736	Brassica rapa	RID44975.1	37574	210	3(2)
14	unnamed protein product	Brassica rapa	VDD20046.1	47644	49	1(1)
14	unnamed protein product	Arabis nemorensis	VVB13536.1	47783	54	1(1)
14	non-classical arabinogalactan protein 31	Brassica rapa	XP_009102921.1	34382	134	2(2)
14	probable LRR receptor-like serine/threonine-protein kinase At1g56130	Brassica rapa	XP_009105697.1	70357	70	1(1)
14	beta-D-xylosidase 4	Brassica rapa	XP_009112141.1	85239	52	1(1)
14	non-classical arabinogalactan protein 31	Brassica rapa	XP_009113681.1	36651	55	1(1)
14	leucine-rich repeat receptor-like serine/threonine-protein kinase BAM1	Brassica rapa	XP_009114790.1	52715	270	4(4)
14	BRAlike1	Brassica rapa ssp. pekinensis	XP_009120892	36324	73	1(1)
14	probable beta-D-xylosidase 6	Brassica rapa	XP_009122041.1	87264	108	2(2)
14	lysosomal Pro-X carboxypeptidase	Brassica rapa	XP_009126572.1	56918	58	1(1)
14	aspartyl protease family protein 2-like	Brassica rapa	XP_009129037.1	49958	283	1(1)
14	aspartyl protease AED3	Brassica rapa	XP_009130976.1	47650	54	1(1)
14	aspartyl protease AED3	Brassica rapa	XP_009139245.1	46743	194	2(2)
14	uncharacterized protein LOC103866589	Brassica rapa	XP_009142779.1	40812	55	1(1)
14	monocopper oxidase-like protein SKU5	Brassica rapa	XP_009144495.1	65707	144	2(2)
14	DNA damage-repair/toleration protein DRT100	Brassica rapa	XP_009145581.1	40461	343	5(4)
14	uncharacterized protein LOC103870618	Brassica rapa	XP_009147007.1	39384	202	3(1)
14	PREDICTED: protein EXORDIUM-like 4	Camelina sativa	XP_010452934.1	29958	125	2(1)
14	aspartyl protease family protein 2	Brassica rapa	XP_033128411.1	49768	386	4(1)
14	myrosinase-binding protein 2	Brassica rapa	XP_033129010.1	46665	555	6(5)
15	pectinesterase, putative	Arabidopsis thaliana	AAM97070.1	60187	73	1(1)
15	trypsin inhibitor B precursor	Brassica rapa	NP_001288806.1	24979	144	2(2)
15	receptor-like protein kinase-related family protein	Arabidopsis thaliana	NP_199665.1	29847	60	1(1)
15	hypothetical protein BRARA_H00290	Brassica rapa	RID49491.1	53213	59	1(1)
15	unnamed protein product	Brassica rapa	VDD20046.1	47644	55	1(1)
15	non-classical arabinogalactan protein 31	Brassica rapa	XP_009102921.1	34382	195	3(3)
15	probable LRR receptor-like serine/threonine-protein kinase At1g56130	Brassica rapa	XP_009105697.1	70357	80	1(1)
15	L-ascorbate oxidase homolog isoform X1	Brassica rapa	XP_009106271.1	60030	70	1(1)
15	non-classical arabinogalactan protein 31	Brassica rapa	XP_009113681.1	36651	294	4(4)
15	leucine-rich repeat receptor-like serine/threonine-protein kinase BAM1	Brassica rapa	XP_009114790.1	52715	406	6(5)
15	probable polygalacturonase	Brassica rapa	XP_009116890.1	52440	55	1(1)
15	subtilisin-like protease SBT1.2	Brassica rapa	XP_009119332.1	84234	88	1(1)
15	BRAlike1	Brassica rapa ssp. pekinensis	XP_009120892	36324	51	1(1)
15	protein EXORDIUM-like 4	Brassica rapa	XP_009122517.1	31989	171	2(2)
15	lysosomal Pro-X carboxypeptidase	Brassica rapa	XP_009126572.1	56918	82	1(1)
15	aspartyl protease AED3	Brassica rapa	XP_009139245.1	46743	65	1(1)
15	DNA damage-repair/toleration protein DRT100	Brassica rapa	XP_009145581.1	40461	268	4(3)
15	uncharacterized protein LOC103870618	Brassica rapa	XP_009147007.1	39384	139	2(2)
15	myrosinase isoform X3	Brassica rapa	XP_033140390.1	63318	208	3(1)
16	receptor-like protein kinase-related family protein	Arabidopsis thaliana	NP_199665.1	29847	52	1(1)
16	hypothetical protein BRARA_H00290	Brassica rapa	RID49491.1	53213	53	1(1)
16	hypothetical protein BRARA_B02016	Brassica rapa	RID74942.1	24954	214	3(3)
16	unnamed protein product	Brassica rapa	VDD20046.1	47644	49	1(1)
16	non-classical arabinogalactan protein 31	Brassica rapa	XP_009102921.1	34382	62	1(1)
16	non-classical arabinogalactan protein 31	Brassica rapa	XP_009113681.1	36651	138	2(2)
16	EG45-like domain containing protein 2 isoform X1	Brassica rapa	XP_009114707.1	14867	54	1(1)
16	leucine-rich repeat receptor-like serine/threonine-protein kinase BAM1	Brassica rapa	XP_009114790.1	52715	48	1(1)
16	histone H1.1	Brassica rapa	XP_009119033.1	28544	64	1(1)
16	protein EXORDIUM-like 4	Brassica rapa	XP_009122517.1	31989	93	1(1)
16	myrosinase	Brassica rapa	XP_009123219.1	62557	69	1(1)
16	DNA damage-repair/toleration protein DRT100	Brassica rapa	XP_009145581.1	40461	145	2(2)
16	probable beta-D-xylosidase 5	Brassica rapa	XP_009145766.1	86306	55	1(1)
16	uncharacterized protein LOC103870618	Brassica rapa	XP_009147007.1	39384	115	2(2)
17	trypsin inhibitor B precursor	Brassica rapa	NP_001288806.1	24979	126	2(2)
17	receptor-like protein kinase-related family protein	Arabidopsis thaliana	NP_199665.1	29847	70	1(1)
17	unnamed protein product	Brassica rapa	VDC58649.1	39954	182	3(2)
17	unnamed protein product	Brassica rapa	VDC77845.1	38552	53	1(1)
17	unnamed protein product	Brassica rapa	VDD20046.1	47644	169	2(2)
17	non-classical arabinogalactan protein 31	Brassica rapa	XP_009102921.1	34382	131	2(2)
17	alpha-xylosidase 1	Brassica rapa	XP_009103360.2	103936	69	1(1)
17	non-classical arabinogalactan protein 31	Brassica rapa	XP_009113681.1	36651	195	3(3)
17	EG45-like domain containing protein 2 isoform X1	Brassica rapa	XP_009114707.1	14867	68	1(1)
17	leucine-rich repeat receptor-like serine/threonine-protein kinase BAM1	Brassica rapa	XP_009114790.1	52715	145	2(2)
17	protein EXORDIUM-like 4	Brassica rapa	XP_009122517.1	31989	87	1(1)
17	MD-2-related lipid-recognition protein ROSY1	Brassica rapa	XP_009123288.1	16470	49	1(1)
17	pathogenesis-related protein PR-4	Brassica rapa	XP_009134783.1	16113	64	1(1)
17	auxin-induced in root cultures protein 12	Brassica rapa	XP_009134964.1	26493	51	1(1)
17	subtilisin-like protease SBT5.3	Brassica rapa	XP_009136129.2	83069	53	1(1)
17	fasciclin-like arabinogalactan protein 8	Brassica rapa	XP_009143146.1	42798	60	1(1)
17	DNA damage-repair/toleration protein DRT100	Brassica rapa	XP_009145581.1	40461	189	3(3)
18	Kunitz-type cysteine protease inhibitor	Brassica rapa	ABL97966.1	24919	80	1(1)
18	receptor-like protein kinase-related family protein	Arabidopsis thaliana	NP_199665.1	29847	51	1(1)
18	hypothetical protein BRARA_C03207	Brassica rapa	RID71260.1	26652	206	3(1)
18	unnamed protein product	Brassica rapa	VDC58649.1	39954	108	2(2)
18	non-classical arabinogalactan protein 31	Brassica rapa	XP_009102921.1	34382	133	2(2)
18	non-classical arabinogalactan protein 31	Brassica rapa	XP_009113681.1	36651	192	3(3)
18	EG45-like domain containing protein 2 isoform X1	Brassica rapa	XP_009114707.1	14867	52	1(1)
18	leucine-rich repeat receptor-like serine/threonine-protein kinase BAM1	Brassica rapa	XP_009114790.1	52715	114	2(2)
18	protein EXORDIUM-like 4	Brassica rapa	XP_009122517.1	31989	74	1(1)
18	pathogenesis-related protein PR-4	Brassica rapa	XP_009134783.1	16113	55	1(1)
18	DNA damage-repair/toleration protein DRT100	Brassica rapa	XP_009145581.1	40461	336	5(2)
19	Kunitz-type cysteine protease inhibitor	Brassica rapa	ABL97966.1	24919	95	1(1)
19	receptor-like protein kinase-related family protein	Arabidopsis thaliana	NP_199665.1	29847	80	1(1)
19	unnamed protein product	Brassica rapa	VDD20046.1	47644	100	2(1)
19	non-classical arabinogalactan protein 31	Brassica rapa	XP_009102921.1	34382	68	1(1)
19	non-classical arabinogalactan protein 31	Brassica rapa	XP_009113681.1	36651	52	1(1)
19	leucine-rich repeat receptor-like serine/threonine-protein kinase BAM1	Brassica rapa	XP_009114790.1	52715	115	2(2)
19	protein EXORDIUM-like 4	Brassica rapa	XP_009122517.1	31989	113	1(1)
19	auxin-induced in root cultures protein 12	Brassica rapa	XP_009134964.1	26493	57	1(1)
19	DNA damage-repair/toleration protein DRT100	Brassica rapa	XP_009145581.1	40461	164	3(1)
20	Kunitz-type cysteine protease inhibitor	Brassica rapa	ABL97966.1	24919	58	1(1)
20	non-classical arabinogalactan protein 31	Brassica rapa	XP_009102921.1	34382	57	1(1)
20	protein EXORDIUM-like 4	Brassica rapa	XP_009122517.1	31989	52	1(1)
21	Kunitz-type cysteine protease inhibitor	Brassica rapa	ABL97966.1	24919	58	1(1)
21	protein EXORDIUM-like 4	Brassica rapa	XP_009122517.1	31989	83	1(1)
21	leucine-rich repeat extensin-like protein 4	Brassica rapa	XP_033144188.1	83444	61	1(1)
21	early nodulin-like protein 2	Brassica rapa	XP_033144715.1	56344	68	1(1)
22	trypsin inhibitor B precursor	Brassica rapa	NP_001288806.1	24979	54	1(1)
22	unnamed protein product	Brassica rapa	VDC77845.1	38552	60	1(1)
22	protein EXORDIUM-like 4	Brassica rapa	XP_009122517.1	31989	126	1(1)

## Sheet: 4) InterPro, GO Term, E.C., ...
Sequence Name	InterPro Accession	InterPro Type	InterPro Name	InterPro Signatures	InterPro GO ID	InterPro GO Term	InterPro GO Category	Annotation GO ID	Annotation GO Term	Annotation GO Category	Enzyme Code	Enzyme Name
AAM97070.1	IPR011706;IPR008972;IPR011707;IPR001117;IPR008972;IPR008972;noIPR;noIPR;noIPR;noIPR;noIPR;noIPR;noIPR;noIPR;IPR008972;IPR008972;IPR008972;noIPR	DOMAIN;HOMOLOGOUS_SUPERFAMILY;DOMAIN;DOMAIN;HOMOLOGOUS_SUPERFAMILY;HOMOLOGOUS_SUPERFAMILY;HOMOLOGOUS_SUPERFAMILY;HOMOLOGOUS_SUPERFAMILY;HOMOLOGOUS_SUPERFAMILY;HOMOLOGOUS_SUPERFAMILY;HOMOLOGOUS_SUPERFAMILY;HOMOLOGOUS_SUPERFAMILY;HOMOLOGOUS_SUPERFAMILY;HOMOLOGOUS_SUPERFAMILY;HOMOLOGOUS_SUPERFAMILY;HOMOLOGOUS_SUPERFAMILY;HOMOLOGOUS_SUPERFAMILY;HOMOLOGOUS_SUPERFAMILY	Multicopper oxidase, type 2;Cupredoxin;Multicopper oxidase, type 3;Multicopper oxidase, type 1;Cupredoxin;Cupredoxin;Cupredoxin;Cupredoxin;Cupredoxin;Cupredoxin;Cupredoxin;Cupredoxin;Cupredoxin;Cupredoxin;Cupredoxin;Cupredoxin;Cupredoxin;Cupredoxin	PF07731 (PFAM);G3DSA:2.60.40.420 (GENE3D);PF07732 (PFAM);PF00394 (PFAM);G3DSA:2.60.40.420 (GENE3D);G3DSA:2.60.40.420 (GENE3D);PTHR11709 (PANTHER);PTHR11709:SF344 (PANTHER);SIGNAL_PEPTIDE_C_REGION (PHOBIUS);NON_CYTOPLASMIC_DOMAIN (PHOBIUS);SIGNAL_PEPTIDE (PHOBIUS);SIGNAL_PEPTIDE_H_REGION (PHOBIUS);SIGNAL_PEPTIDE_N_REGION (PHOBIUS);SignalP-noTM (SIGNALP_EUK);SSF49503 (SUPERFAMILY);SSF49503 (SUPERFA…	GO:0016491/GO:0005507/GO:0055114;;GO:0005507;GO:0055114;;;;;;;;;;;;;;	oxidoreductase activity/copper ion binding/oxidation-reduction process;;copper ion binding;oxidation-reduction process;;;;;;;;;;;;;;	Molecular Function/Molecular Function/Biological Process;;Molecular Function;Biological Process;;;;;;;;;;;;;;	GO:0005507;GO:0005618;GO:0005829;GO:0009506;GO:0016491;GO:0055114	copper ion binding;cell wall;cytosol;plasmodesma;oxidoreductase activity;oxidation-reduction process	Molecular Function;Cellular Component;Cellular Component;Cellular Component;Molecular Function;Biological Process
AAN23095.1	IPR002902;IPR038408;noIPR;noIPR;noIPR;noIPR;noIPR;noIPR;noIPR;noIPR;IPR002902;noIPR;noIPR;noIPR	DOMAIN;HOMOLOGOUS_SUPERFAMILY;HOMOLOGOUS_SUPERFAMILY;HOMOLOGOUS_SUPERFAMILY;HOMOLOGOUS_SUPERFAMILY;HOMOLOGOUS_SUPERFAMILY;HOMOLOGOUS_SUPERFAMILY;HOMOLOGOUS_SUPERFAMILY;HOMOLOGOUS_SUPERFAMILY;HOMOLOGOUS_SUPERFAMILY;DOMAIN;DOMAIN;DOMAIN;DOMAIN	Gnk2-homologous domain;Gnk2-homologous domain superfamily;Gnk2-homologous domain superfamily;Gnk2-homologous domain superfamily;Gnk2-homologous domain superfamily;Gnk2-homologous domain superfamily;Gnk2-homologous domain superfamily;Gnk2-homologous domain superfamily;Gnk2-homologous domain superfamily;Gnk2-homologous domain superfamily;Gnk2-homologous domain;Gnk2-homologous domain;Gnk2-homologous…	PF01657 (PFAM);G3DSA:3.30.430.20 (GENE3D);PTHR32411:SF55 (PANTHER);PTHR32411 (PANTHER);SIGNAL_PEPTIDE_H_REGION (PHOBIUS);SIGNAL_PEPTIDE (PHOBIUS);NON_CYTOPLASMIC_DOMAIN (PHOBIUS);SIGNAL_PEPTIDE_N_REGION (PHOBIUS);SIGNAL_PEPTIDE_C_REGION (PHOBIUS);PS51257 (PROSITE_PROFILES);PS51473 (PROSITE_PROFILES);SignalP-TM (SIGNALP_GRAM_POSITIVE);SignalP-noTM (SIGNALP_EUK);SignalP-noTM (SIGNALP_GRAM_NEGATIVE)	;;;;;;;;;;;;;	;;;;;;;;;;;;;	;;;;;;;;;;;;;	GO:0005576;GO:0080167	extracellular region;response to karrikin	Cellular Component;Biological Process
AAN23099.1	IPR014718;IPR008183;noIPR;noIPR;IPR011013	HOMOLOGOUS_SUPERFAMILY;FAMILY;FAMILY;FAMILY;HOMOLOGOUS_SUPERFAMILY	Glycoside hydrolase-type carbohydrate-binding;Aldose 1-/Glucose-6-phosphate 1-epimerase;Aldose 1-/Glucose-6-phosphate 1-epimerase;Aldose 1-/Glucose-6-phosphate 1-epimerase;Galactose mutarotase-like domain superfamily	G3DSA:2.70.98.10 (GENE3D);PF01263 (PFAM);PTHR11122 (PANTHER);PTHR11122:SF40 (PANTHER);SSF74650 (SUPERFAMILY)	GO:0030246;GO:0005975/GO:0016853;;;GO:0003824/GO:0005975/GO:0030246	carbohydrate binding;carbohydrate metabolic process/isomerase activity;;;catalytic activity/carbohydrate metabolic process/carbohydrate binding	Molecular Function;Biological Process/Molecular Function;;;Molecular Function/Biological Process/Molecular Function	GO:0005618;GO:0005886;GO:0005975;GO:0016021;GO:0030246;GO:0047938	cell wall;plasma membrane;carbohydrate metabolic process;integral component of membrane;carbohydrate binding;glucose-6-phosphate 1-epimerase activity	Cellular Component;Cellular Component;Biological Process;Cellular Component;Molecular Function;Molecular Function	EC:5.1.3.15	Glucose-6-phosphate 1-epimerase
AAQ01572.1	IPR001229;IPR036404;IPR036404;IPR001229;noIPR;noIPR;IPR001229;IPR001229;IPR036404;IPR036404	DOMAIN;HOMOLOGOUS_SUPERFAMILY;HOMOLOGOUS_SUPERFAMILY;DOMAIN;DOMAIN;DOMAIN;DOMAIN;DOMAIN;HOMOLOGOUS_SUPERFAMILY;HOMOLOGOUS_SUPERFAMILY	Jacalin-like lectin domain;Jacalin-like lectin domain superfamily;Jacalin-like lectin domain superfamily;Jacalin-like lectin domain;Jacalin-like lectin domain;Jacalin-like lectin domain;Jacalin-like lectin domain;Jacalin-like lectin domain;Jacalin-like lectin domain superfamily;Jacalin-like lectin domain superfamily	SM00915 (SMART);G3DSA:2.100.10.30 (GENE3D);G3DSA:2.100.10.30 (GENE3D);PF01419 (PFAM);PTHR47293 (PANTHER);PTHR47293:SF30 (PANTHER);PS51752 (PROSITE_PROFILES);PS51752 (PROSITE_PROFILES);SSF51101 (SUPERFAMILY);SSF51101 (SUPERFAMILY)	;;;;;;;;;	;;;;;;;;;	;;;;;;;;;	GO:0005622;GO:0030246	intracellular anatomical structure;carbohydrate binding	Cellular Component;Molecular Function
AAX68500	noIPR;IPR013210;IPR032675;IPR001611;noIPR;noIPR;noIPR;noIPR;noIPR;noIPR;noIPR;IPR001611;IPR001611;IPR001611;IPR001611;noIPR;noIPR;noIPR;noIPR	null;DOMAIN;HOMOLOGOUS_SUPERFAMILY;REPEAT;REPEAT;REPEAT;REPEAT;REPEAT;REPEAT;REPEAT;REPEAT;REPEAT;REPEAT;REPEAT;REPEAT;REPEAT;REPEAT;REPEAT;REPEAT	null;Leucine-rich repeat-containing N-terminal, plant-type;Leucine-rich repeat domain superfamily;Leucine-rich repeat;Leucine-rich repeat;Leucine-rich repeat;Leucine-rich repeat;Leucine-rich repeat;Leucine-rich repeat;Leucine-rich repeat;Leucine-rich repeat;Leucine-rich repeat;Leucine-rich repeat;Leucine-rich repeat;Leucine-rich repeat;Leucine-rich repeat;Leucine-rich repeat;Leucine-rich repeat;L…	PR00019 (PRINTS);PF08263 (PFAM);G3DSA:3.80.10.10 (GENE3D);PF13855 (PFAM);PTHR48059 (PANTHER);PTHR48059:SF13 (PANTHER);NON_CYTOPLASMIC_DOMAIN (PHOBIUS);SIGNAL_PEPTIDE_N_REGION (PHOBIUS);SIGNAL_PEPTIDE (PHOBIUS);SIGNAL_PEPTIDE_C_REGION (PHOBIUS);SIGNAL_PEPTIDE_H_REGION (PHOBIUS);PS51450 (PROSITE_PROFILES);PS51450 (PROSITE_PROFILES);PS51450 (PROSITE_PROFILES);PS51450 (PROSITE_PROFILES);SignalP-noTM …	;;;GO:0005515;;;;;;;;GO:0005515;GO:0005515;GO:0005515;GO:0005515;;;;	;;;protein binding;;;;;;;;protein binding;protein binding;protein binding;protein binding;;;;	;;;Molecular Function;;;;;;;;Molecular Function;Molecular Function;Molecular Function;Molecular Function;;;;	GO:0005515	protein binding	Molecular Function
ABL97966.1	IPR002160;IPR002160;noIPR;IPR002160;noIPR;IPR002160;IPR002160;noIPR;noIPR;noIPR;noIPR;noIPR;IPR002160;noIPR;noIPR;noIPR;IPR011065	FAMILY;FAMILY;FAMILY;FAMILY;FAMILY;FAMILY;FAMILY;FAMILY;FAMILY;FAMILY;FAMILY;FAMILY;FAMILY;FAMILY;FAMILY;FAMILY;HOMOLOGOUS_SUPERFAMILY	Proteinase inhibitor I3, Kunitz legume;Proteinase inhibitor I3, Kunitz legume;Proteinase inhibitor I3, Kunitz legume;Proteinase inhibitor I3, Kunitz legume;Proteinase inhibitor I3, Kunitz legume;Proteinase inhibitor I3, Kunitz legume;Proteinase inhibitor I3, Kunitz legume;Proteinase inhibitor I3, Kunitz legume;Proteinase inhibitor I3, Kunitz legume;Proteinase inhibitor I3, Kunitz legume;Proteinas…	PR00291 (PRINTS);SM00452 (SMART);G3DSA:2.80.10.50 (GENE3D);PF00197 (PFAM);PTHR33107:SF14 (PANTHER);PTHR33107 (PANTHER);PS00283 (PROSITE_PATTERNS);SIGNAL_PEPTIDE_H_REGION (PHOBIUS);SIGNAL_PEPTIDE (PHOBIUS);SIGNAL_PEPTIDE_N_REGION (PHOBIUS);NON_CYTOPLASMIC_DOMAIN (PHOBIUS);SIGNAL_PEPTIDE_C_REGION (PHOBIUS);cd00178 (CDD);SignalP-noTM (SIGNALP_EUK);SignalP-noTM (SIGNALP_GRAM_NEGATIVE);SignalP-TM (SIG…	GO:0004866;GO:0004866;;GO:0004866;;GO:0004866;GO:0004866;;;;;;GO:0004866;;;;	endopeptidase inhibitor activity;endopeptidase inhibitor activity;;endopeptidase inhibitor activity;;endopeptidase inhibitor activity;endopeptidase inhibitor activity;;;;;;endopeptidase inhibitor activity;;;;	Molecular Function;Molecular Function;;Molecular Function;;Molecular Function;Molecular Function;;;;;;Molecular Function;;;;	GO:0004866;GO:0010951	endopeptidase inhibitor activity;negative regulation of endopeptidase activity	Molecular Function;Biological Process
ABL97973.1	IPR001283;IPR014044;IPR014044;IPR035940;IPR001283;noIPR;noIPR;IPR035940	FAMILY;DOMAIN;DOMAIN;HOMOLOGOUS_SUPERFAMILY;FAMILY;FAMILY;FAMILY;HOMOLOGOUS_SUPERFAMILY	Cysteine-rich secretory protein-related;CAP domain;CAP domain;CAP superfamily;Cysteine-rich secretory protein-related;Cysteine-rich secretory protein-related;Cysteine-rich secretory protein-related;CAP superfamily	PR00837 (PRINTS);SM00198 (SMART);PF00188 (PFAM);G3DSA:3.40.33.10 (GENE3D);PTHR10334 (PANTHER);PTHR10334:SF385 (PANTHER);cd05381 (CDD);SSF55797 (SUPERFAMILY)	;;;;;;;	;;;;;;;	;;;;;;;	GO:0005615	extracellular space	Cellular Component
ABV89607.1	IPR004265;noIPR;noIPR;noIPR;noIPR;noIPR;noIPR;noIPR;noIPR	FAMILY;FAMILY;FAMILY;FAMILY;FAMILY;FAMILY;FAMILY;FAMILY;FAMILY	Dirigent protein;Dirigent protein;Dirigent protein;Dirigent protein;Dirigent protein;Dirigent protein;Dirigent protein;Dirigent protein;Dirigent protein	PF03018 (PFAM);PTHR46442:SF13 (PANTHER);PTHR46442 (PANTHER);SIGNAL_PEPTIDE_N_REGION (PHOBIUS);NON_CYTOPLASMIC_DOMAIN (PHOBIUS);SIGNAL_PEPTIDE_H_REGION (PHOBIUS);SIGNAL_PEPTIDE (PHOBIUS);SIGNAL_PEPTIDE_C_REGION (PHOBIUS);TMhelix (TMHMM)	;;;;;;;;	;;;;;;;;	;;;;;;;;	GO:0042349;GO:0042803;GO:0050790;GO:1901599	guiding stereospecific synthesis activity;protein homodimerization activity;regulation of catalytic activity;(-)-pinoresinol biosynthetic process	Molecular Function;Molecular Function;Biological Process;Biological Process
ABX46560.1	IPR032675;IPR013210;IPR001611;noIPR;noIPR;noIPR;noIPR;noIPR;noIPR;noIPR;IPR001611;IPR001611;IPR001611;IPR001611;noIPR;noIPR;noIPR	HOMOLOGOUS_SUPERFAMILY;DOMAIN;REPEAT;REPEAT;REPEAT;REPEAT;REPEAT;REPEAT;REPEAT;REPEAT;REPEAT;REPEAT;REPEAT;REPEAT;REPEAT;REPEAT;REPEAT	Leucine-rich repeat domain superfamily;Leucine-rich repeat-containing N-terminal, plant-type;Leucine-rich repeat;Leucine-rich repeat;Leucine-rich repeat;Leucine-rich repeat;Leucine-rich repeat;Leucine-rich repeat;Leucine-rich repeat;Leucine-rich repeat;Leucine-rich repeat;Leucine-rich repeat;Leucine-rich repeat;Leucine-rich repeat;Leucine-rich repeat;Leucine-rich repeat;Leucine-rich repeat	G3DSA:3.80.10.10 (GENE3D);PF08263 (PFAM);PF13855 (PFAM);PTHR27004:SF259 (PANTHER);PTHR27004 (PANTHER);SIGNAL_PEPTIDE_H_REGION (PHOBIUS);SIGNAL_PEPTIDE (PHOBIUS);SIGNAL_PEPTIDE_N_REGION (PHOBIUS);SIGNAL_PEPTIDE_C_REGION (PHOBIUS);NON_CYTOPLASMIC_DOMAIN (PHOBIUS);PS51450 (PROSITE_PROFILES);PS51450 (PROSITE_PROFILES);PS51450 (PROSITE_PROFILES);PS51450 (PROSITE_PROFILES);SignalP-noTM (SIGNALP_GRAM_NE…	;;GO:0005515;;;;;;;;GO:0005515;GO:0005515;GO:0005515;GO:0005515;;;	;;protein binding;;;;;;;;protein binding;protein binding;protein binding;protein binding;;;	;;Molecular Function;;;;;;;;Molecular Function;Molecular Function;Molecular Function;Molecular Function;;;	GO:0005515	protein binding	Molecular Function
ACB86852.1	IPR010713;IPR016455;IPR000757;noIPR;noIPR;noIPR;IPR008263;noIPR;noIPR;noIPR;noIPR;noIPR;IPR000757;noIPR;noIPR;IPR013320	DOMAIN;FAMILY;DOMAIN;DOMAIN;DOMAIN;DOMAIN;ACTIVE_SITE;ACTIVE_SITE;ACTIVE_SITE;ACTIVE_SITE;ACTIVE_SITE;ACTIVE_SITE;DOMAIN;DOMAIN;DOMAIN;HOMOLOGOUS_SUPERFAMILY	Xyloglucan endo-transglycosylase, C-terminal;Xyloglucan endotransglucosylase/hydrolase;Glycoside hydrolase family 16;Glycoside hydrolase family 16;Glycoside hydrolase family 16;Glycoside hydrolase family 16;Glycoside hydrolase, family 16, active site;Glycoside hydrolase, family 16, active site;Glycoside hydrolase, family 16, active site;Glycoside hydrolase, family 16, active site;Glycoside hydrol…	PF06955 (PFAM);PIRSF005604 (PIRSF);PF00722 (PFAM);G3DSA:2.60.120.200 (GENE3D);PTHR31062 (PANTHER);PTHR31062:SF166 (PANTHER);PS01034 (PROSITE_PATTERNS);SIGNAL_PEPTIDE_C_REGION (PHOBIUS);SIGNAL_PEPTIDE_N_REGION (PHOBIUS);SIGNAL_PEPTIDE (PHOBIUS);NON_CYTOPLASMIC_DOMAIN (PHOBIUS);SIGNAL_PEPTIDE_H_REGION (PHOBIUS);PS51762 (PROSITE_PROFILES);cd02176 (CDD);SignalP-TM (SIGNALP_EUK);SSF49899 (SUPERFAMILY)	GO:0005618/GO:0048046/GO:0006073/GO:0016762;GO:0010411/GO:0016762/GO:0042546;GO:0005975/GO:0004553;;;;GO:0005975/GO:0004553;;;;;;GO:0005975/GO:0004553;;;	cell wall/apoplast/cellular glucan metabolic process/xyloglucan:xyloglucosyl transferase activity;xyloglucan metabolic process/xyloglucan:xyloglucosyl transferase activity/cell wall biogenesis;carbohydrate metabolic process/hydrolase activity, hydrolyzing O-glycosyl compounds;;;;carbohydrate metabolic process/hydrolase activity, hydrolyzing O-glycosyl compounds;;;;;;carbohydrate metabolic process…	Cellular Component/Cellular Component/Biological Process/Molecular Function;Biological Process/Molecular Function/Biological Process;Biological Process/Molecular Function;;;;Biological Process/Molecular Function;;;;;;Biological Process/Molecular Function;;;	GO:0004553;GO:0005618;GO:0010411;GO:0016021;GO:0016762;GO:0042546;GO:0048046;GO:0071555	hydrolase activity, hydrolyzing O-glycosyl compounds;cell wall;xyloglucan metabolic process;integral component of membrane;xyloglucan:xyloglucosyl transferase activity;cell wall biogenesis;apoplast;cell wall organization	Molecular Function;Cellular Component;Biological Process;Cellular Component;Molecular Function;Biological Process;Cellular Component;Biological Process	EC:2.4.1.207	Xyloglucan:xyloglucosyl transferase
ACP28176	noIPR;IPR013210;IPR032675;IPR001611;noIPR;noIPR;noIPR;noIPR;noIPR;noIPR;noIPR;IPR001611;IPR001611;IPR001611;IPR001611;IPR001611;IPR001611;noIPR;noIPR	null;DOMAIN;HOMOLOGOUS_SUPERFAMILY;REPEAT;REPEAT;REPEAT;REPEAT;REPEAT;REPEAT;REPEAT;REPEAT;REPEAT;REPEAT;REPEAT;REPEAT;REPEAT;REPEAT;REPEAT;REPEAT	null;Leucine-rich repeat-containing N-terminal, plant-type;Leucine-rich repeat domain superfamily;Leucine-rich repeat;Leucine-rich repeat;Leucine-rich repeat;Leucine-rich repeat;Leucine-rich repeat;Leucine-rich repeat;Leucine-rich repeat;Leucine-rich repeat;Leucine-rich repeat;Leucine-rich repeat;Leucine-rich repeat;Leucine-rich repeat;Leucine-rich repeat;Leucine-rich repeat;Leucine-rich repeat;L…	PR00019 (PRINTS);PF08263 (PFAM);G3DSA:3.80.10.10 (GENE3D);PF13855 (PFAM);PTHR48059 (PANTHER);PTHR48059:SF11 (PANTHER);SIGNAL_PEPTIDE_N_REGION (PHOBIUS);SIGNAL_PEPTIDE (PHOBIUS);SIGNAL_PEPTIDE_C_REGION (PHOBIUS);NON_CYTOPLASMIC_DOMAIN (PHOBIUS);SIGNAL_PEPTIDE_H_REGION (PHOBIUS);PS51450 (PROSITE_PROFILES);PS51450 (PROSITE_PROFILES);PS51450 (PROSITE_PROFILES);PS51450 (PROSITE_PROFILES);PS51450 (PROS…	;;;GO:0005515;;;;;;;;GO:0005515;GO:0005515;GO:0005515;GO:0005515;GO:0005515;GO:0005515;;	;;;protein binding;;;;;;;;protein binding;protein binding;protein binding;protein binding;protein binding;protein binding;;	;;;Molecular Function;;;;;;;;Molecular Function;Molecular Function;Molecular Function;Molecular Function;Molecular Function;Molecular Function;;	GO:0005515	protein binding	Molecular Function
ACP28178	IPR032675;IPR013210;IPR001611;noIPR;noIPR;noIPR;noIPR;noIPR;noIPR;noIPR;IPR001611;IPR001611;IPR001611;IPR001611;IPR001611;noIPR;noIPR;noIPR	HOMOLOGOUS_SUPERFAMILY;DOMAIN;REPEAT;REPEAT;REPEAT;REPEAT;REPEAT;REPEAT;REPEAT;REPEAT;REPEAT;REPEAT;REPEAT;REPEAT;REPEAT;REPEAT;REPEAT;REPEAT	Leucine-rich repeat domain superfamily;Leucine-rich repeat-containing N-terminal, plant-type;Leucine-rich repeat;Leucine-rich repeat;Leucine-rich repeat;Leucine-rich repeat;Leucine-rich repeat;Leucine-rich repeat;Leucine-rich repeat;Leucine-rich repeat;Leucine-rich repeat;Leucine-rich repeat;Leucine-rich repeat;Leucine-rich repeat;Leucine-rich repeat;Leucine-rich repeat;Leucine-rich repeat;Leucin…	G3DSA:3.80.10.10 (GENE3D);PF08263 (PFAM);PF13855 (PFAM);PTHR48059:SF10 (PANTHER);PTHR48059 (PANTHER);SIGNAL_PEPTIDE_H_REGION (PHOBIUS);SIGNAL_PEPTIDE (PHOBIUS);SIGNAL_PEPTIDE_N_REGION (PHOBIUS);SIGNAL_PEPTIDE_C_REGION (PHOBIUS);NON_CYTOPLASMIC_DOMAIN (PHOBIUS);PS51450 (PROSITE_PROFILES);PS51450 (PROSITE_PROFILES);PS51450 (PROSITE_PROFILES);PS51450 (PROSITE_PROFILES);PS51450 (PROSITE_PROFILES);Sig…	;;GO:0005515;;;;;;;;GO:0005515;GO:0005515;GO:0005515;GO:0005515;GO:0005515;;;	;;protein binding;;;;;;;;protein binding;protein binding;protein binding;protein binding;protein binding;;;	;;Molecular Function;;;;;;;;Molecular Function;Molecular Function;Molecular Function;Molecular Function;Molecular Function;;;	GO:0005515	protein binding	Molecular Function
ACT35470.1	IPR000823;IPR002016;IPR002016;noIPR;noIPR;noIPR;noIPR;IPR019793;IPR019794;IPR002016;IPR033905;IPR010255	FAMILY;DOMAIN;DOMAIN;DOMAIN;DOMAIN;DOMAIN;DOMAIN;BINDING_SITE;ACTIVE_SITE;DOMAIN;DOMAIN;HOMOLOGOUS_SUPERFAMILY	Plant peroxidase;Haem peroxidase;Haem peroxidase;Haem peroxidase;Haem peroxidase;Haem peroxidase;Haem peroxidase;Peroxidases heam-ligand binding site;Peroxidase, active site;Haem peroxidase;Secretory peroxidase;Haem peroxidase superfamily	PR00461 (PRINTS);PR00458 (PRINTS);PF00141 (PFAM);G3DSA:1.10.420.10 (GENE3D);G3DSA:1.10.520.10 (GENE3D);PTHR31235 (PANTHER);PTHR31235:SF282 (PANTHER);PS00435 (PROSITE_PATTERNS);PS00436 (PROSITE_PATTERNS);PS50873 (PROSITE_PROFILES);cd00693 (CDD);SSF48113 (SUPERFAMILY)	GO:0055114/GO:0006979/GO:0004601/GO:0020037;GO:0055114/GO:0006979/GO:0004601/GO:0020037;GO:0055114/GO:0006979/GO:0004601/GO:0020037;;;;;;GO:0055114/GO:0004601;GO:0055114/GO:0006979/GO:0004601/GO:0020037;GO:0042744/GO:0004601;GO:0055114/GO:0006979/GO:0004601/GO:0020037	oxidation-reduction process/response to oxidative stress/peroxidase activity/heme binding;oxidation-reduction process/response to oxidative stress/peroxidase activity/heme binding;oxidation-reduction process/response to oxidative stress/peroxidase activity/heme binding;;;;;;oxidation-reduction process/peroxidase activity;oxidation-reduction process/response to oxidative stress/peroxidase activity…	Biological Process/Biological Process/Molecular Function/Molecular Function;Biological Process/Biological Process/Molecular Function/Molecular Function;Biological Process/Biological Process/Molecular Function/Molecular Function;;;;;;Biological Process/Molecular Function;Biological Process/Biological Process/Molecular Function/Molecular Function;Biological Process/Molecular Function;Biological Pro…	GO:0004601;GO:0005576;GO:0006979;GO:0009506;GO:0020037;GO:0042744;GO:0046872;GO:0055114;GO:0098869	peroxidase activity;extracellular region;response to oxidative stress;plasmodesma;heme binding;hydrogen peroxide catabolic process;metal ion binding;oxidation-reduction process;cellular oxidant detoxification	Molecular Function;Cellular Component;Biological Process;Cellular Component;Molecular Function;Biological Process;Molecular Function;Biological Process;Biological Process	EC:1.11.1.7	Peroxidase
AIB55758.1	IPR024681;IPR000894;IPR000894;IPR036385;noIPR;noIPR;IPR000894;IPR036385	FAMILY;DOMAIN;DOMAIN;HOMOLOGOUS_SUPERFAMILY;HOMOLOGOUS_SUPERFAMILY;HOMOLOGOUS_SUPERFAMILY;DOMAIN;HOMOLOGOUS_SUPERFAMILY	Ribulose bisphosphate carboxylase, small chain;Ribulose bisphosphate carboxylase small chain, domain;Ribulose bisphosphate carboxylase small chain, domain;Ribulose bisphosphate carboxylase, small subunit superfamily;Ribulose bisphosphate carboxylase, small subunit superfamily;Ribulose bisphosphate carboxylase, small subunit superfamily;Ribulose bisphosphate carboxylase small chain, domain;Ribulos…	PR00152 (PRINTS);SM00961 (SMART);PF00101 (PFAM);G3DSA:3.30.190.10 (GENE3D);PTHR31262 (PANTHER);PTHR31262:SF12 (PANTHER);cd03527 (CDD);SSF55239 (SUPERFAMILY)	;;;;;;;	;;;;;;;	;;;;;;;	GO:0004497;GO:0009507;GO:0016984;GO:0019253;GO:0055114	monooxygenase activity;chloroplast;ribulose-bisphosphate carboxylase activity;reductive pentose-phosphate cycle;oxidation-reduction process	Molecular Function;Cellular Component;Molecular Function;Biological Process;Biological Process	EC:4.1.1.39	Ribulose-bisphosphate carboxylase
BAB17226.1	IPR001360;IPR001360;noIPR;noIPR;IPR001360;IPR018120;IPR033132;noIPR;noIPR;noIPR;noIPR;noIPR;noIPR;noIPR;noIPR;noIPR;IPR017853	FAMILY;FAMILY;FAMILY;FAMILY;FAMILY;ACTIVE_SITE;CONSERVED_SITE;CONSERVED_SITE;CONSERVED_SITE;CONSERVED_SITE;CONSERVED_SITE;CONSERVED_SITE;CONSERVED_SITE;CONSERVED_SITE;CONSERVED_SITE;CONSERVED_SITE;HOMOLOGOUS_SUPERFAMILY	Glycoside hydrolase family 1;Glycoside hydrolase family 1;Glycoside hydrolase family 1;Glycoside hydrolase family 1;Glycoside hydrolase family 1;Glycoside hydrolase family 1, active site;Glycosyl hydrolases family 1, N-terminal conserved site;Glycosyl hydrolases family 1, N-terminal conserved site;Glycosyl hydrolases family 1, N-terminal conserved site;Glycosyl hydrolases family 1, N-terminal con…	PR00131 (PRINTS);PF00232 (PFAM);G3DSA:3.20.20.80 (GENE3D);PTHR10353:SF239 (PANTHER);PTHR10353 (PANTHER);PS00572 (PROSITE_PATTERNS);PS00653 (PROSITE_PATTERNS);SIGNAL_PEPTIDE_H_REGION (PHOBIUS);NON_CYTOPLASMIC_DOMAIN (PHOBIUS);SIGNAL_PEPTIDE (PHOBIUS);SIGNAL_PEPTIDE_N_REGION (PHOBIUS);SIGNAL_PEPTIDE_C_REGION (PHOBIUS);PS51257 (PROSITE_PROFILES);SignalP-TM (SIGNALP_GRAM_POSITIVE);SignalP-noTM (SIGNA…	GO:0005975/GO:0004553;GO:0005975/GO:0004553;;;GO:0005975/GO:0004553;;;;;;;;;;;;	carbohydrate metabolic process/hydrolase activity, hydrolyzing O-glycosyl compounds;carbohydrate metabolic process/hydrolase activity, hydrolyzing O-glycosyl compounds;;;carbohydrate metabolic process/hydrolase activity, hydrolyzing O-glycosyl compounds;;;;;;;;;;;;	Biological Process/Molecular Function;Biological Process/Molecular Function;;;Biological Process/Molecular Function;;;;;;;;;;;;	GO:0005975;GO:0019137;GO:0046872;GO:0102799	carbohydrate metabolic process;thioglucosidase activity;metal ion binding;glucosinolate glucohydrolase activity	Biological Process;Molecular Function;Molecular Function;Molecular Function	EC:3.2.1.147	Thioglucosidase
BAB17684.1	noIPR;IPR006501;IPR035513;IPR006501;IPR006501;noIPR;noIPR;noIPR;IPR035513	null;DOMAIN;HOMOLOGOUS_SUPERFAMILY;DOMAIN;DOMAIN;DOMAIN;DOMAIN;DOMAIN;HOMOLOGOUS_SUPERFAMILY	null;Pectinesterase inhibitor domain;Invertase/pectin methylesterase inhibitor domain superfamily;Pectinesterase inhibitor domain;Pectinesterase inhibitor domain;Pectinesterase inhibitor domain;Pectinesterase inhibitor domain;Pectinesterase inhibitor domain;Invertase/pectin methylesterase inhibitor domain superfamily	Coil (COILS);SM00856 (SMART);G3DSA:1.20.140.40 (GENE3D);TIGR01614 (TIGRFAM);PF04043 (PFAM);PTHR31080 (PANTHER);PTHR31080:SF238 (PANTHER);cd15798 (CDD);SSF101148 (SUPERFAMILY)	;GO:0004857;;GO:0004857;GO:0004857;;;;	;enzyme inhibitor activity;;enzyme inhibitor activity;enzyme inhibitor activity;;;;	;Molecular Function;;Molecular Function;Molecular Function;;;;	GO:0004857;GO:0043086	enzyme inhibitor activity;negative regulation of catalytic activity	Molecular Function;Biological Process
CAA7058910.1	IPR038408;IPR002902;noIPR;noIPR;noIPR;noIPR;noIPR;noIPR;noIPR;noIPR;IPR002902;IPR002902;noIPR;noIPR;noIPR	HOMOLOGOUS_SUPERFAMILY;DOMAIN;DOMAIN;DOMAIN;DOMAIN;DOMAIN;DOMAIN;DOMAIN;DOMAIN;DOMAIN;DOMAIN;DOMAIN;DOMAIN;DOMAIN;DOMAIN	Gnk2-homologous domain superfamily;Gnk2-homologous domain;Gnk2-homologous domain;Gnk2-homologous domain;Gnk2-homologous domain;Gnk2-homologous domain;Gnk2-homologous domain;Gnk2-homologous domain;Gnk2-homologous domain;Gnk2-homologous domain;Gnk2-homologous domain;Gnk2-homologous domain;Gnk2-homologous domain;Gnk2-homologous domain;Gnk2-homologous domain	G3DSA:3.30.430.20 (GENE3D);PF01657 (PFAM);PTHR32411:SF55 (PANTHER);PTHR32411 (PANTHER);SIGNAL_PEPTIDE_C_REGION (PHOBIUS);SIGNAL_PEPTIDE (PHOBIUS);SIGNAL_PEPTIDE_H_REGION (PHOBIUS);NON_CYTOPLASMIC_DOMAIN (PHOBIUS);SIGNAL_PEPTIDE_N_REGION (PHOBIUS);PS51257 (PROSITE_PROFILES);PS51473 (PROSITE_PROFILES);PS51473 (PROSITE_PROFILES);SignalP-TM (SIGNALP_GRAM_POSITIVE);SignalP-noTM (SIGNALP_EUK);SignalP-n…	;;;;;;;;;;;;;;	;;;;;;;;;;;;;;	;;;;;;;;;;;;;;	GO:0005576;GO:0080167	extracellular region;response to karrikin	Cellular Component;Biological Process
EFH52203.1	IPR002016;IPR000823;noIPR;noIPR;IPR002016;noIPR;noIPR;IPR019794;IPR019793;noIPR;noIPR;noIPR;noIPR;noIPR;IPR002016;IPR033905;noIPR;noIPR;IPR010255	DOMAIN;FAMILY;FAMILY;FAMILY;DOMAIN;DOMAIN;DOMAIN;ACTIVE_SITE;BINDING_SITE;BINDING_SITE;BINDING_SITE;BINDING_SITE;BINDING_SITE;BINDING_SITE;DOMAIN;DOMAIN;DOMAIN;DOMAIN;HOMOLOGOUS_SUPERFAMILY	Haem peroxidase;Plant peroxidase;Plant peroxidase;Plant peroxidase;Haem peroxidase;Haem peroxidase;Haem peroxidase;Peroxidase, active site;Peroxidases heam-ligand binding site;Peroxidases heam-ligand binding site;Peroxidases heam-ligand binding site;Peroxidases heam-ligand binding site;Peroxidases heam-ligand binding site;Peroxidases heam-ligand binding site;Haem peroxidase;Secretory peroxidase;S…	PR00458 (PRINTS);PR00461 (PRINTS);G3DSA:1.10.520.10 (GENE3D);G3DSA:1.10.420.10 (GENE3D);PF00141 (PFAM);PTHR31388 (PANTHER);PTHR31388:SF141 (PANTHER);PS00436 (PROSITE_PATTERNS);PS00435 (PROSITE_PATTERNS);SIGNAL_PEPTIDE_H_REGION (PHOBIUS);NON_CYTOPLASMIC_DOMAIN (PHOBIUS);SIGNAL_PEPTIDE_N_REGION (PHOBIUS);SIGNAL_PEPTIDE (PHOBIUS);SIGNAL_PEPTIDE_C_REGION (PHOBIUS);PS50873 (PROSITE_PROFILES);cd00693 (…	GO:0055114/GO:0006979/GO:0020037/GO:0004601;GO:0055114/GO:0006979/GO:0004601/GO:0020037;;;GO:0055114/GO:0006979/GO:0020037/GO:0004601;;;GO:0055114/GO:0004601;;;;;;;GO:0055114/GO:0006979/GO:0020037/GO:0004601;GO:0042744/GO:0004601;;;GO:0055114/GO:0006979/GO:0004601/GO:0020037	oxidation-reduction process/response to oxidative stress/heme binding/peroxidase activity;oxidation-reduction process/response to oxidative stress/peroxidase activity/heme binding;;;oxidation-reduction process/response to oxidative stress/heme binding/peroxidase activity;;;oxidation-reduction process/peroxidase activity;;;;;;;oxidation-reduction process/response to oxidative stress/heme binding/p…	Biological Process/Biological Process/Molecular Function/Molecular Function;Biological Process/Biological Process/Molecular Function/Molecular Function;;;Biological Process/Biological Process/Molecular Function/Molecular Function;;;Biological Process/Molecular Function;;;;;;;Biological Process/Biological Process/Molecular Function/Molecular Function;Biological Process/Molecular Function;;;Biologi…	GO:0002221;GO:0003723;GO:0004601;GO:0005774;GO:0006396;GO:0006979;GO:0009416;GO:0009826;GO:0020037;GO:0042742;GO:0042744;GO:0046872;GO:0050832;GO:0055114;GO:0098869	pattern recognition receptor signaling pathway;RNA binding;peroxidase activity;vacuolar membrane;RNA processing;response to oxidative stress;response to light stimulus;unidimensional cell growth;heme binding;defense response to bacterium;hydrogen peroxide catabolic process;metal ion binding;defense response to fungus;oxidation-reduction process;cellular oxidant detoxification	Biological Process;Molecular Function;Molecular Function;Cellular Component;Biological Process;Biological Process;Biological Process;Biological Process;Molecular Function;Biological Process;Biological Process;Molecular Function;Biological Process;Biological Process;Biological Process	EC:1.11.1.7	Peroxidase
MW264492	IPR013210;IPR001611;IPR032675;noIPR;noIPR;noIPR;noIPR;noIPR;noIPR;noIPR;IPR001611;IPR001611;IPR001611;IPR001611;IPR001611;noIPR;noIPR;noIPR	DOMAIN;REPEAT;HOMOLOGOUS_SUPERFAMILY;HOMOLOGOUS_SUPERFAMILY;HOMOLOGOUS_SUPERFAMILY;HOMOLOGOUS_SUPERFAMILY;HOMOLOGOUS_SUPERFAMILY;HOMOLOGOUS_SUPERFAMILY;HOMOLOGOUS_SUPERFAMILY;HOMOLOGOUS_SUPERFAMILY;REPEAT;REPEAT;REPEAT;REPEAT;REPEAT;REPEAT;REPEAT;REPEAT	Leucine-rich repeat-containing N-terminal, plant-type;Leucine-rich repeat;Leucine-rich repeat domain superfamily;Leucine-rich repeat domain superfamily;Leucine-rich repeat domain superfamily;Leucine-rich repeat domain superfamily;Leucine-rich repeat domain superfamily;Leucine-rich repeat domain superfamily;Leucine-rich repeat domain superfamily;Leucine-rich repeat domain superfamily;Leucine-rich …	PF08263 (PFAM);PF13855 (PFAM);G3DSA:3.80.10.10 (GENE3D);PTHR48059:SF10 (PANTHER);PTHR48059 (PANTHER);SIGNAL_PEPTIDE_H_REGION (PHOBIUS);NON_CYTOPLASMIC_DOMAIN (PHOBIUS);SIGNAL_PEPTIDE (PHOBIUS);SIGNAL_PEPTIDE_N_REGION (PHOBIUS);SIGNAL_PEPTIDE_C_REGION (PHOBIUS);PS51450 (PROSITE_PROFILES);PS51450 (PROSITE_PROFILES);PS51450 (PROSITE_PROFILES);PS51450 (PROSITE_PROFILES);PS51450 (PROSITE_PROFILES);Sig…	;GO:0005515;;;;;;;;;GO:0005515;GO:0005515;GO:0005515;GO:0005515;GO:0005515;;;	;protein binding;;;;;;;;;protein binding;protein binding;protein binding;protein binding;protein binding;;;	;Molecular Function;;;;;;;;;Molecular Function;Molecular Function;Molecular Function;Molecular Function;Molecular Function;;;	GO:0005515	protein binding	Molecular Function
MW264493	noIPR;IPR013210;IPR032675;IPR001611;noIPR;noIPR;noIPR;noIPR;noIPR;noIPR;noIPR;IPR001611;IPR001611;IPR001611;IPR001611;noIPR;noIPR;noIPR	null;DOMAIN;HOMOLOGOUS_SUPERFAMILY;REPEAT;REPEAT;REPEAT;REPEAT;REPEAT;REPEAT;REPEAT;REPEAT;REPEAT;REPEAT;REPEAT;REPEAT;REPEAT;REPEAT;REPEAT	null;Leucine-rich repeat-containing N-terminal, plant-type;Leucine-rich repeat domain superfamily;Leucine-rich repeat;Leucine-rich repeat;Leucine-rich repeat;Leucine-rich repeat;Leucine-rich repeat;Leucine-rich repeat;Leucine-rich repeat;Leucine-rich repeat;Leucine-rich repeat;Leucine-rich repeat;Leucine-rich repeat;Leucine-rich repeat;Leucine-rich repeat;Leucine-rich repeat;Leucine-rich repeat	PR00019 (PRINTS);PF08263 (PFAM);G3DSA:3.80.10.10 (GENE3D);PF13855 (PFAM);PTHR48059:SF11 (PANTHER);PTHR48059 (PANTHER);SIGNAL_PEPTIDE_H_REGION (PHOBIUS);SIGNAL_PEPTIDE (PHOBIUS);SIGNAL_PEPTIDE_N_REGION (PHOBIUS);SIGNAL_PEPTIDE_C_REGION (PHOBIUS);NON_CYTOPLASMIC_DOMAIN (PHOBIUS);PS51450 (PROSITE_PROFILES);PS51450 (PROSITE_PROFILES);PS51450 (PROSITE_PROFILES);PS51450 (PROSITE_PROFILES);SignalP-noTM …	;;;GO:0005515;;;;;;;;GO:0005515;GO:0005515;GO:0005515;GO:0005515;;;	;;;protein binding;;;;;;;;protein binding;protein binding;protein binding;protein binding;;;	;;;Molecular Function;;;;;;;;Molecular Function;Molecular Function;Molecular Function;Molecular Function;;;	GO:0005515	protein binding	Molecular Function
NP_001288806.1	IPR002160;IPR002160;noIPR;IPR002160;IPR002160;noIPR;IPR002160;noIPR;noIPR;noIPR;noIPR;noIPR;IPR002160;noIPR;noIPR;IPR011065	FAMILY;FAMILY;FAMILY;FAMILY;FAMILY;FAMILY;FAMILY;FAMILY;FAMILY;FAMILY;FAMILY;FAMILY;FAMILY;FAMILY;FAMILY;HOMOLOGOUS_SUPERFAMILY	Proteinase inhibitor I3, Kunitz legume;Proteinase inhibitor I3, Kunitz legume;Proteinase inhibitor I3, Kunitz legume;Proteinase inhibitor I3, Kunitz legume;Proteinase inhibitor I3, Kunitz legume;Proteinase inhibitor I3, Kunitz legume;Proteinase inhibitor I3, Kunitz legume;Proteinase inhibitor I3, Kunitz legume;Proteinase inhibitor I3, Kunitz legume;Proteinase inhibitor I3, Kunitz legume;Proteinas…	PR00291 (PRINTS);SM00452 (SMART);G3DSA:2.80.10.50 (GENE3D);PF00197 (PFAM);PTHR33107 (PANTHER);PTHR33107:SF14 (PANTHER);PS00283 (PROSITE_PATTERNS);SIGNAL_PEPTIDE (PHOBIUS);SIGNAL_PEPTIDE_H_REGION (PHOBIUS);SIGNAL_PEPTIDE_C_REGION (PHOBIUS);NON_CYTOPLASMIC_DOMAIN (PHOBIUS);SIGNAL_PEPTIDE_N_REGION (PHOBIUS);cd00178 (CDD);SignalP-TM (SIGNALP_GRAM_POSITIVE);SignalP-noTM (SIGNALP_EUK);SSF50386 (SUPERFA…	GO:0004866;GO:0004866;;GO:0004866;GO:0004866;;GO:0004866;;;;;;GO:0004866;;;	endopeptidase inhibitor activity;endopeptidase inhibitor activity;;endopeptidase inhibitor activity;endopeptidase inhibitor activity;;endopeptidase inhibitor activity;;;;;;endopeptidase inhibitor activity;;;	Molecular Function;Molecular Function;;Molecular Function;Molecular Function;;Molecular Function;;;;;;Molecular Function;;;	GO:0004866;GO:0010951	endopeptidase inhibitor activity;negative regulation of endopeptidase activity	Molecular Function;Biological Process
NP_001288834.1	IPR001564;IPR034907;IPR034907;IPR036850;noIPR;noIPR;IPR023005;IPR001564;noIPR;IPR036850	FAMILY;DOMAIN;DOMAIN;HOMOLOGOUS_SUPERFAMILY;HOMOLOGOUS_SUPERFAMILY;HOMOLOGOUS_SUPERFAMILY;ACTIVE_SITE;FAMILY;FAMILY;HOMOLOGOUS_SUPERFAMILY	Nucleoside diphosphate kinase;Nucleoside diphosphate kinase-like domain;Nucleoside diphosphate kinase-like domain;Nucleoside diphosphate kinase-like domain superfamily;Nucleoside diphosphate kinase-like domain superfamily;Nucleoside diphosphate kinase-like domain superfamily;Nucleoside diphosphate kinase, active site;Nucleoside diphosphate kinase;Nucleoside diphosphate kinase;Nucleoside diphospha…	PR01243 (PRINTS);SM00562 (SMART);PF00334 (PFAM);G3DSA:3.30.70.141 (GENE3D);PTHR11349:SF44 (PANTHER);PTHR11349 (PANTHER);PS00469 (PROSITE_PATTERNS);MF_00451 (HAMAP);cd04413 (CDD);SSF54919 (SUPERFAMILY)	GO:0006183/GO:0006165/GO:0004550/GO:0006241/GO:0006228;;;;;;;GO:0006183/GO:0006165/GO:0004550/GO:0006241/GO:0006228;;	GTP biosynthetic process/nucleoside diphosphate phosphorylation/nucleoside diphosphate kinase activity/CTP biosynthetic process/UTP biosynthetic process;;;;;;;GTP biosynthetic process/nucleoside diphosphate phosphorylation/nucleoside diphosphate kinase activity/CTP biosynthetic process/UTP biosynthetic process;;	Biological Process/Biological Process/Molecular Function/Biological Process/Biological Process;;;;;;;Biological Process/Biological Process/Molecular Function/Biological Process/Biological Process;;	GO:0004550;GO:0005524;GO:0006165;GO:0006183;GO:0006228;GO:0006241	nucleoside diphosphate kinase activity;ATP binding;nucleoside diphosphate phosphorylation;GTP biosynthetic process;UTP biosynthetic process;CTP biosynthetic process	Molecular Function;Molecular Function;Biological Process;Biological Process;Biological Process;Biological Process	EC:2.7.4.6	Nucleoside-diphosphate kinase
NP_001288845.1	IPR007118;IPR002963;IPR007112;IPR009009;IPR036908;IPR036749;IPR007117;noIPR;noIPR;noIPR;noIPR;noIPR;noIPR;noIPR;IPR007117;IPR007112;noIPR;noIPR;IPR036749;IPR036908	FAMILY;FAMILY;DOMAIN;DOMAIN;HOMOLOGOUS_SUPERFAMILY;HOMOLOGOUS_SUPERFAMILY;DOMAIN;DOMAIN;DOMAIN;DOMAIN;DOMAIN;DOMAIN;DOMAIN;DOMAIN;DOMAIN;DOMAIN;DOMAIN;DOMAIN;HOMOLOGOUS_SUPERFAMILY;HOMOLOGOUS_SUPERFAMILY	Expansin/Lol pI;Expansin;Expansin/pollen allergen, DPBB domain;RlpA-like protein, double-psi beta-barrel domain;RlpA-like domain superfamily;Expansin, cellulose-binding-like domain superfamily;Expansin, cellulose-binding-like domain;Expansin, cellulose-binding-like domain;Expansin, cellulose-binding-like domain;Expansin, cellulose-binding-like domain;Expansin, cellulose-binding-like domain;Expans…	PR01225 (PRINTS);PR01226 (PRINTS);SM00837 (SMART);PF03330 (PFAM);G3DSA:2.40.40.10 (GENE3D);G3DSA:2.60.40.760 (GENE3D);PF01357 (PFAM);PTHR31867 (PANTHER);PTHR31867:SF197 (PANTHER);SIGNAL_PEPTIDE (PHOBIUS);SIGNAL_PEPTIDE_H_REGION (PHOBIUS);NON_CYTOPLASMIC_DOMAIN (PHOBIUS);SIGNAL_PEPTIDE_N_REGION (PHOBIUS);SIGNAL_PEPTIDE_C_REGION (PHOBIUS);PS50843 (PROSITE_PROFILES);PS50842 (PROSITE_PROFILES);Signal…	GO:0005576;GO:0009664;;;;;;;;;;;;;;;;;;	extracellular region;plant-type cell wall organization;;;;;;;;;;;;;;;;;;	Cellular Component;Biological Process;;;;;;;;;;;;;;;;;;	GO:0005576;GO:0005618;GO:0009664;GO:0009826;GO:0016020;GO:0080022	extracellular region;cell wall;plant-type cell wall organization;unidimensional cell growth;membrane;primary root development	Cellular Component;Cellular Component;Biological Process;Biological Process;Cellular Component;Biological Process
NP_001288899.1	IPR002963;IPR007118;IPR007112;IPR009009;IPR036749;IPR036908;IPR007117;noIPR;noIPR;noIPR;noIPR;noIPR;noIPR;noIPR;IPR007112;IPR007117;noIPR;noIPR;IPR036908;IPR036749	FAMILY;FAMILY;DOMAIN;DOMAIN;HOMOLOGOUS_SUPERFAMILY;HOMOLOGOUS_SUPERFAMILY;DOMAIN;DOMAIN;DOMAIN;DOMAIN;DOMAIN;DOMAIN;DOMAIN;DOMAIN;DOMAIN;DOMAIN;DOMAIN;DOMAIN;HOMOLOGOUS_SUPERFAMILY;HOMOLOGOUS_SUPERFAMILY	Expansin;Expansin/Lol pI;Expansin/pollen allergen, DPBB domain;RlpA-like protein, double-psi beta-barrel domain;Expansin, cellulose-binding-like domain superfamily;RlpA-like domain superfamily;Expansin, cellulose-binding-like domain;Expansin, cellulose-binding-like domain;Expansin, cellulose-binding-like domain;Expansin, cellulose-binding-like domain;Expansin, cellulose-binding-like domain;Expans…	PR01226 (PRINTS);PR01225 (PRINTS);SM00837 (SMART);PF03330 (PFAM);G3DSA:2.60.40.760 (GENE3D);G3DSA:2.40.40.10 (GENE3D);PF01357 (PFAM);PTHR31867:SF203 (PANTHER);PTHR31867 (PANTHER);NON_CYTOPLASMIC_DOMAIN (PHOBIUS);SIGNAL_PEPTIDE_H_REGION (PHOBIUS);SIGNAL_PEPTIDE_C_REGION (PHOBIUS);SIGNAL_PEPTIDE (PHOBIUS);SIGNAL_PEPTIDE_N_REGION (PHOBIUS);PS50842 (PROSITE_PROFILES);PS50843 (PROSITE_PROFILES);Signal…	GO:0009664;GO:0005576;;;;;;;;;;;;;;;;;;	plant-type cell wall organization;extracellular region;;;;;;;;;;;;;;;;;;	Biological Process;Cellular Component;;;;;;;;;;;;;;;;;;	GO:0005576;GO:0006949;GO:0009664;GO:0016020	extracellular region;syncytium formation;plant-type cell wall organization;membrane	Cellular Component;Biological Process;Biological Process;Cellular Component
NP_001288977.1	IPR008797;IPR023222;noIPR;IPR008797;IPR023222	FAMILY;HOMOLOGOUS_SUPERFAMILY;HOMOLOGOUS_SUPERFAMILY;FAMILY;HOMOLOGOUS_SUPERFAMILY	Oxygen-evolving enhancer protein 3;PsbQ-like domain superfamily;PsbQ-like domain superfamily;Oxygen-evolving enhancer protein 3;PsbQ-like domain superfamily	PF05757 (PFAM);G3DSA:1.20.120.290 (GENE3D);PTHR33399:SF7 (PANTHER);PTHR33399 (PANTHER);SSF101112 (SUPERFAMILY)	GO:0019898/GO:0009523/GO:0009654/GO:0005509/GO:0015979;;;GO:0019898/GO:0009523/GO:0009654/GO:0005509/GO:0015979;	extrinsic component of membrane/photosystem II/photosystem II oxygen evolving complex/calcium ion binding/photosynthesis;;;extrinsic component of membrane/photosystem II/photosystem II oxygen evolving complex/calcium ion binding/photosynthesis;	Cellular Component/Cellular Component/Cellular Component/Molecular Function/Biological Process;;;Cellular Component/Cellular Component/Cellular Component/Molecular Function/Biological Process;	GO:0005509;GO:0009535;GO:0009570;GO:0009654;GO:0009767;GO:0019898;GO:0031977;GO:0045156	calcium ion binding;chloroplast thylakoid membrane;chloroplast stroma;photosystem II oxygen evolving complex;photosynthetic electron transport chain;extrinsic component of membrane;thylakoid lumen;electron transporter, transferring electrons within the cyclic electron transport pathway of photosynthesis activity	Molecular Function;Cellular Component;Cellular Component;Cellular Component;Biological Process;Cellular Component;Cellular Component;Molecular Function
NP_199665.1	IPR038408;IPR002902;noIPR;noIPR;noIPR;noIPR;noIPR;noIPR;noIPR;IPR002902;IPR002902;noIPR;noIPR;noIPR;noIPR	HOMOLOGOUS_SUPERFAMILY;DOMAIN;DOMAIN;DOMAIN;DOMAIN;DOMAIN;DOMAIN;DOMAIN;DOMAIN;DOMAIN;DOMAIN;DOMAIN;DOMAIN;DOMAIN;DOMAIN	Gnk2-homologous domain superfamily;Gnk2-homologous domain;Gnk2-homologous domain;Gnk2-homologous domain;Gnk2-homologous domain;Gnk2-homologous domain;Gnk2-homologous domain;Gnk2-homologous domain;Gnk2-homologous domain;Gnk2-homologous domain;Gnk2-homologous domain;Gnk2-homologous domain;Gnk2-homologous domain;Gnk2-homologous domain;Gnk2-homologous domain	G3DSA:3.30.430.20 (GENE3D);PF01657 (PFAM);PTHR32411:SF55 (PANTHER);PTHR32411 (PANTHER);SIGNAL_PEPTIDE_C_REGION (PHOBIUS);SIGNAL_PEPTIDE (PHOBIUS);SIGNAL_PEPTIDE_N_REGION (PHOBIUS);NON_CYTOPLASMIC_DOMAIN (PHOBIUS);SIGNAL_PEPTIDE_H_REGION (PHOBIUS);PS51473 (PROSITE_PROFILES);PS51473 (PROSITE_PROFILES);PS51257 (PROSITE_PROFILES);SignalP-noTM (SIGNALP_EUK);SignalP-noTM (SIGNALP_GRAM_NEGATIVE);SignalP…	;;;;;;;;;;;;;;	;;;;;;;;;;;;;;	;;;;;;;;;;;;;;	GO:0005576;GO:0080167	extracellular region;response to karrikin	Cellular Component;Biological Process
OAP01267.1	IPR002016;IPR000823;noIPR;IPR002016;noIPR;noIPR;noIPR;IPR019793;IPR019794;noIPR;noIPR;noIPR;noIPR;noIPR;IPR002016;IPR033905;noIPR;noIPR;IPR010255;noIPR	DOMAIN;FAMILY;FAMILY;DOMAIN;DOMAIN;DOMAIN;DOMAIN;BINDING_SITE;ACTIVE_SITE;ACTIVE_SITE;ACTIVE_SITE;ACTIVE_SITE;ACTIVE_SITE;ACTIVE_SITE;DOMAIN;DOMAIN;DOMAIN;DOMAIN;HOMOLOGOUS_SUPERFAMILY;HOMOLOGOUS_SUPERFAMILY	Haem peroxidase;Plant peroxidase;Plant peroxidase;Haem peroxidase;Haem peroxidase;Haem peroxidase;Haem peroxidase;Peroxidases heam-ligand binding site;Peroxidase, active site;Peroxidase, active site;Peroxidase, active site;Peroxidase, active site;Peroxidase, active site;Peroxidase, active site;Haem peroxidase;Secretory peroxidase;Secretory peroxidase;Secretory peroxidase;Haem peroxidase superfami…	PR00458 (PRINTS);PR00461 (PRINTS);G3DSA:1.10.420.10 (GENE3D);PF00141 (PFAM);G3DSA:1.10.520.10 (GENE3D);PTHR31388:SF141 (PANTHER);PTHR31388 (PANTHER);PS00435 (PROSITE_PATTERNS);PS00436 (PROSITE_PATTERNS);NON_CYTOPLASMIC_DOMAIN (PHOBIUS);SIGNAL_PEPTIDE_C_REGION (PHOBIUS);SIGNAL_PEPTIDE_N_REGION (PHOBIUS);SIGNAL_PEPTIDE_H_REGION (PHOBIUS);SIGNAL_PEPTIDE (PHOBIUS);PS50873 (PROSITE_PROFILES);cd00693 (…	GO:0055114/GO:0020037/GO:0006979/GO:0004601;GO:0055114/GO:0020037/GO:0006979/GO:0004601;;GO:0055114/GO:0020037/GO:0006979/GO:0004601;;;;;GO:0055114/GO:0004601;;;;;;GO:0055114/GO:0020037/GO:0006979/GO:0004601;GO:0042744/GO:0004601;;;GO:0020037/GO:0055114/GO:0006979/GO:0004601;	oxidation-reduction process/heme binding/response to oxidative stress/peroxidase activity;oxidation-reduction process/heme binding/response to oxidative stress/peroxidase activity;;oxidation-reduction process/heme binding/response to oxidative stress/peroxidase activity;;;;;oxidation-reduction process/peroxidase activity;;;;;;oxidation-reduction process/heme binding/response to oxidative stress/p…	Biological Process/Molecular Function/Biological Process/Molecular Function;Biological Process/Molecular Function/Biological Process/Molecular Function;;Biological Process/Molecular Function/Biological Process/Molecular Function;;;;;Biological Process/Molecular Function;;;;;;Biological Process/Molecular Function/Biological Process/Molecular Function;Biological Process/Molecular Function;;;Molecul…	GO:0002221;GO:0003723;GO:0004601;GO:0005774;GO:0006396;GO:0006979;GO:0009416;GO:0009826;GO:0020037;GO:0042742;GO:0042744;GO:0046872;GO:0050832;GO:0055114;GO:0098869	pattern recognition receptor signaling pathway;RNA binding;peroxidase activity;vacuolar membrane;RNA processing;response to oxidative stress;response to light stimulus;unidimensional cell growth;heme binding;defense response to bacterium;hydrogen peroxide catabolic process;metal ion binding;defense response to fungus;oxidation-reduction process;cellular oxidant detoxification	Biological Process;Molecular Function;Molecular Function;Cellular Component;Biological Process;Biological Process;Biological Process;Biological Process;Molecular Function;Biological Process;Biological Process;Molecular Function;Biological Process;Biological Process;Biological Process	EC:1.11.1.7	Peroxidase
RID43694.1	IPR006946;IPR008979;noIPR;noIPR;IPR008979	DOMAIN;HOMOLOGOUS_SUPERFAMILY;HOMOLOGOUS_SUPERFAMILY;HOMOLOGOUS_SUPERFAMILY;HOMOLOGOUS_SUPERFAMILY	Domain of unknown function DUF642;Galactose-binding-like domain superfamily;Galactose-binding-like domain superfamily;Galactose-binding-like domain superfamily;Galactose-binding-like domain superfamily	PF04862 (PFAM);G3DSA:2.60.120.260 (GENE3D);PTHR31265 (PANTHER);PTHR31265:SF29 (PANTHER);SSF49785 (SUPERFAMILY)	;;;;	;;;;	;;;;	GO:0009506;GO:0010015;GO:0080167	plasmodesma;root morphogenesis;response to karrikin	Cellular Component;Biological Process;Biological Process
RID44975.1	IPR001087;IPR036514;noIPR;noIPR;noIPR;noIPR;noIPR;noIPR;noIPR;noIPR;noIPR;noIPR	DOMAIN;HOMOLOGOUS_SUPERFAMILY;HOMOLOGOUS_SUPERFAMILY;HOMOLOGOUS_SUPERFAMILY;HOMOLOGOUS_SUPERFAMILY;HOMOLOGOUS_SUPERFAMILY;HOMOLOGOUS_SUPERFAMILY;HOMOLOGOUS_SUPERFAMILY;HOMOLOGOUS_SUPERFAMILY;HOMOLOGOUS_SUPERFAMILY;HOMOLOGOUS_SUPERFAMILY;HOMOLOGOUS_SUPERFAMILY	GDSL lipase/esterase;SGNH hydrolase superfamily;SGNH hydrolase superfamily;SGNH hydrolase superfamily;SGNH hydrolase superfamily;SGNH hydrolase superfamily;SGNH hydrolase superfamily;SGNH hydrolase superfamily;SGNH hydrolase superfamily;SGNH hydrolase superfamily;SGNH hydrolase superfamily;SGNH hydrolase superfamily	PF00657 (PFAM);G3DSA:3.40.50.1110 (GENE3D);PTHR46020 (PANTHER);PTHR46020:SF3 (PANTHER);NON_CYTOPLASMIC_DOMAIN (PHOBIUS);SIGNAL_PEPTIDE_C_REGION (PHOBIUS);SIGNAL_PEPTIDE (PHOBIUS);SIGNAL_PEPTIDE_H_REGION (PHOBIUS);SIGNAL_PEPTIDE_N_REGION (PHOBIUS);SignalP-noTM (SIGNALP_EUK);SignalP-TM (SIGNALP_GRAM_POSITIVE);SSF52266 (SUPERFAMILY)	GO:0016788;;;;;;;;;;;	hydrolase activity, acting on ester bonds;;;;;;;;;;;	Molecular Function;;;;;;;;;;;	GO:0016788	hydrolase activity, acting on ester bonds	Molecular Function
RID49491.1	IPR032675;IPR032675;noIPR;noIPR;noIPR;noIPR;noIPR;noIPR;noIPR;noIPR;noIPR;noIPR;noIPR;noIPR;noIPR;noIPR	HOMOLOGOUS_SUPERFAMILY;HOMOLOGOUS_SUPERFAMILY;HOMOLOGOUS_SUPERFAMILY;HOMOLOGOUS_SUPERFAMILY;HOMOLOGOUS_SUPERFAMILY;HOMOLOGOUS_SUPERFAMILY;HOMOLOGOUS_SUPERFAMILY;HOMOLOGOUS_SUPERFAMILY;HOMOLOGOUS_SUPERFAMILY;HOMOLOGOUS_SUPERFAMILY;HOMOLOGOUS_SUPERFAMILY;HOMOLOGOUS_SUPERFAMILY;HOMOLOGOUS_SUPERFAMILY;HOMOLOGOUS_SUPERFAMILY;HOMOLOGOUS_SUPERFAMILY;HOMOLOGOUS_SUPERFAMILY	Leucine-rich repeat domain superfamily;Leucine-rich repeat domain superfamily;Leucine-rich repeat domain superfamily;Leucine-rich repeat domain superfamily;Leucine-rich repeat domain superfamily;Leucine-rich repeat domain superfamily;Leucine-rich repeat domain superfamily;Leucine-rich repeat domain superfamily;Leucine-rich repeat domain superfamily;Leucine-rich repeat domain superfamily;Leucine-r…	G3DSA:3.80.10.10 (GENE3D);G3DSA:3.80.10.10 (GENE3D);mobidb-lite (MOBIDB_LITE);mobidb-lite (MOBIDB_LITE);mobidb-lite (MOBIDB_LITE);PTHR32093 (PANTHER);PTHR32093:SF105 (PANTHER);SIGNAL_PEPTIDE_C_REGION (PHOBIUS);SIGNAL_PEPTIDE (PHOBIUS);NON_CYTOPLASMIC_DOMAIN (PHOBIUS);SIGNAL_PEPTIDE_H_REGION (PHOBIUS);SIGNAL_PEPTIDE_N_REGION (PHOBIUS);SignalP-noTM (SIGNALP_GRAM_NEGATIVE);SignalP-noTM (SIGNALP_EUK)…	;;;;;;;;;;;;;;;	;;;;;;;;;;;;;;;	;;;;;;;;;;;;;;;
RID59056.1	IPR006766;IPR006766;noIPR;noIPR;noIPR;noIPR;noIPR;noIPR;noIPR;noIPR	FAMILY;FAMILY;FAMILY;FAMILY;FAMILY;FAMILY;FAMILY;FAMILY;FAMILY;FAMILY	Protein EXORDIUM-like;Protein EXORDIUM-like;Protein EXORDIUM-like;Protein EXORDIUM-like;Protein EXORDIUM-like;Protein EXORDIUM-like;Protein EXORDIUM-like;Protein EXORDIUM-like;Protein EXORDIUM-like;Protein EXORDIUM-like	PF04674 (PFAM);PTHR31279 (PANTHER);PTHR31279:SF57 (PANTHER);SIGNAL_PEPTIDE_H_REGION (PHOBIUS);SIGNAL_PEPTIDE_N_REGION (PHOBIUS);NON_CYTOPLASMIC_DOMAIN (PHOBIUS);SIGNAL_PEPTIDE_C_REGION (PHOBIUS);SIGNAL_PEPTIDE (PHOBIUS);SignalP-noTM (SIGNALP_EUK);TMhelix (TMHMM)	;;;;;;;;;	;;;;;;;;;	;;;;;;;;;	GO:0005615;GO:0005829;GO:0009506	extracellular space;cytosol;plasmodesma	Cellular Component;Cellular Component;Cellular Component
RID67460.1	IPR006946;noIPR;noIPR;noIPR;noIPR;noIPR;noIPR;noIPR;noIPR;IPR008979	DOMAIN;DOMAIN;DOMAIN;DOMAIN;DOMAIN;DOMAIN;DOMAIN;DOMAIN;DOMAIN;HOMOLOGOUS_SUPERFAMILY	Domain of unknown function DUF642;Domain of unknown function DUF642;Domain of unknown function DUF642;Domain of unknown function DUF642;Domain of unknown function DUF642;Domain of unknown function DUF642;Domain of unknown function DUF642;Domain of unknown function DUF642;Domain of unknown function DUF642;Galactose-binding-like domain superfamily	PF04862 (PFAM);PTHR31265:SF23 (PANTHER);PTHR31265 (PANTHER);SIGNAL_PEPTIDE (PHOBIUS);SIGNAL_PEPTIDE_N_REGION (PHOBIUS);SIGNAL_PEPTIDE_C_REGION (PHOBIUS);NON_CYTOPLASMIC_DOMAIN (PHOBIUS);SIGNAL_PEPTIDE_H_REGION (PHOBIUS);SignalP-noTM (SIGNALP_EUK);SSF49785 (SUPERFAMILY)	;;;;;;;;;	;;;;;;;;;	;;;;;;;;;	GO:0009506;GO:0051511;GO:1902066	plasmodesma;negative regulation of unidimensional cell growth;regulation of cell wall pectin metabolic process	Cellular Component;Biological Process;Biological Process
RID71260.1	IPR005018;noIPR;noIPR;noIPR;noIPR;noIPR;noIPR;noIPR;noIPR;noIPR;noIPR;noIPR;IPR005018;noIPR;noIPR;noIPR;noIPR	DOMAIN;DOMAIN;DOMAIN;DOMAIN;DOMAIN;DOMAIN;DOMAIN;DOMAIN;DOMAIN;DOMAIN;DOMAIN;DOMAIN;DOMAIN;DOMAIN;DOMAIN;DOMAIN;DOMAIN	DOMON domain;DOMON domain;DOMON domain;DOMON domain;DOMON domain;DOMON domain;DOMON domain;DOMON domain;DOMON domain;DOMON domain;DOMON domain;DOMON domain;DOMON domain;DOMON domain;DOMON domain;DOMON domain;DOMON domain	PF04526 (PFAM);mobidb-lite (MOBIDB_LITE);mobidb-lite (MOBIDB_LITE);PTHR23130:SF157 (PANTHER);PTHR23130 (PANTHER);SIGNAL_PEPTIDE_N_REGION (PHOBIUS);SIGNAL_PEPTIDE (PHOBIUS);CYTOPLASMIC_DOMAIN (PHOBIUS);TRANSMEMBRANE (PHOBIUS);NON_CYTOPLASMIC_DOMAIN (PHOBIUS);SIGNAL_PEPTIDE_C_REGION (PHOBIUS);SIGNAL_PEPTIDE_H_REGION (PHOBIUS);PS50836 (PROSITE_PROFILES);cd09629 (CDD);SignalP-noTM (SIGNALP_GRAM_NEGAT…	;;;;;;;;;;;;;;;;	;;;;;;;;;;;;;;;;	;;;;;;;;;;;;;;;;	GO:0016020	membrane	Cellular Component
RID74942.1	IPR002160;IPR002160;noIPR;IPR002160;IPR002160;noIPR;IPR002160;noIPR;noIPR;noIPR;noIPR;noIPR;IPR002160;noIPR;noIPR;noIPR;IPR011065	FAMILY;FAMILY;FAMILY;FAMILY;FAMILY;FAMILY;FAMILY;FAMILY;FAMILY;FAMILY;FAMILY;FAMILY;FAMILY;FAMILY;FAMILY;FAMILY;HOMOLOGOUS_SUPERFAMILY	Proteinase inhibitor I3, Kunitz legume;Proteinase inhibitor I3, Kunitz legume;Proteinase inhibitor I3, Kunitz legume;Proteinase inhibitor I3, Kunitz legume;Proteinase inhibitor I3, Kunitz legume;Proteinase inhibitor I3, Kunitz legume;Proteinase inhibitor I3, Kunitz legume;Proteinase inhibitor I3, Kunitz legume;Proteinase inhibitor I3, Kunitz legume;Proteinase inhibitor I3, Kunitz legume;Proteinas…	PR00291 (PRINTS);SM00452 (SMART);G3DSA:2.80.10.50 (GENE3D);PF00197 (PFAM);PTHR33107 (PANTHER);PTHR33107:SF14 (PANTHER);PS00283 (PROSITE_PATTERNS);SIGNAL_PEPTIDE_H_REGION (PHOBIUS);SIGNAL_PEPTIDE (PHOBIUS);SIGNAL_PEPTIDE_N_REGION (PHOBIUS);NON_CYTOPLASMIC_DOMAIN (PHOBIUS);SIGNAL_PEPTIDE_C_REGION (PHOBIUS);cd00178 (CDD);SignalP-TM (SIGNALP_GRAM_POSITIVE);SignalP-noTM (SIGNALP_EUK);SignalP-noTM (SIG…	GO:0004866;GO:0004866;;GO:0004866;GO:0004866;;GO:0004866;;;;;;GO:0004866;;;;	endopeptidase inhibitor activity;endopeptidase inhibitor activity;;endopeptidase inhibitor activity;endopeptidase inhibitor activity;;endopeptidase inhibitor activity;;;;;;endopeptidase inhibitor activity;;;;	Molecular Function;Molecular Function;;Molecular Function;Molecular Function;;Molecular Function;;;;;;Molecular Function;;;;	GO:0004866;GO:0010951	endopeptidase inhibitor activity;negative regulation of endopeptidase activity	Molecular Function;Biological Process
VDC58649.1	IPR006946;IPR008979;noIPR;noIPR;noIPR;noIPR;noIPR;noIPR;noIPR;noIPR;noIPR;noIPR;IPR008979	DOMAIN;HOMOLOGOUS_SUPERFAMILY;HOMOLOGOUS_SUPERFAMILY;HOMOLOGOUS_SUPERFAMILY;HOMOLOGOUS_SUPERFAMILY;HOMOLOGOUS_SUPERFAMILY;HOMOLOGOUS_SUPERFAMILY;HOMOLOGOUS_SUPERFAMILY;HOMOLOGOUS_SUPERFAMILY;HOMOLOGOUS_SUPERFAMILY;HOMOLOGOUS_SUPERFAMILY;HOMOLOGOUS_SUPERFAMILY;HOMOLOGOUS_SUPERFAMILY	Domain of unknown function DUF642;Galactose-binding-like domain superfamily;Galactose-binding-like domain superfamily;Galactose-binding-like domain superfamily;Galactose-binding-like domain superfamily;Galactose-binding-like domain superfamily;Galactose-binding-like domain superfamily;Galactose-binding-like domain superfamily;Galactose-binding-like domain superfamily;Galactose-binding-like domain…	PF04862 (PFAM);G3DSA:2.60.120.260 (GENE3D);PTHR31265:SF29 (PANTHER);PTHR31265 (PANTHER);SIGNAL_PEPTIDE_C_REGION (PHOBIUS);NON_CYTOPLASMIC_DOMAIN (PHOBIUS);SIGNAL_PEPTIDE (PHOBIUS);SIGNAL_PEPTIDE_N_REGION (PHOBIUS);SIGNAL_PEPTIDE_H_REGION (PHOBIUS);SignalP-TM (SIGNALP_GRAM_POSITIVE);SignalP-noTM (SIGNALP_GRAM_NEGATIVE);SignalP-noTM (SIGNALP_EUK);SSF49785 (SUPERFAMILY)	;;;;;;;;;;;;	;;;;;;;;;;;;	;;;;;;;;;;;;	GO:0009506;GO:0010015;GO:0080167	plasmodesma;root morphogenesis;response to karrikin	Cellular Component;Biological Process;Biological Process
VDC59027.1	IPR001283;IPR014044;IPR035940;IPR014044;noIPR;IPR001283;noIPR;noIPR;noIPR;noIPR;noIPR;noIPR;noIPR;noIPR;noIPR;IPR035940	FAMILY;DOMAIN;HOMOLOGOUS_SUPERFAMILY;DOMAIN;DOMAIN;FAMILY;FAMILY;FAMILY;FAMILY;FAMILY;FAMILY;FAMILY;FAMILY;FAMILY;FAMILY;HOMOLOGOUS_SUPERFAMILY	Cysteine-rich secretory protein-related;CAP domain;CAP superfamily;CAP domain;CAP domain;Cysteine-rich secretory protein-related;Cysteine-rich secretory protein-related;Cysteine-rich secretory protein-related;Cysteine-rich secretory protein-related;Cysteine-rich secretory protein-related;Cysteine-rich secretory protein-related;Cysteine-rich secretory protein-related;Cysteine-rich secretory protei…	PR00837 (PRINTS);SM00198 (SMART);G3DSA:3.40.33.10 (GENE3D);PF00188 (PFAM);PTHR10334:SF385 (PANTHER);PTHR10334 (PANTHER);SIGNAL_PEPTIDE_N_REGION (PHOBIUS);SIGNAL_PEPTIDE_C_REGION (PHOBIUS);NON_CYTOPLASMIC_DOMAIN (PHOBIUS);SIGNAL_PEPTIDE_H_REGION (PHOBIUS);SIGNAL_PEPTIDE (PHOBIUS);cd05381 (CDD);SignalP-noTM (SIGNALP_GRAM_NEGATIVE);SignalP-TM (SIGNALP_GRAM_POSITIVE);SignalP-noTM (SIGNALP_EUK);SSF557…	;;;;;;;;;;;;;;;	;;;;;;;;;;;;;;;	;;;;;;;;;;;;;;;	GO:0005615	extracellular space	Cellular Component
VDC72802.1	IPR013210;IPR001611;IPR032675;noIPR;noIPR;noIPR;noIPR;noIPR;noIPR;noIPR;noIPR;noIPR;noIPR;noIPR	DOMAIN;REPEAT;HOMOLOGOUS_SUPERFAMILY;HOMOLOGOUS_SUPERFAMILY;HOMOLOGOUS_SUPERFAMILY;HOMOLOGOUS_SUPERFAMILY;HOMOLOGOUS_SUPERFAMILY;HOMOLOGOUS_SUPERFAMILY;HOMOLOGOUS_SUPERFAMILY;HOMOLOGOUS_SUPERFAMILY;HOMOLOGOUS_SUPERFAMILY;HOMOLOGOUS_SUPERFAMILY;HOMOLOGOUS_SUPERFAMILY;HOMOLOGOUS_SUPERFAMILY	Leucine-rich repeat-containing N-terminal, plant-type;Leucine-rich repeat;Leucine-rich repeat domain superfamily;Leucine-rich repeat domain superfamily;Leucine-rich repeat domain superfamily;Leucine-rich repeat domain superfamily;Leucine-rich repeat domain superfamily;Leucine-rich repeat domain superfamily;Leucine-rich repeat domain superfamily;Leucine-rich repeat domain superfamily;Leucine-rich …	PF08263 (PFAM);PF13855 (PFAM);G3DSA:3.80.10.10 (GENE3D);PTHR48059 (PANTHER);SIGNAL_PEPTIDE_H_REGION (PHOBIUS);SIGNAL_PEPTIDE_N_REGION (PHOBIUS);SIGNAL_PEPTIDE (PHOBIUS);SIGNAL_PEPTIDE_C_REGION (PHOBIUS);NON_CYTOPLASMIC_DOMAIN (PHOBIUS);PS51257 (PROSITE_PROFILES);SignalP-TM (SIGNALP_GRAM_POSITIVE);SignalP-noTM (SIGNALP_GRAM_NEGATIVE);SignalP-noTM (SIGNALP_EUK);SSF52058 (SUPERFAMILY)	;GO:0005515;;;;;;;;;;;;	;protein binding;;;;;;;;;;;;	;Molecular Function;;;;;;;;;;;;	GO:0005886;GO:0008134;GO:0048471;GO:0048510;GO:0048574	plasma membrane;transcription factor binding;perinuclear region of cytoplasm;regulation of timing of transition from vegetative to reproductive phase;long-day photoperiodism, flowering	Cellular Component;Molecular Function;Cellular Component;Biological Process;Biological Process
VDC77845.1	IPR006946;IPR008979;noIPR;noIPR;noIPR;noIPR;noIPR;noIPR;noIPR;noIPR;noIPR;noIPR;noIPR	DOMAIN;HOMOLOGOUS_SUPERFAMILY;HOMOLOGOUS_SUPERFAMILY;HOMOLOGOUS_SUPERFAMILY;HOMOLOGOUS_SUPERFAMILY;HOMOLOGOUS_SUPERFAMILY;HOMOLOGOUS_SUPERFAMILY;HOMOLOGOUS_SUPERFAMILY;HOMOLOGOUS_SUPERFAMILY;HOMOLOGOUS_SUPERFAMILY;HOMOLOGOUS_SUPERFAMILY;HOMOLOGOUS_SUPERFAMILY;HOMOLOGOUS_SUPERFAMILY	Domain of unknown function DUF642;Galactose-binding-like domain superfamily;Galactose-binding-like domain superfamily;Galactose-binding-like domain superfamily;Galactose-binding-like domain superfamily;Galactose-binding-like domain superfamily;Galactose-binding-like domain superfamily;Galactose-binding-like domain superfamily;Galactose-binding-like domain superfamily;Galactose-binding-like domain…	PF04862 (PFAM);G3DSA:2.60.120.260 (GENE3D);PTHR31265 (PANTHER);PTHR31265:SF2 (PANTHER);SIGNAL_PEPTIDE_C_REGION (PHOBIUS);NON_CYTOPLASMIC_DOMAIN (PHOBIUS);SIGNAL_PEPTIDE_N_REGION (PHOBIUS);SIGNAL_PEPTIDE (PHOBIUS);SIGNAL_PEPTIDE_H_REGION (PHOBIUS);SignalP-noTM (SIGNALP_EUK);SignalP-TM (SIGNALP_GRAM_POSITIVE);SignalP-TM (SIGNALP_GRAM_NEGATIVE);TMhelix (TMHMM)	;;;;;;;;;;;;	;;;;;;;;;;;;	;;;;;;;;;;;;	GO:0005618;GO:0005643;GO:0005886	cell wall;nuclear pore;plasma membrane	Cellular Component;Cellular Component;Cellular Component
VDD01955.1	IPR001929;IPR006045;IPR014710;IPR006045;noIPR;noIPR;IPR019780;noIPR;noIPR;noIPR;noIPR;noIPR;noIPR;noIPR;noIPR;IPR011051	FAMILY;DOMAIN;HOMOLOGOUS_SUPERFAMILY;DOMAIN;DOMAIN;DOMAIN;BINDING_SITE;BINDING_SITE;BINDING_SITE;BINDING_SITE;BINDING_SITE;BINDING_SITE;BINDING_SITE;BINDING_SITE;BINDING_SITE;HOMOLOGOUS_SUPERFAMILY	Germin;Cupin 1;RmlC-like jelly roll fold;Cupin 1;Cupin 1;Cupin 1;Germin, manganese binding site;Germin, manganese binding site;Germin, manganese binding site;Germin, manganese binding site;Germin, manganese binding site;Germin, manganese binding site;Germin, manganese binding site;Germin, manganese binding site;Germin, manganese binding site;RmlC-like cupin domain superfamily	PR00325 (PRINTS);SM00835 (SMART);G3DSA:2.60.120.10 (GENE3D);PF00190 (PFAM);PTHR31238 (PANTHER);PTHR31238:SF161 (PANTHER);PS00725 (PROSITE_PATTERNS);SIGNAL_PEPTIDE_C_REGION (PHOBIUS);NON_CYTOPLASMIC_DOMAIN (PHOBIUS);SIGNAL_PEPTIDE_N_REGION (PHOBIUS);SIGNAL_PEPTIDE (PHOBIUS);SIGNAL_PEPTIDE_H_REGION (PHOBIUS);SignalP-noTM (SIGNALP_GRAM_NEGATIVE);SignalP-TM (SIGNALP_GRAM_POSITIVE);SignalP-noTM (SIGNA…	GO:0030145;;;;;;GO:0030145;;;;;;;;;	manganese ion binding;;;;;;manganese ion binding;;;;;;;;;	Molecular Function;;;;;;Molecular Function;;;;;;;;;	GO:0005618;GO:0030145;GO:0045735	cell wall;manganese ion binding;nutrient reservoir activity	Cellular Component;Molecular Function;Molecular Function
VDD13371.1	IPR002083;IPR008974;IPR008974;noIPR;noIPR;noIPR;noIPR;noIPR;noIPR;noIPR;IPR002083;IPR002083;IPR002083;IPR002083;noIPR;IPR008974;IPR008974;noIPR	DOMAIN;HOMOLOGOUS_SUPERFAMILY;HOMOLOGOUS_SUPERFAMILY;HOMOLOGOUS_SUPERFAMILY;HOMOLOGOUS_SUPERFAMILY;HOMOLOGOUS_SUPERFAMILY;HOMOLOGOUS_SUPERFAMILY;HOMOLOGOUS_SUPERFAMILY;HOMOLOGOUS_SUPERFAMILY;HOMOLOGOUS_SUPERFAMILY;DOMAIN;DOMAIN;DOMAIN;DOMAIN;DOMAIN;HOMOLOGOUS_SUPERFAMILY;HOMOLOGOUS_SUPERFAMILY;HOMOLOGOUS_SUPERFAMILY	MATH/TRAF domain;TRAF-like;TRAF-like;TRAF-like;TRAF-like;TRAF-like;TRAF-like;TRAF-like;TRAF-like;TRAF-like;MATH/TRAF domain;MATH/TRAF domain;MATH/TRAF domain;MATH/TRAF domain;MATH/TRAF domain;TRAF-like;TRAF-like;TRAF-like	SM00061 (SMART);G3DSA:2.60.210.10 (GENE3D);G3DSA:2.60.210.10 (GENE3D);PTHR46162 (PANTHER);PTHR46162:SF12 (PANTHER);SIGNAL_PEPTIDE_N_REGION (PHOBIUS);SIGNAL_PEPTIDE (PHOBIUS);SIGNAL_PEPTIDE_C_REGION (PHOBIUS);SIGNAL_PEPTIDE_H_REGION (PHOBIUS);NON_CYTOPLASMIC_DOMAIN (PHOBIUS);PS50144 (PROSITE_PROFILES);PS50144 (PROSITE_PROFILES);cd00121 (CDD);cd00121 (CDD);SignalP-TM (SIGNALP_EUK);SSF49599 (SUPERFA…	GO:0005515;GO:0005515;GO:0005515;;;;;;;;GO:0005515;GO:0005515;GO:0005515;GO:0005515;;GO:0005515;GO:0005515;	protein binding;protein binding;protein binding;;;;;;;;protein binding;protein binding;protein binding;protein binding;;protein binding;protein binding;	Molecular Function;Molecular Function;Molecular Function;;;;;;;;Molecular Function;Molecular Function;Molecular Function;Molecular Function;;Molecular Function;Molecular Function;	GO:0005515	protein binding	Molecular Function
VDD20046.1	IPR008979;IPR006946;noIPR;noIPR;noIPR;noIPR;noIPR;noIPR;noIPR;noIPR;IPR008979	HOMOLOGOUS_SUPERFAMILY;DOMAIN;DOMAIN;DOMAIN;DOMAIN;DOMAIN;DOMAIN;DOMAIN;DOMAIN;DOMAIN;HOMOLOGOUS_SUPERFAMILY	Galactose-binding-like domain superfamily;Domain of unknown function DUF642;Domain of unknown function DUF642;Domain of unknown function DUF642;Domain of unknown function DUF642;Domain of unknown function DUF642;Domain of unknown function DUF642;Domain of unknown function DUF642;Domain of unknown function DUF642;Domain of unknown function DUF642;Galactose-binding-like domain superfamily	G3DSA:2.60.120.260 (GENE3D);PF04862 (PFAM);PTHR31265 (PANTHER);PTHR31265:SF29 (PANTHER);SIGNAL_PEPTIDE_H_REGION (PHOBIUS);SIGNAL_PEPTIDE_C_REGION (PHOBIUS);SIGNAL_PEPTIDE (PHOBIUS);SIGNAL_PEPTIDE_N_REGION (PHOBIUS);NON_CYTOPLASMIC_DOMAIN (PHOBIUS);SignalP-noTM (SIGNALP_EUK);SSF49785 (SUPERFAMILY)	;;;;;;;;;;	;;;;;;;;;;	;;;;;;;;;;	GO:0005515	protein binding	Molecular Function
VVB03052.1	IPR008979;IPR006946;noIPR;noIPR;noIPR;noIPR;noIPR;noIPR;noIPR;noIPR;noIPR;IPR008979	HOMOLOGOUS_SUPERFAMILY;DOMAIN;DOMAIN;DOMAIN;DOMAIN;DOMAIN;DOMAIN;DOMAIN;DOMAIN;DOMAIN;DOMAIN;HOMOLOGOUS_SUPERFAMILY	Galactose-binding-like domain superfamily;Domain of unknown function DUF642;Domain of unknown function DUF642;Domain of unknown function DUF642;Domain of unknown function DUF642;Domain of unknown function DUF642;Domain of unknown function DUF642;Domain of unknown function DUF642;Domain of unknown function DUF642;Domain of unknown function DUF642;Domain of unknown function DUF642;Galactose-binding…	G3DSA:2.60.120.260 (GENE3D);PF04862 (PFAM);PTHR31265 (PANTHER);PTHR31265:SF23 (PANTHER);SIGNAL_PEPTIDE_C_REGION (PHOBIUS);SIGNAL_PEPTIDE_H_REGION (PHOBIUS);SIGNAL_PEPTIDE (PHOBIUS);NON_CYTOPLASMIC_DOMAIN (PHOBIUS);SIGNAL_PEPTIDE_N_REGION (PHOBIUS);SignalP-TM (SIGNALP_GRAM_POSITIVE);SignalP-noTM (SIGNALP_EUK);SSF49785 (SUPERFAMILY)	;;;;;;;;;;;	;;;;;;;;;;;	;;;;;;;;;;;	GO:0016021	integral component of membrane	Cellular Component
VVB05654.1	IPR021109;IPR032861;IPR021109;IPR032799;IPR001461;noIPR;noIPR;noIPR;noIPR;noIPR;noIPR;IPR033121;noIPR;noIPR;IPR021109	HOMOLOGOUS_SUPERFAMILY;DOMAIN;HOMOLOGOUS_SUPERFAMILY;DOMAIN;FAMILY;FAMILY;FAMILY;FAMILY;FAMILY;FAMILY;FAMILY;DOMAIN;DOMAIN;DOMAIN;HOMOLOGOUS_SUPERFAMILY	Aspartic peptidase domain superfamily;Xylanase inhibitor, N-terminal;Aspartic peptidase domain superfamily;Xylanase inhibitor, C-terminal;Aspartic peptidase A1 family;Aspartic peptidase A1 family;Aspartic peptidase A1 family;Aspartic peptidase A1 family;Aspartic peptidase A1 family;Aspartic peptidase A1 family;Aspartic peptidase A1 family;Peptidase family A1 domain;Peptidase family A1 domain;Pept…	G3DSA:2.40.70.10 (GENE3D);PF14543 (PFAM);G3DSA:2.40.70.10 (GENE3D);PF14541 (PFAM);PTHR13683 (PANTHER);PTHR13683:SF798 (PANTHER);SIGNAL_PEPTIDE_C_REGION (PHOBIUS);SIGNAL_PEPTIDE_N_REGION (PHOBIUS);SIGNAL_PEPTIDE_H_REGION (PHOBIUS);NON_CYTOPLASMIC_DOMAIN (PHOBIUS);SIGNAL_PEPTIDE (PHOBIUS);PS51767 (PROSITE_PROFILES);SignalP-TM (SIGNALP_GRAM_POSITIVE);SignalP-noTM (SIGNALP_EUK);SSF50630 (SUPERFAMILY)	;;;;GO:0004190/GO:0006508;;;;;;;;;;	;;;;aspartic-type endopeptidase activity/proteolysis;;;;;;;;;;	;;;;Molecular Function/Biological Process;;;;;;;;;;	GO:0003677;GO:0004190;GO:0006508	DNA binding;aspartic-type endopeptidase activity;proteolysis	Molecular Function;Molecular Function;Biological Process	EC:3.4.99;EC:3.4.23.1;EC:3.4.23;EC:3.4.23.32;EC:3.4.23.43;EC:3.4.23.20;EC:3.4.23.25;EC:3.4.23.36;EC:3.4.23.4;EC:3.4.23.35;EC:3.4.23.5;EC:3.4.23.34;EC:3.4.23.15	Acting on peptide bonds (peptidases);Pepsin A;Acting on peptide bonds (peptidases);Scytalidopepsin B;Prepilin peptidase;Penicillopepsin;Saccharopepsin;Signal peptidase II;Chymosin;Barrierpepsin;Cathepsin D;Cathepsin E;Renin
VVB13536.1	IPR021109;IPR032799;IPR032861;IPR021109;IPR001461;noIPR;noIPR;noIPR;noIPR;noIPR;noIPR;IPR033121;noIPR;IPR021109	HOMOLOGOUS_SUPERFAMILY;DOMAIN;DOMAIN;HOMOLOGOUS_SUPERFAMILY;FAMILY;FAMILY;FAMILY;FAMILY;FAMILY;FAMILY;FAMILY;DOMAIN;DOMAIN;HOMOLOGOUS_SUPERFAMILY	Aspartic peptidase domain superfamily;Xylanase inhibitor, C-terminal;Xylanase inhibitor, N-terminal;Aspartic peptidase domain superfamily;Aspartic peptidase A1 family;Aspartic peptidase A1 family;Aspartic peptidase A1 family;Aspartic peptidase A1 family;Aspartic peptidase A1 family;Aspartic peptidase A1 family;Aspartic peptidase A1 family;Peptidase family A1 domain;Peptidase family A1 domain;Aspa…	G3DSA:2.40.70.10 (GENE3D);PF14541 (PFAM);PF14543 (PFAM);G3DSA:2.40.70.10 (GENE3D);PTHR47965 (PANTHER);PTHR47965:SF8 (PANTHER);SIGNAL_PEPTIDE_C_REGION (PHOBIUS);NON_CYTOPLASMIC_DOMAIN (PHOBIUS);SIGNAL_PEPTIDE_N_REGION (PHOBIUS);SIGNAL_PEPTIDE_H_REGION (PHOBIUS);SIGNAL_PEPTIDE (PHOBIUS);PS51767 (PROSITE_PROFILES);SignalP-noTM (SIGNALP_EUK);SSF50630 (SUPERFAMILY)	;;;;GO:0004190/GO:0006508;;;;;;;;;	;;;;aspartic-type endopeptidase activity/proteolysis;;;;;;;;;	;;;;Molecular Function/Biological Process;;;;;;;;;	GO:0003677;GO:0004190;GO:0005618;GO:0006508	DNA binding;aspartic-type endopeptidase activity;cell wall;proteolysis	Molecular Function;Molecular Function;Cellular Component;Biological Process	EC:3.4.99;EC:3.4.23.1;EC:3.4.23;EC:3.4.23.32;EC:3.4.23.43;EC:3.4.23.20;EC:3.4.23.25;EC:3.4.23.36;EC:3.4.23.4;EC:3.4.23.35;EC:3.4.23.5;EC:3.4.23.34;EC:3.4.23.15	Acting on peptide bonds (peptidases);Pepsin A;Acting on peptide bonds (peptidases);Scytalidopepsin B;Prepilin peptidase;Penicillopepsin;Saccharopepsin;Signal peptidase II;Chymosin;Barrierpepsin;Cathepsin D;Cathepsin E;Renin
XP_006287976.1	IPR008979;IPR006946;noIPR;noIPR;noIPR;noIPR;noIPR;noIPR;noIPR;noIPR;noIPR;noIPR;IPR008979	HOMOLOGOUS_SUPERFAMILY;DOMAIN;DOMAIN;DOMAIN;DOMAIN;DOMAIN;DOMAIN;DOMAIN;DOMAIN;DOMAIN;DOMAIN;DOMAIN;HOMOLOGOUS_SUPERFAMILY	Galactose-binding-like domain superfamily;Domain of unknown function DUF642;Domain of unknown function DUF642;Domain of unknown function DUF642;Domain of unknown function DUF642;Domain of unknown function DUF642;Domain of unknown function DUF642;Domain of unknown function DUF642;Domain of unknown function DUF642;Domain of unknown function DUF642;Domain of unknown function DUF642;Domain of unknown…	G3DSA:2.60.120.260 (GENE3D);PF04862 (PFAM);PTHR31265 (PANTHER);PTHR31265:SF29 (PANTHER);SIGNAL_PEPTIDE_C_REGION (PHOBIUS);SIGNAL_PEPTIDE_N_REGION (PHOBIUS);SIGNAL_PEPTIDE_H_REGION (PHOBIUS);NON_CYTOPLASMIC_DOMAIN (PHOBIUS);SIGNAL_PEPTIDE (PHOBIUS);SignalP-noTM (SIGNALP_GRAM_NEGATIVE);SignalP-TM (SIGNALP_GRAM_POSITIVE);SignalP-noTM (SIGNALP_EUK);SSF49785 (SUPERFAMILY)	;;;;;;;;;;;;	;;;;;;;;;;;;	;;;;;;;;;;;;	GO:0009506;GO:0010015;GO:0080167	plasmodesma;root morphogenesis;response to karrikin	Cellular Component;Biological Process;Biological Process
XP_009102833.1	IPR036514;IPR001087;noIPR;noIPR;noIPR;noIPR;noIPR;noIPR;noIPR;IPR035669;noIPR;noIPR;noIPR;noIPR	HOMOLOGOUS_SUPERFAMILY;DOMAIN;DOMAIN;DOMAIN;DOMAIN;DOMAIN;DOMAIN;DOMAIN;DOMAIN;DOMAIN;DOMAIN;DOMAIN;DOMAIN;DOMAIN	SGNH hydrolase superfamily;GDSL lipase/esterase;GDSL lipase/esterase;GDSL lipase/esterase;GDSL lipase/esterase;GDSL lipase/esterase;GDSL lipase/esterase;GDSL lipase/esterase;GDSL lipase/esterase;GDSL lipase/esterase-like, plant;GDSL lipase/esterase-like, plant;GDSL lipase/esterase-like, plant;GDSL lipase/esterase-like, plant;GDSL lipase/esterase-like, plant	G3DSA:3.40.50.1110 (GENE3D);PF00657 (PFAM);PTHR45650:SF40 (PANTHER);PTHR45650 (PANTHER);SIGNAL_PEPTIDE_C_REGION (PHOBIUS);NON_CYTOPLASMIC_DOMAIN (PHOBIUS);SIGNAL_PEPTIDE_H_REGION (PHOBIUS);SIGNAL_PEPTIDE_N_REGION (PHOBIUS);SIGNAL_PEPTIDE (PHOBIUS);cd01837 (CDD);SignalP-noTM (SIGNALP_EUK);SignalP-TM (SIGNALP_GRAM_POSITIVE);SignalP-noTM (SIGNALP_GRAM_NEGATIVE);SSF52266 (SUPERFAMILY)	;GO:0016788;;;;;;;;;;;;	;hydrolase activity, acting on ester bonds;;;;;;;;;;;;	;Molecular Function;;;;;;;;;;;;	GO:0016788	hydrolase activity, acting on ester bonds	Molecular Function
XP_009102921.1	noIPR;noIPR;noIPR;noIPR;noIPR;noIPR;noIPR;noIPR;noIPR;noIPR;noIPR;noIPR;noIPR;noIPR;noIPR;noIPR;noIPR	null;null;null;null;null;null;null;null;null;null;null;null;null;null;null;null;null	null;null;null;null;null;null;null;null;null;null;null;null;null;null;null;null;null	PR01217 (PRINTS);PF01190 (PFAM);mobidb-lite (MOBIDB_LITE);mobidb-lite (MOBIDB_LITE);mobidb-lite (MOBIDB_LITE);PTHR33470:SF21 (PANTHER);PTHR33470:SF21 (PANTHER);PTHR33470 (PANTHER);PTHR33470 (PANTHER);SIGNAL_PEPTIDE_C_REGION (PHOBIUS);SIGNAL_PEPTIDE_N_REGION (PHOBIUS);NON_CYTOPLASMIC_DOMAIN (PHOBIUS);SIGNAL_PEPTIDE_H_REGION (PHOBIUS);SIGNAL_PEPTIDE (PHOBIUS);SignalP-TM (SIGNALP_GRAM_POSITIVE);Sign…	;;;;;;;;;;;;;;;;	;;;;;;;;;;;;;;;;	;;;;;;;;;;;;;;;;	GO:0005886;GO:0009506;GO:0009753	plasma membrane;plasmodesma;response to jasmonic acid	Cellular Component;Cellular Component;Biological Process
XP_009103350.1	IPR007118;IPR002963;IPR007112;IPR036908;IPR007117;IPR036749;IPR009009;noIPR;noIPR;noIPR;noIPR;noIPR;noIPR;noIPR;IPR007117;IPR007112;noIPR;noIPR;noIPR;IPR036749;IPR036908	FAMILY;FAMILY;DOMAIN;HOMOLOGOUS_SUPERFAMILY;DOMAIN;HOMOLOGOUS_SUPERFAMILY;DOMAIN;DOMAIN;DOMAIN;DOMAIN;DOMAIN;DOMAIN;DOMAIN;DOMAIN;DOMAIN;DOMAIN;DOMAIN;DOMAIN;DOMAIN;HOMOLOGOUS_SUPERFAMILY;HOMOLOGOUS_SUPERFAMILY	Expansin/Lol pI;Expansin;Expansin/pollen allergen, DPBB domain;RlpA-like domain superfamily;Expansin, cellulose-binding-like domain;Expansin, cellulose-binding-like domain superfamily;RlpA-like protein, double-psi beta-barrel domain;RlpA-like protein, double-psi beta-barrel domain;RlpA-like protein, double-psi beta-barrel domain;RlpA-like protein, double-psi beta-barrel domain;RlpA-like protein, …	PR01225 (PRINTS);PR01226 (PRINTS);SM00837 (SMART);G3DSA:2.40.40.10 (GENE3D);PF01357 (PFAM);G3DSA:2.60.40.760 (GENE3D);PF03330 (PFAM);PTHR31867 (PANTHER);PTHR31867:SF202 (PANTHER);SIGNAL_PEPTIDE_H_REGION (PHOBIUS);SIGNAL_PEPTIDE (PHOBIUS);SIGNAL_PEPTIDE_C_REGION (PHOBIUS);SIGNAL_PEPTIDE_N_REGION (PHOBIUS);NON_CYTOPLASMIC_DOMAIN (PHOBIUS);PS50843 (PROSITE_PROFILES);PS50842 (PROSITE_PROFILES);Signal…	GO:0005576;GO:0009664;;;;;;;;;;;;;;;;;;;	extracellular region;plant-type cell wall organization;;;;;;;;;;;;;;;;;;;	Cellular Component;Biological Process;;;;;;;;;;;;;;;;;;;	GO:0005576;GO:0005618;GO:0009664;GO:0016020	extracellular region;cell wall;plant-type cell wall organization;membrane	Cellular Component;Cellular Component;Biological Process;Cellular Component
XP_009103360.2	IPR013780;noIPR;IPR013780;IPR000322;IPR031727;noIPR;IPR025887;noIPR;noIPR;IPR030458;IPR030459;noIPR;noIPR;noIPR;noIPR;noIPR;noIPR;noIPR;noIPR;noIPR;IPR011013;noIPR;IPR017853;noIPR	HOMOLOGOUS_SUPERFAMILY;HOMOLOGOUS_SUPERFAMILY;HOMOLOGOUS_SUPERFAMILY;FAMILY;DOMAIN;DOMAIN;DOMAIN;DOMAIN;DOMAIN;ACTIVE_SITE;CONSERVED_SITE;CONSERVED_SITE;CONSERVED_SITE;CONSERVED_SITE;CONSERVED_SITE;CONSERVED_SITE;CONSERVED_SITE;CONSERVED_SITE;CONSERVED_SITE;CONSERVED_SITE;HOMOLOGOUS_SUPERFAMILY;HOMOLOGOUS_SUPERFAMILY;HOMOLOGOUS_SUPERFAMILY;HOMOLOGOUS_SUPERFAMILY	Glycosyl hydrolase, all-beta;Glycosyl hydrolase, all-beta;Glycosyl hydrolase, all-beta;Glycoside hydrolase family 31;Galactose mutarotase, N-terminal barrel;Galactose mutarotase, N-terminal barrel;Glycoside hydrolase family 31, N-terminal domain;Glycoside hydrolase family 31, N-terminal domain;Glycoside hydrolase family 31, N-terminal domain;Glycosyl hydrolases family 31, active site;Glycosyl hyd…	G3DSA:2.60.40.1180 (GENE3D);G3DSA:2.60.40.1760 (GENE3D);G3DSA:2.60.40.1180 (GENE3D);PF01055 (PFAM);PF16863 (PFAM);G3DSA:3.20.20.80 (GENE3D);PF13802 (PFAM);PTHR22762:SF138 (PANTHER);PTHR22762 (PANTHER);PS00129 (PROSITE_PATTERNS);PS00707 (PROSITE_PATTERNS);NON_CYTOPLASMIC_DOMAIN (PHOBIUS);SIGNAL_PEPTIDE (PHOBIUS);SIGNAL_PEPTIDE_C_REGION (PHOBIUS);SIGNAL_PEPTIDE_N_REGION (PHOBIUS);SIGNAL_PEPTIDE_H_R…	;;;GO:0005975/GO:0004553;;;;;;;;;;;;;;;;;GO:0005975/GO:0030246/GO:0003824;;;	;;;carbohydrate metabolic process/hydrolase activity, hydrolyzing O-glycosyl compounds;;;;;;;;;;;;;;;;;carbohydrate metabolic process/carbohydrate binding/catalytic activity;;;	;;;Biological Process/Molecular Function;;;;;;;;;;;;;;;;;Biological Process/Molecular Function/Molecular Function;;;	GO:0004553;GO:0005975;GO:0030246	hydrolase activity, hydrolyzing O-glycosyl compounds;carbohydrate metabolic process;carbohydrate binding	Molecular Function;Biological Process;Molecular Function
XP_009103366.2	IPR001709;IPR039261;IPR001433;noIPR;IPR015701;IPR035442;IPR008333;noIPR;noIPR;noIPR;noIPR;noIPR;noIPR;noIPR;IPR017927;noIPR;noIPR;IPR039261;IPR017938	DOMAIN;HOMOLOGOUS_SUPERFAMILY;DOMAIN;DOMAIN;FAMILY;FAMILY;DOMAIN;DOMAIN;DOMAIN;DOMAIN;DOMAIN;DOMAIN;DOMAIN;DOMAIN;DOMAIN;DOMAIN;DOMAIN;HOMOLOGOUS_SUPERFAMILY;HOMOLOGOUS_SUPERFAMILY	Flavoprotein pyridine nucleotide cytochrome reductase;Ferredoxin-NADP reductase (FNR), nucleotide-binding domain;Oxidoreductase FAD/NAD(P)-binding;Oxidoreductase FAD/NAD(P)-binding;Ferredoxin--NADP reductase;Ferredoxin--NADP reductase, plant and Cyanobacteria type;Flavoprotein pyridine nucleotide cytochrome reductase-like, FAD-binding domain;Flavoprotein pyridine nucleotide cytochrome reductase-l…	PR00371 (PRINTS);G3DSA:3.40.50.80 (GENE3D);PF00175 (PFAM);G3DSA:2.40.30.10 (GENE3D);PIRSF000361 (PIRSF);PIRSF501178 (PIRSF);PF00970 (PFAM);PTHR43314 (PANTHER);PTHR43314:SF20 (PANTHER);TRANSMEMBRANE (PHOBIUS);TRANSMEMBRANE (PHOBIUS);CYTOPLASMIC_DOMAIN (PHOBIUS);NON_CYTOPLASMIC_DOMAIN (PHOBIUS);CYTOPLASMIC_DOMAIN (PHOBIUS);PS51384 (PROSITE_PROFILES);cd06208 (CDD);SignalP-TM (SIGNALP_GRAM_POSITIVE);…	GO:0016491/GO:0055114;;GO:0016491/GO:0055114;;GO:0016491/GO:0055114;GO:0016491/GO:0055114;;;;;;;;;GO:0016491/GO:0055114;;;;	oxidoreductase activity/oxidation-reduction process;;oxidoreductase activity/oxidation-reduction process;;oxidoreductase activity/oxidation-reduction process;oxidoreductase activity/oxidation-reduction process;;;;;;;;;oxidoreductase activity/oxidation-reduction process;;;;	Molecular Function/Biological Process;;Molecular Function/Biological Process;;Molecular Function/Biological Process;Molecular Function/Biological Process;;;;;;;;;Molecular Function/Biological Process;;;;	GO:0004324;GO:0005829;GO:0008266;GO:0009570;GO:0009817;GO:0015979;GO:0042742;GO:0055114;GO:0098807	ferredoxin-NADP+ reductase activity;cytosol;poly(U) RNA binding;chloroplast stroma;defense response to fungus, incompatible interaction;photosynthesis;defense response to bacterium;oxidation-reduction process;chloroplast thylakoid membrane protein complex	Molecular Function;Cellular Component;Molecular Function;Cellular Component;Biological Process;Biological Process;Biological Process;Biological Process;Cellular Component	EC:1.18.1;EC:1.18.1.2	Acting on iron-sulfur proteins as donors;Ferredoxin--NADP(+) reductase
XP_009103714.1	IPR001938;IPR001938;IPR001938;IPR037176;IPR001938;noIPR;IPR001938;noIPR;noIPR;noIPR;noIPR;noIPR;IPR001938;noIPR;noIPR;noIPR;noIPR;IPR037176	FAMILY;FAMILY;FAMILY;HOMOLOGOUS_SUPERFAMILY;FAMILY;FAMILY;FAMILY;FAMILY;FAMILY;FAMILY;FAMILY;FAMILY;FAMILY;FAMILY;FAMILY;FAMILY;FAMILY;HOMOLOGOUS_SUPERFAMILY	Thaumatin family;Thaumatin family;Thaumatin family;Osmotin/thaumatin-like superfamily;Thaumatin family;Thaumatin family;Thaumatin family;Thaumatin family;Thaumatin family;Thaumatin family;Thaumatin family;Thaumatin family;Thaumatin family;Thaumatin family;Thaumatin family;Thaumatin family;Thaumatin family;Osmotin/thaumatin-like superfamily	PR00347 (PRINTS);SM00205 (SMART);PF00314 (PFAM);G3DSA:2.60.110.10 (GENE3D);PIRSF002703 (PIRSF);PTHR31048:SF117 (PANTHER);PTHR31048 (PANTHER);SIGNAL_PEPTIDE_N_REGION (PHOBIUS);NON_CYTOPLASMIC_DOMAIN (PHOBIUS);SIGNAL_PEPTIDE (PHOBIUS);SIGNAL_PEPTIDE_C_REGION (PHOBIUS);SIGNAL_PEPTIDE_H_REGION (PHOBIUS);PS51367 (PROSITE_PROFILES);cd09218 (CDD);SignalP-noTM (SIGNALP_EUK);SignalP-TM (SIGNALP_GRAM_POSIT…	;;;;;;;;;;;;;;;;;	;;;;;;;;;;;;;;;;;	;;;;;;;;;;;;;;;;;	GO:0005576;GO:0006952	extracellular region;defense response	Cellular Component;Biological Process
XP_009103952.1	IPR016087;IPR016088;IPR016089;noIPR;noIPR;noIPR;IPR036298	DOMAIN;HOMOLOGOUS_SUPERFAMILY;HOMOLOGOUS_SUPERFAMILY;HOMOLOGOUS_SUPERFAMILY;HOMOLOGOUS_SUPERFAMILY;HOMOLOGOUS_SUPERFAMILY;HOMOLOGOUS_SUPERFAMILY	Chalcone isomerase;Chalcone isomerase, 3-layer sandwich;Chalcone isomerase, orthogonal bundle domain superfamily;Chalcone isomerase, orthogonal bundle domain superfamily;Chalcone isomerase, orthogonal bundle domain superfamily;Chalcone isomerase, orthogonal bundle domain superfamily;Chalcone isomerase superfamily	PF02431 (PFAM);G3DSA:3.50.70.10 (GENE3D);G3DSA:1.10.890.20 (GENE3D);mobidb-lite (MOBIDB_LITE);PTHR28039:SF12 (PANTHER);PTHR28039 (PANTHER);SSF54626 (SUPERFAMILY)	GO:0016872;;;;;;GO:0016872	intramolecular lyase activity;;;;;;intramolecular lyase activity	Molecular Function;;;;;;Molecular Function	GO:0016872	intramolecular lyase activity	Molecular Function
XP_009104047.1	noIPR;IPR000490;noIPR;noIPR;IPR000490;noIPR;noIPR;noIPR;noIPR;noIPR;noIPR;noIPR;IPR017853;noIPR	null;FAMILY;FAMILY;FAMILY;FAMILY;FAMILY;FAMILY;FAMILY;FAMILY;FAMILY;FAMILY;FAMILY;HOMOLOGOUS_SUPERFAMILY;HOMOLOGOUS_SUPERFAMILY	null;Glycoside hydrolase family 17;Glycoside hydrolase family 17;Glycoside hydrolase family 17;Glycoside hydrolase family 17;Glycoside hydrolase family 17;Glycoside hydrolase family 17;Glycoside hydrolase family 17;Glycoside hydrolase family 17;Glycoside hydrolase family 17;Glycoside hydrolase family 17;Glycoside hydrolase family 17;Glycoside hydrolase superfamily;Glycoside hydrolase superfamily	G3DSA:3.20.20.80 (GENE3D);PF00332 (PFAM);PTHR32227:SF276 (PANTHER);PTHR32227 (PANTHER);PS00587 (PROSITE_PATTERNS);SIGNAL_PEPTIDE_C_REGION (PHOBIUS);SIGNAL_PEPTIDE (PHOBIUS);SIGNAL_PEPTIDE_N_REGION (PHOBIUS);NON_CYTOPLASMIC_DOMAIN (PHOBIUS);SIGNAL_PEPTIDE_H_REGION (PHOBIUS);SignalP-noTM (SIGNALP_EUK);SignalP-TM (SIGNALP_GRAM_POSITIVE);SSF51445 (SUPERFAMILY);TMhelix (TMHMM)	;GO:0004553/GO:0005975;;;GO:0004553/GO:0005975;;;;;;;;;	;hydrolase activity, hydrolyzing O-glycosyl compounds/carbohydrate metabolic process;;;hydrolase activity, hydrolyzing O-glycosyl compounds/carbohydrate metabolic process;;;;;;;;;	;Molecular Function/Biological Process;;;Molecular Function/Biological Process;;;;;;;;;	GO:0005618;GO:0005975;GO:0008810;GO:0009617;GO:0042973;GO:0046658	cell wall;carbohydrate metabolic process;cellulase activity;response to bacterium;glucan endo-1,3-beta-D-glucosidase activity;anchored component of plasma membrane	Cellular Component;Biological Process;Molecular Function;Biological Process;Molecular Function;Cellular Component	EC:3.2.1.21;EC:3.2.1.39;EC:3.2.1.4	Beta-glucosidase;Glucan endo-1,3-beta-D-glucosidase;Cellulase
XP_009104850.2	IPR001929;IPR006045;IPR006045;IPR014710;noIPR;noIPR;IPR019780;noIPR;noIPR;noIPR;noIPR;noIPR;noIPR;noIPR;noIPR;IPR011051	FAMILY;DOMAIN;DOMAIN;HOMOLOGOUS_SUPERFAMILY;HOMOLOGOUS_SUPERFAMILY;HOMOLOGOUS_SUPERFAMILY;BINDING_SITE;BINDING_SITE;BINDING_SITE;BINDING_SITE;BINDING_SITE;BINDING_SITE;BINDING_SITE;BINDING_SITE;BINDING_SITE;HOMOLOGOUS_SUPERFAMILY	Germin;Cupin 1;Cupin 1;RmlC-like jelly roll fold;RmlC-like jelly roll fold;RmlC-like jelly roll fold;Germin, manganese binding site;Germin, manganese binding site;Germin, manganese binding site;Germin, manganese binding site;Germin, manganese binding site;Germin, manganese binding site;Germin, manganese binding site;Germin, manganese binding site;Germin, manganese binding site;RmlC-like cupin dom…	PR00325 (PRINTS);SM00835 (SMART);PF00190 (PFAM);G3DSA:2.60.120.10 (GENE3D);PTHR31238:SF161 (PANTHER);PTHR31238 (PANTHER);PS00725 (PROSITE_PATTERNS);SIGNAL_PEPTIDE_C_REGION (PHOBIUS);NON_CYTOPLASMIC_DOMAIN (PHOBIUS);SIGNAL_PEPTIDE_N_REGION (PHOBIUS);SIGNAL_PEPTIDE (PHOBIUS);SIGNAL_PEPTIDE_H_REGION (PHOBIUS);SignalP-noTM (SIGNALP_EUK);SignalP-TM (SIGNALP_GRAM_POSITIVE);SignalP-noTM (SIGNALP_GRAM_NE…	GO:0030145;;;;;;GO:0030145;;;;;;;;;	manganese ion binding;;;;;;manganese ion binding;;;;;;;;;	Molecular Function;;;;;;Molecular Function;;;;;;;;;	GO:0005618;GO:0030145;GO:0045735	cell wall;manganese ion binding;nutrient reservoir activity	Cellular Component;Molecular Function;Molecular Function
XP_009105697.1	IPR021720;noIPR;IPR032675;IPR032675;noIPR;noIPR;noIPR;noIPR;noIPR;noIPR;noIPR;noIPR;noIPR;noIPR;noIPR	DOMAIN;DOMAIN;HOMOLOGOUS_SUPERFAMILY;HOMOLOGOUS_SUPERFAMILY;HOMOLOGOUS_SUPERFAMILY;HOMOLOGOUS_SUPERFAMILY;HOMOLOGOUS_SUPERFAMILY;HOMOLOGOUS_SUPERFAMILY;HOMOLOGOUS_SUPERFAMILY;HOMOLOGOUS_SUPERFAMILY;HOMOLOGOUS_SUPERFAMILY;HOMOLOGOUS_SUPERFAMILY;HOMOLOGOUS_SUPERFAMILY;HOMOLOGOUS_SUPERFAMILY;HOMOLOGOUS_SUPERFAMILY	Malectin domain;Malectin domain;Leucine-rich repeat domain superfamily;Leucine-rich repeat domain superfamily;Leucine-rich repeat domain superfamily;Leucine-rich repeat domain superfamily;Leucine-rich repeat domain superfamily;Leucine-rich repeat domain superfamily;Leucine-rich repeat domain superfamily;Leucine-rich repeat domain superfamily;Leucine-rich repeat domain superfamily;Leucine-rich rep…	PF11721 (PFAM);G3DSA:2.60.120.430 (GENE3D);G3DSA:3.80.10.10 (GENE3D);G3DSA:3.80.10.10 (GENE3D);PTHR27006 (PANTHER);PTHR27006:SF176 (PANTHER);NON_CYTOPLASMIC_DOMAIN (PHOBIUS);SIGNAL_PEPTIDE_N_REGION (PHOBIUS);SIGNAL_PEPTIDE (PHOBIUS);SIGNAL_PEPTIDE_H_REGION (PHOBIUS);SIGNAL_PEPTIDE_C_REGION (PHOBIUS);SignalP-TM (SIGNALP_GRAM_POSITIVE);SignalP-noTM (SIGNALP_EUK);SSF52058 (SUPERFAMILY);TMhelix (TMHM…	;;;;;;;;;;;;;;	;;;;;;;;;;;;;;	;;;;;;;;;;;;;;	GO:0004674;GO:0005524;GO:0005886;GO:0016021;GO:0046777	protein serine/threonine kinase activity;ATP binding;plasma membrane;integral component of membrane;protein autophosphorylation	Molecular Function;Molecular Function;Cellular Component;Cellular Component;Biological Process	EC:2.7.11	Transferring phosphorus-containing groups
XP_009105984.1	IPR002160;IPR002160;IPR002160;noIPR;noIPR;IPR002160;IPR002160;noIPR;noIPR;noIPR;noIPR;noIPR;IPR002160;noIPR;noIPR;noIPR;IPR011065	FAMILY;FAMILY;FAMILY;FAMILY;FAMILY;FAMILY;FAMILY;FAMILY;FAMILY;FAMILY;FAMILY;FAMILY;FAMILY;FAMILY;FAMILY;FAMILY;HOMOLOGOUS_SUPERFAMILY	Proteinase inhibitor I3, Kunitz legume;Proteinase inhibitor I3, Kunitz legume;Proteinase inhibitor I3, Kunitz legume;Proteinase inhibitor I3, Kunitz legume;Proteinase inhibitor I3, Kunitz legume;Proteinase inhibitor I3, Kunitz legume;Proteinase inhibitor I3, Kunitz legume;Proteinase inhibitor I3, Kunitz legume;Proteinase inhibitor I3, Kunitz legume;Proteinase inhibitor I3, Kunitz legume;Proteinas…	PR00291 (PRINTS);SM00452 (SMART);PF00197 (PFAM);G3DSA:2.80.10.50 (GENE3D);PTHR33107:SF64 (PANTHER);PTHR33107 (PANTHER);PS00283 (PROSITE_PATTERNS);SIGNAL_PEPTIDE_N_REGION (PHOBIUS);NON_CYTOPLASMIC_DOMAIN (PHOBIUS);SIGNAL_PEPTIDE (PHOBIUS);SIGNAL_PEPTIDE_C_REGION (PHOBIUS);SIGNAL_PEPTIDE_H_REGION (PHOBIUS);cd00178 (CDD);SignalP-TM (SIGNALP_GRAM_POSITIVE);SignalP-noTM (SIGNALP_EUK);SignalP-noTM (SIG…	GO:0004866;GO:0004866;GO:0004866;;;GO:0004866;GO:0004866;;;;;;GO:0004866;;;;	endopeptidase inhibitor activity;endopeptidase inhibitor activity;endopeptidase inhibitor activity;;;endopeptidase inhibitor activity;endopeptidase inhibitor activity;;;;;;endopeptidase inhibitor activity;;;;	Molecular Function;Molecular Function;Molecular Function;;;Molecular Function;Molecular Function;;;;;;Molecular Function;;;;	GO:0004866;GO:0010951	endopeptidase inhibitor activity;negative regulation of endopeptidase activity	Molecular Function;Biological Process
XP_009106271.1	IPR001117;IPR011707;IPR008972;IPR008972;IPR011706;IPR008972;noIPR;noIPR;noIPR;noIPR;noIPR;noIPR;noIPR;IPR034273;IPR034275;noIPR;IPR008972;IPR008972;IPR008972;noIPR	DOMAIN;DOMAIN;HOMOLOGOUS_SUPERFAMILY;HOMOLOGOUS_SUPERFAMILY;DOMAIN;HOMOLOGOUS_SUPERFAMILY;HOMOLOGOUS_SUPERFAMILY;HOMOLOGOUS_SUPERFAMILY;HOMOLOGOUS_SUPERFAMILY;HOMOLOGOUS_SUPERFAMILY;HOMOLOGOUS_SUPERFAMILY;HOMOLOGOUS_SUPERFAMILY;HOMOLOGOUS_SUPERFAMILY;DOMAIN;DOMAIN;DOMAIN;HOMOLOGOUS_SUPERFAMILY;HOMOLOGOUS_SUPERFAMILY;HOMOLOGOUS_SUPERFAMILY;HOMOLOGOUS_SUPERFAMILY	Multicopper oxidase, type 1;Multicopper oxidase, type 3;Cupredoxin;Cupredoxin;Multicopper oxidase, type 2;Cupredoxin;Cupredoxin;Cupredoxin;Cupredoxin;Cupredoxin;Cupredoxin;Cupredoxin;Cupredoxin;Ascorbate oxidase homologue, first cupredoxin domain;Ascorbate oxidase homologue, third cupredoxin domain;Ascorbate oxidase homologue, third cupredoxin domain;Cupredoxin;Cupredoxin;Cupredoxin;Cupredoxin	PF00394 (PFAM);PF07732 (PFAM);G3DSA:2.60.40.420 (GENE3D);G3DSA:2.60.40.420 (GENE3D);PF07731 (PFAM);G3DSA:2.60.40.420 (GENE3D);PTHR11709 (PANTHER);PTHR11709:SF238 (PANTHER);SIGNAL_PEPTIDE_C_REGION (PHOBIUS);NON_CYTOPLASMIC_DOMAIN (PHOBIUS);SIGNAL_PEPTIDE (PHOBIUS);SIGNAL_PEPTIDE_H_REGION (PHOBIUS);SIGNAL_PEPTIDE_N_REGION (PHOBIUS);cd13846 (CDD);cd13894 (CDD);SignalP-noTM (SIGNALP_EUK);SSF49503 (SU…	GO:0055114;GO:0005507;;;GO:0016491/GO:0005507/GO:0055114;;;;;;;;;GO:0005507;GO:0005507;;;;;	oxidation-reduction process;copper ion binding;;;oxidoreductase activity/copper ion binding/oxidation-reduction process;;;;;;;;;copper ion binding;copper ion binding;;;;;	Biological Process;Molecular Function;;;Molecular Function/Molecular Function/Biological Process;;;;;;;;;Molecular Function;Molecular Function;;;;;	GO:0005507;GO:0005618;GO:0005829;GO:0009506;GO:0016491;GO:0055114	copper ion binding;cell wall;cytosol;plasmodesma;oxidoreductase activity;oxidation-reduction process	Molecular Function;Cellular Component;Cellular Component;Cellular Component;Molecular Function;Biological Process
XP_009106596.1	IPR001480;IPR001480;IPR036426;IPR035446;noIPR;noIPR;noIPR;noIPR;noIPR;noIPR;noIPR;IPR001480;IPR003609;IPR001480;noIPR;noIPR;noIPR;IPR036426	DOMAIN;DOMAIN;HOMOLOGOUS_SUPERFAMILY;FAMILY;FAMILY;FAMILY;FAMILY;FAMILY;FAMILY;FAMILY;FAMILY;DOMAIN;DOMAIN;DOMAIN;DOMAIN;DOMAIN;DOMAIN;HOMOLOGOUS_SUPERFAMILY	Bulb-type lectin domain;Bulb-type lectin domain;Bulb-type lectin domain superfamily;S-locus-specific glycoprotein/EP1;S-locus-specific glycoprotein/EP1;S-locus-specific glycoprotein/EP1;S-locus-specific glycoprotein/EP1;S-locus-specific glycoprotein/EP1;S-locus-specific glycoprotein/EP1;S-locus-specific glycoprotein/EP1;S-locus-specific glycoprotein/EP1;Bulb-type lectin domain;PAN/Apple domain;Bu…	SM00108 (SMART);PF01453 (PFAM);G3DSA:2.90.10.10 (GENE3D);PIRSF002686 (PIRSF);PTHR32444 (PANTHER);PTHR32444:SF58 (PANTHER);SIGNAL_PEPTIDE_C_REGION (PHOBIUS);NON_CYTOPLASMIC_DOMAIN (PHOBIUS);SIGNAL_PEPTIDE_N_REGION (PHOBIUS);SIGNAL_PEPTIDE (PHOBIUS);SIGNAL_PEPTIDE_H_REGION (PHOBIUS);PS50927 (PROSITE_PROFILES);PS50948 (PROSITE_PROFILES);cd00028 (CDD);SignalP-TM (SIGNALP_GRAM_POSITIVE);SignalP-noTM (…	;;;;;;;;;;;;;;;;;	;;;;;;;;;;;;;;;;;	;;;;;;;;;;;;;;;;;	GO:0005829;GO:0005886;GO:0009506;GO:0030246	cytosol;plasma membrane;plasmodesma;carbohydrate binding	Cellular Component;Cellular Component;Cellular Component;Molecular Function
XP_009109045.1	IPR005519;IPR010028;IPR023214;IPR014403;noIPR;noIPR;noIPR;noIPR;noIPR;noIPR;noIPR;noIPR;noIPR;IPR036412;noIPR	FAMILY;FAMILY;HOMOLOGOUS_SUPERFAMILY;FAMILY;FAMILY;FAMILY;FAMILY;FAMILY;FAMILY;FAMILY;FAMILY;FAMILY;FAMILY;HOMOLOGOUS_SUPERFAMILY;HOMOLOGOUS_SUPERFAMILY	Acid phosphatase, class B-like;Acid phosphatase, plant;HAD superfamily;Vegetative storage protein/acid phosphatase;Vegetative storage protein/acid phosphatase;Vegetative storage protein/acid phosphatase;Vegetative storage protein/acid phosphatase;Vegetative storage protein/acid phosphatase;Vegetative storage protein/acid phosphatase;Vegetative storage protein/acid phosphatase;Vegetative storage p…	PF03767 (PFAM);TIGR01675 (TIGRFAM);G3DSA:3.40.50.1000 (GENE3D);PIRSF002674 (PIRSF);PTHR31284:SF35 (PANTHER);PTHR31284 (PANTHER);NON_CYTOPLASMIC_DOMAIN (PHOBIUS);SIGNAL_PEPTIDE_C_REGION (PHOBIUS);SIGNAL_PEPTIDE_H_REGION (PHOBIUS);SIGNAL_PEPTIDE_N_REGION (PHOBIUS);SIGNAL_PEPTIDE (PHOBIUS);cd07535 (CDD);SignalP-noTM (SIGNALP_EUK);SSF56784 (SUPERFAMILY);TMhelix (TMHMM)	;GO:0003993;;;;;;;;;;;;;	;acid phosphatase activity;;;;;;;;;;;;;	;Molecular Function;;;;;;;;;;;;;	GO:0003993;GO:0016311	acid phosphatase activity;dephosphorylation	Molecular Function;Biological Process	EC:3.1.3.2	Acid phosphatase
XP_009109070.1	IPR003375;noIPR;noIPR;IPR003375;noIPR;noIPR;noIPR;noIPR;noIPR;noIPR;noIPR;IPR008990	FAMILY;FAMILY;FAMILY;FAMILY;FAMILY;FAMILY;FAMILY;FAMILY;FAMILY;FAMILY;FAMILY;HOMOLOGOUS_SUPERFAMILY	Photosystem I PsaE, reaction centre subunit IV;Photosystem I PsaE, reaction centre subunit IV;Photosystem I PsaE, reaction centre subunit IV;Photosystem I PsaE, reaction centre subunit IV;Photosystem I PsaE, reaction centre subunit IV;Photosystem I PsaE, reaction centre subunit IV;Photosystem I PsaE, reaction centre subunit IV;Photosystem I PsaE, reaction centre subunit IV;Photosystem I PsaE, rea…	PF02427 (PFAM);G3DSA:2.30.30.50 (GENE3D);mobidb-lite (MOBIDB_LITE);PTHR34549 (PANTHER);SIGNAL_PEPTIDE_H_REGION (PHOBIUS);SIGNAL_PEPTIDE_C_REGION (PHOBIUS);SIGNAL_PEPTIDE_N_REGION (PHOBIUS);SIGNAL_PEPTIDE (PHOBIUS);NON_CYTOPLASMIC_DOMAIN (PHOBIUS);SignalP-noTM (SIGNALP_GRAM_NEGATIVE);SignalP-TM (SIGNALP_GRAM_POSITIVE);SSF50090 (SUPERFAMILY)	GO:0015979/GO:0009522/GO:0009538;;;GO:0015979/GO:0009522/GO:0009538;;;;;;;;	photosynthesis/photosystem I/photosystem I reaction center;;;photosynthesis/photosystem I/photosystem I reaction center;;;;;;;;	Biological Process/Cellular Component/Cellular Component;;;Biological Process/Cellular Component/Cellular Component;;;;;;;;	GO:0009535;GO:0009538;GO:0009941;GO:0015979;GO:0019904	chloroplast thylakoid membrane;photosystem I reaction center;chloroplast envelope;photosynthesis;protein domain specific binding	Cellular Component;Cellular Component;Cellular Component;Biological Process;Molecular Function
XP_009109272.1	IPR000504;IPR012677;IPR000504;noIPR;noIPR;noIPR;noIPR;noIPR;noIPR;noIPR;noIPR;IPR000504;noIPR;IPR035979	DOMAIN;HOMOLOGOUS_SUPERFAMILY;DOMAIN;DOMAIN;DOMAIN;DOMAIN;DOMAIN;DOMAIN;DOMAIN;DOMAIN;DOMAIN;DOMAIN;DOMAIN;HOMOLOGOUS_SUPERFAMILY	RNA recognition motif domain;Nucleotide-binding alpha-beta plait domain superfamily;RNA recognition motif domain;RNA recognition motif domain;RNA recognition motif domain;RNA recognition motif domain;RNA recognition motif domain;RNA recognition motif domain;RNA recognition motif domain;RNA recognition motif domain;RNA recognition motif domain;RNA recognition motif domain;RNA recognition motif dom…	SM00360 (SMART);G3DSA:3.30.70.330 (GENE3D);PF00076 (PFAM);mobidb-lite (MOBIDB_LITE);mobidb-lite (MOBIDB_LITE);mobidb-lite (MOBIDB_LITE);mobidb-lite (MOBIDB_LITE);mobidb-lite (MOBIDB_LITE);mobidb-lite (MOBIDB_LITE);PTHR48034:SF15 (PANTHER);PTHR48034 (PANTHER);PS50102 (PROSITE_PROFILES);cd12382 (CDD);SSF54928 (SUPERFAMILY)	GO:0003676;;GO:0003676;;;;;;;;;GO:0003676;;GO:0003676	nucleic acid binding;;nucleic acid binding;;;;;;;;;nucleic acid binding;;nucleic acid binding	Molecular Function;;Molecular Function;;;;;;;;;Molecular Function;;Molecular Function	GO:0003723	RNA binding	Molecular Function
XP_009111256.1	IPR003685;noIPR;noIPR;IPR003685;noIPR;noIPR;noIPR;noIPR;noIPR;IPR036579	FAMILY;FAMILY;FAMILY;FAMILY;FAMILY;FAMILY;FAMILY;FAMILY;FAMILY;HOMOLOGOUS_SUPERFAMILY	Photosystem I PsaD;Photosystem I PsaD;Photosystem I PsaD;Photosystem I PsaD;Photosystem I PsaD;Photosystem I PsaD;Photosystem I PsaD;Photosystem I PsaD;Photosystem I PsaD;Photosystem I, reaction centre subunit PsaD superfamily	PF02531 (PFAM);G3DSA:3.30.1470.10 (GENE3D);PTHR31982:SF8 (PANTHER);PTHR31982 (PANTHER);SIGNAL_PEPTIDE_H_REGION (PHOBIUS);SIGNAL_PEPTIDE (PHOBIUS);NON_CYTOPLASMIC_DOMAIN (PHOBIUS);SIGNAL_PEPTIDE_C_REGION (PHOBIUS);SIGNAL_PEPTIDE_N_REGION (PHOBIUS);SSF64234 (SUPERFAMILY)	GO:0015979/GO:0009538/GO:0009522;;;GO:0015979/GO:0009538/GO:0009522;;;;;;GO:0015979/GO:0009538/GO:0009522	photosynthesis/photosystem I reaction center/photosystem I;;;photosynthesis/photosystem I reaction center/photosystem I;;;;;;photosynthesis/photosystem I reaction center/photosystem I	Biological Process/Cellular Component/Cellular Component;;;Biological Process/Cellular Component/Cellular Component;;;;;;Biological Process/Cellular Component/Cellular Component	GO:0009535;GO:0009538;GO:0009941;GO:0015979;GO:0019904	chloroplast thylakoid membrane;photosystem I reaction center;chloroplast envelope;photosynthesis;protein domain specific binding	Cellular Component;Cellular Component;Cellular Component;Biological Process;Molecular Function
XP_009111344.1	IPR000726;noIPR;noIPR;IPR016283;noIPR;noIPR;IPR000726;noIPR;noIPR;noIPR;noIPR;noIPR;noIPR;noIPR;IPR023346;noIPR	DOMAIN;DOMAIN;DOMAIN;FAMILY;FAMILY;FAMILY;DOMAIN;DOMAIN;DOMAIN;DOMAIN;DOMAIN;DOMAIN;DOMAIN;DOMAIN;HOMOLOGOUS_SUPERFAMILY;HOMOLOGOUS_SUPERFAMILY	Glycoside hydrolase, family 19, catalytic;Glycoside hydrolase, family 19, catalytic;Glycoside hydrolase, family 19, catalytic;Glycoside hydrolase, family 19;Glycoside hydrolase, family 19;Glycoside hydrolase, family 19;Glycoside hydrolase, family 19, catalytic;Glycoside hydrolase, family 19, catalytic;Glycoside hydrolase, family 19, catalytic;Glycoside hydrolase, family 19, catalytic;Glycoside hy…	PF00182 (PFAM);G3DSA:1.10.530.10 (GENE3D);G3DSA:3.30.20.10 (GENE3D);PIRSF001060 (PIRSF);PTHR22595 (PANTHER);PTHR22595:SF101 (PANTHER);PS00774 (PROSITE_PATTERNS);SIGNAL_PEPTIDE_C_REGION (PHOBIUS);SIGNAL_PEPTIDE_H_REGION (PHOBIUS);SIGNAL_PEPTIDE_N_REGION (PHOBIUS);NON_CYTOPLASMIC_DOMAIN (PHOBIUS);SIGNAL_PEPTIDE (PHOBIUS);cd00325 (CDD);SignalP-noTM (SIGNALP_EUK);SSF53955 (SUPERFAMILY);TMhelix (TMHMM)	GO:0016998/GO:0006032/GO:0004568;;;GO:0004568/GO:0005975;;;GO:0016998/GO:0006032/GO:0004568;;;;;;;;;	cell wall macromolecule catabolic process/chitin catabolic process/chitinase activity;;;chitinase activity/carbohydrate metabolic process;;;cell wall macromolecule catabolic process/chitin catabolic process/chitinase activity;;;;;;;;;	Biological Process/Biological Process/Molecular Function;;;Molecular Function/Biological Process;;;Biological Process/Biological Process/Molecular Function;;;;;;;;;	GO:0002239;GO:0004568;GO:0005975;GO:0006032;GO:0016998	response to oomycetes;chitinase activity;carbohydrate metabolic process;chitin catabolic process;cell wall macromolecule catabolic process	Biological Process;Molecular Function;Biological Process;Biological Process;Biological Process	EC:3.2.1.14	Chitinase
XP_009111741.1	IPR021131;noIPR;noIPR;IPR000039;IPR036227	DOMAIN;DOMAIN;DOMAIN;FAMILY;HOMOLOGOUS_SUPERFAMILY	Ribosomal protein L18e/L15P;Ribosomal protein L18e/L15P;Ribosomal protein L18e/L15P;Ribosomal protein L18e;Ribosomal L18e/L15P superfamily	PF17135 (PFAM);G3DSA:3.100.10.10 (GENE3D);PTHR10934:SF16 (PANTHER);PTHR10934 (PANTHER);SSF52080 (SUPERFAMILY)	;;;GO:0005840/GO:0006412/GO:0003735;	;;;ribosome/translation/structural constituent of ribosome;	;;;Cellular Component/Biological Process/Molecular Function;	GO:0003723;GO:0003735;GO:0005515;GO:0005774;GO:0005840;GO:0005886;GO:0006412;GO:0009507	RNA binding;structural constituent of ribosome;protein binding;vacuolar membrane;ribosome;plasma membrane;translation;chloroplast	Molecular Function;Molecular Function;Molecular Function;Cellular Component;Cellular Component;Cellular Component;Biological Process;Cellular Component
XP_009111777.1	IPR002963;IPR007118;IPR007112;IPR036908;IPR009009;IPR036749;IPR007117;noIPR;noIPR;noIPR;noIPR;noIPR;noIPR;noIPR;IPR007112;IPR007117;noIPR;IPR036749;IPR036908;noIPR	FAMILY;FAMILY;DOMAIN;HOMOLOGOUS_SUPERFAMILY;DOMAIN;HOMOLOGOUS_SUPERFAMILY;DOMAIN;DOMAIN;DOMAIN;DOMAIN;DOMAIN;DOMAIN;DOMAIN;DOMAIN;DOMAIN;DOMAIN;DOMAIN;HOMOLOGOUS_SUPERFAMILY;HOMOLOGOUS_SUPERFAMILY;HOMOLOGOUS_SUPERFAMILY	Expansin;Expansin/Lol pI;Expansin/pollen allergen, DPBB domain;RlpA-like domain superfamily;RlpA-like protein, double-psi beta-barrel domain;Expansin, cellulose-binding-like domain superfamily;Expansin, cellulose-binding-like domain;Expansin, cellulose-binding-like domain;Expansin, cellulose-binding-like domain;Expansin, cellulose-binding-like domain;Expansin, cellulose-binding-like domain;Expans…	PR01226 (PRINTS);PR01225 (PRINTS);SM00837 (SMART);G3DSA:2.40.40.10 (GENE3D);PF03330 (PFAM);G3DSA:2.60.40.760 (GENE3D);PF01357 (PFAM);PTHR31867:SF197 (PANTHER);PTHR31867 (PANTHER);SIGNAL_PEPTIDE_N_REGION (PHOBIUS);SIGNAL_PEPTIDE_H_REGION (PHOBIUS);SIGNAL_PEPTIDE_C_REGION (PHOBIUS);NON_CYTOPLASMIC_DOMAIN (PHOBIUS);SIGNAL_PEPTIDE (PHOBIUS);PS50842 (PROSITE_PROFILES);PS50843 (PROSITE_PROFILES);Signal…	GO:0009664;GO:0005576;;;;;;;;;;;;;;;;;;	plant-type cell wall organization;extracellular region;;;;;;;;;;;;;;;;;;	Biological Process;Cellular Component;;;;;;;;;;;;;;;;;;	GO:0005576;GO:0005618;GO:0009664;GO:0009826;GO:0016020;GO:0080022	extracellular region;cell wall;plant-type cell wall organization;unidimensional cell growth;membrane;primary root development	Cellular Component;Cellular Component;Biological Process;Biological Process;Cellular Component;Biological Process
XP_009111860.1	IPR018082;IPR002022;IPR002022;IPR012334;noIPR;noIPR;noIPR;noIPR;noIPR;noIPR;noIPR;noIPR;noIPR;noIPR;IPR011050	FAMILY;DOMAIN;DOMAIN;HOMOLOGOUS_SUPERFAMILY;HOMOLOGOUS_SUPERFAMILY;HOMOLOGOUS_SUPERFAMILY;HOMOLOGOUS_SUPERFAMILY;HOMOLOGOUS_SUPERFAMILY;HOMOLOGOUS_SUPERFAMILY;HOMOLOGOUS_SUPERFAMILY;HOMOLOGOUS_SUPERFAMILY;HOMOLOGOUS_SUPERFAMILY;HOMOLOGOUS_SUPERFAMILY;HOMOLOGOUS_SUPERFAMILY;HOMOLOGOUS_SUPERFAMILY	AmbAllergen;Pectate lyase;Pectate lyase;Pectin lyase fold;Pectin lyase fold;Pectin lyase fold;Pectin lyase fold;Pectin lyase fold;Pectin lyase fold;Pectin lyase fold;Pectin lyase fold;Pectin lyase fold;Pectin lyase fold;Pectin lyase fold;Pectin lyase fold/virulence factor	PR00807 (PRINTS);SM00656 (SMART);PF00544 (PFAM);G3DSA:2.160.20.10 (GENE3D);PTHR31683 (PANTHER);PTHR31683:SF84 (PANTHER);SIGNAL_PEPTIDE_N_REGION (PHOBIUS);SIGNAL_PEPTIDE (PHOBIUS);NON_CYTOPLASMIC_DOMAIN (PHOBIUS);SIGNAL_PEPTIDE_C_REGION (PHOBIUS);SIGNAL_PEPTIDE_H_REGION (PHOBIUS);SignalP-noTM (SIGNALP_GRAM_NEGATIVE);SignalP-TM (SIGNALP_GRAM_POSITIVE);SignalP-noTM (SIGNALP_EUK);SSF51126 (SUPERFAMIL…	;;;;;;;;;;;;;;	;;;;;;;;;;;;;;	;;;;;;;;;;;;;;	GO:0016021;GO:0030570;GO:0045490;GO:0046872	integral component of membrane;pectate lyase activity;pectin catabolic process;metal ion binding	Cellular Component;Molecular Function;Biological Process;Molecular Function	EC:4.2.2.2	Pectate lyase
XP_009112141.1	IPR001764;IPR026891;IPR002772;IPR001764;IPR036962;IPR013783;IPR026891;IPR036881;noIPR;noIPR;noIPR;noIPR;noIPR;noIPR;noIPR;noIPR;noIPR;noIPR;IPR017853;IPR036881	DOMAIN;DOMAIN;DOMAIN;DOMAIN;HOMOLOGOUS_SUPERFAMILY;HOMOLOGOUS_SUPERFAMILY;DOMAIN;HOMOLOGOUS_SUPERFAMILY;HOMOLOGOUS_SUPERFAMILY;HOMOLOGOUS_SUPERFAMILY;HOMOLOGOUS_SUPERFAMILY;HOMOLOGOUS_SUPERFAMILY;HOMOLOGOUS_SUPERFAMILY;HOMOLOGOUS_SUPERFAMILY;HOMOLOGOUS_SUPERFAMILY;HOMOLOGOUS_SUPERFAMILY;HOMOLOGOUS_SUPERFAMILY;HOMOLOGOUS_SUPERFAMILY;HOMOLOGOUS_SUPERFAMILY;HOMOLOGOUS_SUPERFAMILY	Glycoside hydrolase, family 3, N-terminal;Fibronectin type III-like domain;Glycoside hydrolase family 3 C-terminal domain;Glycoside hydrolase, family 3, N-terminal;Glycoside hydrolase, family 3, N-terminal domain superfamily;Immunoglobulin-like fold;Fibronectin type III-like domain;Glycoside hydrolase family 3 C-terminal domain superfamily;Glycoside hydrolase family 3 C-terminal domain superfamil…	PR00133 (PRINTS);SM01217 (SMART);PF01915 (PFAM);PF00933 (PFAM);G3DSA:3.20.20.300 (GENE3D);G3DSA:2.60.40.10 (GENE3D);PF14310 (PFAM);G3DSA:3.40.50.1700 (GENE3D);PTHR42721 (PANTHER);PTHR42721:SF37 (PANTHER);SIGNAL_PEPTIDE_H_REGION (PHOBIUS);SIGNAL_PEPTIDE_C_REGION (PHOBIUS);NON_CYTOPLASMIC_DOMAIN (PHOBIUS);SIGNAL_PEPTIDE_N_REGION (PHOBIUS);SIGNAL_PEPTIDE (PHOBIUS);SignalP-TM (SIGNALP_GRAM_POSITIVE);…	GO:0004553/GO:0005975;;GO:0004553/GO:0005975;GO:0004553/GO:0005975;GO:0005975/GO:0004553;;;GO:0004553/GO:0005975;;;;;;;;;;;;GO:0004553/GO:0005975	hydrolase activity, hydrolyzing O-glycosyl compounds/carbohydrate metabolic process;;hydrolase activity, hydrolyzing O-glycosyl compounds/carbohydrate metabolic process;hydrolase activity, hydrolyzing O-glycosyl compounds/carbohydrate metabolic process;carbohydrate metabolic process/hydrolase activity, hydrolyzing O-glycosyl compounds;;;hydrolase activity, hydrolyzing O-glycosyl compounds/carbohy…	Molecular Function/Biological Process;;Molecular Function/Biological Process;Molecular Function/Biological Process;Biological Process/Molecular Function;;;Molecular Function/Biological Process;;;;;;;;;;;;Molecular Function/Biological Process	GO:0009044;GO:0009627;GO:0031222;GO:0045493;GO:0046556	xylan 1,4-beta-xylosidase activity;systemic acquired resistance;arabinan catabolic process;xylan catabolic process;alpha-L-arabinofuranosidase activity	Molecular Function;Biological Process;Biological Process;Biological Process;Molecular Function	EC:3.2.1.55;EC:3.2.1.37	Non-reducing end alpha-L-arabinofuranosidase;Xylan 1,4-beta-xylosidase
XP_009112260.2	IPR016140;IPR027923;noIPR;noIPR;noIPR;noIPR;noIPR;noIPR;noIPR;noIPR;noIPR;noIPR;IPR027923;noIPR;noIPR;IPR036312;noIPR	DOMAIN;DOMAIN;DOMAIN;DOMAIN;DOMAIN;DOMAIN;DOMAIN;DOMAIN;DOMAIN;DOMAIN;DOMAIN;DOMAIN;DOMAIN;DOMAIN;DOMAIN;HOMOLOGOUS_SUPERFAMILY;HOMOLOGOUS_SUPERFAMILY	Bifunctional inhibitor/plant lipid transfer protein/seed storage helical domain;Hydrophobic seed protein domain;Hydrophobic seed protein domain;Hydrophobic seed protein domain;Hydrophobic seed protein domain;Hydrophobic seed protein domain;Hydrophobic seed protein domain;Hydrophobic seed protein domain;Hydrophobic seed protein domain;Hydrophobic seed protein domain;Hydrophobic seed protein domain…	SM00499 (SMART);PF14547 (PFAM);G3DSA:1.10.110.10 (GENE3D);mobidb-lite (MOBIDB_LITE);mobidb-lite (MOBIDB_LITE);PTHR31731 (PANTHER);PTHR31731:SF1 (PANTHER);SIGNAL_PEPTIDE_H_REGION (PHOBIUS);SIGNAL_PEPTIDE (PHOBIUS);NON_CYTOPLASMIC_DOMAIN (PHOBIUS);SIGNAL_PEPTIDE_C_REGION (PHOBIUS);SIGNAL_PEPTIDE_N_REGION (PHOBIUS);cd01958 (CDD);SignalP-TM (SIGNALP_GRAM_POSITIVE);SignalP-noTM (SIGNALP_EUK);SSF47699 …	;;;;;;;;;;;;;;;;	;;;;;;;;;;;;;;;;	;;;;;;;;;;;;;;;;	GO:0009506;GO:0009535	plasmodesma;chloroplast thylakoid membrane	Cellular Component;Cellular Component
XP_009112312.1	IPR001283;IPR014044;IPR035940;IPR014044;IPR001283;noIPR;noIPR;noIPR;noIPR;noIPR;noIPR;noIPR;noIPR;noIPR;noIPR;IPR035940	FAMILY;DOMAIN;HOMOLOGOUS_SUPERFAMILY;DOMAIN;FAMILY;FAMILY;FAMILY;FAMILY;FAMILY;FAMILY;FAMILY;FAMILY;FAMILY;FAMILY;FAMILY;HOMOLOGOUS_SUPERFAMILY	Cysteine-rich secretory protein-related;CAP domain;CAP superfamily;CAP domain;Cysteine-rich secretory protein-related;Cysteine-rich secretory protein-related;Cysteine-rich secretory protein-related;Cysteine-rich secretory protein-related;Cysteine-rich secretory protein-related;Cysteine-rich secretory protein-related;Cysteine-rich secretory protein-related;Cysteine-rich secretory protein-related;C…	PR00837 (PRINTS);SM00198 (SMART);G3DSA:3.40.33.10 (GENE3D);PF00188 (PFAM);PTHR10334 (PANTHER);PTHR10334:SF385 (PANTHER);SIGNAL_PEPTIDE_N_REGION (PHOBIUS);SIGNAL_PEPTIDE_C_REGION (PHOBIUS);NON_CYTOPLASMIC_DOMAIN (PHOBIUS);SIGNAL_PEPTIDE_H_REGION (PHOBIUS);SIGNAL_PEPTIDE (PHOBIUS);cd05381 (CDD);SignalP-noTM (SIGNALP_GRAM_NEGATIVE);SignalP-noTM (SIGNALP_EUK);SignalP-TM (SIGNALP_GRAM_POSITIVE);SSF557…	;;;;;;;;;;;;;;;	;;;;;;;;;;;;;;;	;;;;;;;;;;;;;;;	GO:0005615	extracellular space	Cellular Component
XP_009113565.1	IPR017956;IPR005818;IPR017956;IPR036388;IPR005818;noIPR;noIPR;noIPR;noIPR;noIPR;noIPR;noIPR;noIPR;noIPR;IPR005818;IPR036390	CONSERVED_SITE;DOMAIN;CONSERVED_SITE;HOMOLOGOUS_SUPERFAMILY;DOMAIN;DOMAIN;DOMAIN;DOMAIN;DOMAIN;DOMAIN;DOMAIN;DOMAIN;DOMAIN;DOMAIN;DOMAIN;HOMOLOGOUS_SUPERFAMILY	AT hook, DNA-binding motif;Linker histone H1/H5, domain H15;AT hook, DNA-binding motif;Winged helix-like DNA-binding domain superfamily;Linker histone H1/H5, domain H15;Linker histone H1/H5, domain H15;Linker histone H1/H5, domain H15;Linker histone H1/H5, domain H15;Linker histone H1/H5, domain H15;Linker histone H1/H5, domain H15;Linker histone H1/H5, domain H15;Linker histone H1/H5, domain H15…	PR00929 (PRINTS);SM00526 (SMART);SM00384 (SMART);G3DSA:1.10.10.10 (GENE3D);PF00538 (PFAM);mobidb-lite (MOBIDB_LITE);mobidb-lite (MOBIDB_LITE);mobidb-lite (MOBIDB_LITE);mobidb-lite (MOBIDB_LITE);mobidb-lite (MOBIDB_LITE);mobidb-lite (MOBIDB_LITE);mobidb-lite (MOBIDB_LITE);PTHR11467:SF107 (PANTHER);PTHR11467 (PANTHER);PS51504 (PROSITE_PROFILES);SSF46785 (SUPERFAMILY)	GO:0003677;GO:0003677/GO:0006334/GO:0000786;GO:0003677;;GO:0003677/GO:0006334/GO:0000786;;;;;;;;;;GO:0003677/GO:0006334/GO:0000786;	DNA binding;DNA binding/nucleosome assembly/nucleosome;DNA binding;;DNA binding/nucleosome assembly/nucleosome;;;;;;;;;;DNA binding/nucleosome assembly/nucleosome;	Molecular Function;Molecular Function/Biological Process/Cellular Component;Molecular Function;;Molecular Function/Biological Process/Cellular Component;;;;;;;;;;Molecular Function/Biological Process/Cellular Component;	GO:0000786;GO:0003690;GO:0005730;GO:0006334;GO:0016584;GO:0030261;GO:0031492;GO:0031936;GO:0042025;GO:0045910	nucleosome;double-stranded DNA binding;nucleolus;nucleosome assembly;nucleosome positioning;chromosome condensation;nucleosomal DNA binding;negative regulation of chromatin silencing;host cell nucleus;negative regulation of DNA recombination	Cellular Component;Molecular Function;Cellular Component;Biological Process;Biological Process;Biological Process;Molecular Function;Biological Process;Cellular Component;Biological Process
XP_009113681.1	noIPR;noIPR;noIPR;noIPR;noIPR;noIPR;noIPR;noIPR;noIPR;noIPR;noIPR;noIPR;noIPR;noIPR;noIPR;noIPR;noIPR;noIPR	null;null;null;null;null;null;null;null;null;null;null;null;null;null;null;null;null;null	null;null;null;null;null;null;null;null;null;null;null;null;null;null;null;null;null;null	PR01217 (PRINTS);PF01190 (PFAM);mobidb-lite (MOBIDB_LITE);mobidb-lite (MOBIDB_LITE);mobidb-lite (MOBIDB_LITE);PTHR33470 (PANTHER);PTHR33470:SF21 (PANTHER);PTHR33470 (PANTHER);PTHR33470:SF21 (PANTHER);SIGNAL_PEPTIDE_C_REGION (PHOBIUS);SIGNAL_PEPTIDE_H_REGION (PHOBIUS);SIGNAL_PEPTIDE_N_REGION (PHOBIUS);NON_CYTOPLASMIC_DOMAIN (PHOBIUS);SIGNAL_PEPTIDE (PHOBIUS);PS51257 (PROSITE_PROFILES);SignalP-noTM…	;;;;;;;;;;;;;;;;;	;;;;;;;;;;;;;;;;;	;;;;;;;;;;;;;;;;;	GO:0005576;GO:0005886;GO:0009506;GO:0009753	extracellular region;plasma membrane;plasmodesma;response to jasmonic acid	Cellular Component;Cellular Component;Cellular Component;Biological Process
XP_009114497.1	IPR023222;IPR008797;noIPR;IPR008797;IPR023222	HOMOLOGOUS_SUPERFAMILY;FAMILY;FAMILY;FAMILY;HOMOLOGOUS_SUPERFAMILY	PsbQ-like domain superfamily;Oxygen-evolving enhancer protein 3;Oxygen-evolving enhancer protein 3;Oxygen-evolving enhancer protein 3;PsbQ-like domain superfamily	G3DSA:1.20.120.290 (GENE3D);PF05757 (PFAM);PTHR33399:SF7 (PANTHER);PTHR33399 (PANTHER);SSF101112 (SUPERFAMILY)	;GO:0019898/GO:0015979/GO:0009654/GO:0009523/GO:0005509;;GO:0019898/GO:0015979/GO:0009654/GO:0009523/GO:0005509;	;extrinsic component of membrane/photosynthesis/photosystem II oxygen evolving complex/photosystem II/calcium ion binding;;extrinsic component of membrane/photosynthesis/photosystem II oxygen evolving complex/photosystem II/calcium ion binding;	;Cellular Component/Biological Process/Cellular Component/Cellular Component/Molecular Function;;Cellular Component/Biological Process/Cellular Component/Cellular Component/Molecular Function;	GO:0005509;GO:0009535;GO:0009570;GO:0009654;GO:0009767;GO:0019898;GO:0031977;GO:0045156	calcium ion binding;chloroplast thylakoid membrane;chloroplast stroma;photosystem II oxygen evolving complex;photosynthetic electron transport chain;extrinsic component of membrane;thylakoid lumen;electron transporter, transferring electrons within the cyclic electron transport pathway of photosynthesis activity	Molecular Function;Cellular Component;Cellular Component;Cellular Component;Biological Process;Cellular Component;Cellular Component;Molecular Function
XP_009114707.1	IPR009009;IPR036908;noIPR;noIPR;noIPR;noIPR;noIPR;noIPR;noIPR;IPR007112;noIPR;noIPR;noIPR;IPR036908	DOMAIN;HOMOLOGOUS_SUPERFAMILY;HOMOLOGOUS_SUPERFAMILY;HOMOLOGOUS_SUPERFAMILY;HOMOLOGOUS_SUPERFAMILY;HOMOLOGOUS_SUPERFAMILY;HOMOLOGOUS_SUPERFAMILY;HOMOLOGOUS_SUPERFAMILY;HOMOLOGOUS_SUPERFAMILY;DOMAIN;DOMAIN;DOMAIN;DOMAIN;HOMOLOGOUS_SUPERFAMILY	RlpA-like protein, double-psi beta-barrel domain;RlpA-like domain superfamily;RlpA-like domain superfamily;RlpA-like domain superfamily;RlpA-like domain superfamily;RlpA-like domain superfamily;RlpA-like domain superfamily;RlpA-like domain superfamily;RlpA-like domain superfamily;Expansin/pollen allergen, DPBB domain;Expansin/pollen allergen, DPBB domain;Expansin/pollen allergen, DPBB domain;Expa…	PF03330 (PFAM);G3DSA:2.40.40.10 (GENE3D);PTHR47295 (PANTHER);PTHR47295:SF5 (PANTHER);NON_CYTOPLASMIC_DOMAIN (PHOBIUS);SIGNAL_PEPTIDE_H_REGION (PHOBIUS);SIGNAL_PEPTIDE_N_REGION (PHOBIUS);SIGNAL_PEPTIDE (PHOBIUS);SIGNAL_PEPTIDE_C_REGION (PHOBIUS);PS50842 (PROSITE_PROFILES);SignalP-noTM (SIGNALP_GRAM_NEGATIVE);SignalP-noTM (SIGNALP_EUK);SignalP-TM (SIGNALP_GRAM_POSITIVE);SSF50685 (SUPERFAMILY)	;;;;;;;;;;;;;	;;;;;;;;;;;;;	;;;;;;;;;;;;;	GO:0005618;GO:0009627;GO:0010230	cell wall;systemic acquired resistance;alternative respiration	Cellular Component;Biological Process;Biological Process
XP_009114790.1	IPR003591;IPR001611;IPR013210;IPR032675;IPR032675;IPR032675;noIPR;noIPR;noIPR;noIPR;noIPR;noIPR;noIPR;noIPR;noIPR;noIPR;noIPR	REPEAT;REPEAT;DOMAIN;HOMOLOGOUS_SUPERFAMILY;HOMOLOGOUS_SUPERFAMILY;HOMOLOGOUS_SUPERFAMILY;HOMOLOGOUS_SUPERFAMILY;HOMOLOGOUS_SUPERFAMILY;HOMOLOGOUS_SUPERFAMILY;HOMOLOGOUS_SUPERFAMILY;HOMOLOGOUS_SUPERFAMILY;HOMOLOGOUS_SUPERFAMILY;HOMOLOGOUS_SUPERFAMILY;HOMOLOGOUS_SUPERFAMILY;HOMOLOGOUS_SUPERFAMILY;HOMOLOGOUS_SUPERFAMILY;HOMOLOGOUS_SUPERFAMILY	Leucine-rich repeat, typical subtype;Leucine-rich repeat;Leucine-rich repeat-containing N-terminal, plant-type;Leucine-rich repeat domain superfamily;Leucine-rich repeat domain superfamily;Leucine-rich repeat domain superfamily;Leucine-rich repeat domain superfamily;Leucine-rich repeat domain superfamily;Leucine-rich repeat domain superfamily;Leucine-rich repeat domain superfamily;Leucine-rich re…	SM00369 (SMART);PF13855 (PFAM);PF08263 (PFAM);G3DSA:3.80.10.10 (GENE3D);G3DSA:3.80.10.10 (GENE3D);G3DSA:3.80.10.10 (GENE3D);PTHR27000:SF565 (PANTHER);PTHR27000 (PANTHER);NON_CYTOPLASMIC_DOMAIN (PHOBIUS);SIGNAL_PEPTIDE (PHOBIUS);SIGNAL_PEPTIDE_H_REGION (PHOBIUS);SIGNAL_PEPTIDE_N_REGION (PHOBIUS);SIGNAL_PEPTIDE_C_REGION (PHOBIUS);SignalP-TM (SIGNALP_GRAM_POSITIVE);SignalP-noTM (SIGNALP_EUK);SSF5205…	;GO:0005515;;;;;;;;;;;;;;;	;protein binding;;;;;;;;;;;;;;;	;Molecular Function;;;;;;;;;;;;;;;	GO:0005515	protein binding	Molecular Function
XP_009115623.1	IPR001220;IPR016363;noIPR;noIPR;noIPR;noIPR;noIPR;noIPR;noIPR;noIPR;IPR001220;noIPR;noIPR;noIPR;IPR013320	DOMAIN;FAMILY;FAMILY;FAMILY;FAMILY;FAMILY;FAMILY;FAMILY;FAMILY;FAMILY;DOMAIN;DOMAIN;DOMAIN;DOMAIN;HOMOLOGOUS_SUPERFAMILY	Legume lectin domain;Legume lectin;Legume lectin;Legume lectin;Legume lectin;Legume lectin;Legume lectin;Legume lectin;Legume lectin;Legume lectin;Legume lectin domain;Legume lectin domain;Legume lectin domain;Legume lectin domain;Concanavalin A-like lectin/glucanase domain superfamily	PF00139 (PFAM);PIRSF002690 (PIRSF);G3DSA:2.60.120.200 (GENE3D);PTHR27007:SF140 (PANTHER);PTHR27007 (PANTHER);SIGNAL_PEPTIDE_N_REGION (PHOBIUS);SIGNAL_PEPTIDE_C_REGION (PHOBIUS);NON_CYTOPLASMIC_DOMAIN (PHOBIUS);SIGNAL_PEPTIDE_H_REGION (PHOBIUS);SIGNAL_PEPTIDE (PHOBIUS);cd06899 (CDD);SignalP-TM (SIGNALP_GRAM_POSITIVE);SignalP-noTM (SIGNALP_GRAM_NEGATIVE);SignalP-noTM (SIGNALP_EUK);SSF49899 (SUPERFA…	GO:0030246;GO:0030246;;;;;;;;;GO:0030246;;;;	carbohydrate binding;carbohydrate binding;;;;;;;;;carbohydrate binding;;;;	Molecular Function;Molecular Function;;;;;;;;;Molecular Function;;;;	GO:0030246	carbohydrate binding	Molecular Function
XP_009116125.1	IPR021109;IPR021109;IPR032861;IPR032799;noIPR;IPR001461;noIPR;noIPR;noIPR;noIPR;noIPR;IPR033121;noIPR;noIPR;IPR021109	HOMOLOGOUS_SUPERFAMILY;HOMOLOGOUS_SUPERFAMILY;DOMAIN;DOMAIN;DOMAIN;FAMILY;FAMILY;FAMILY;FAMILY;FAMILY;FAMILY;DOMAIN;DOMAIN;DOMAIN;HOMOLOGOUS_SUPERFAMILY	Aspartic peptidase domain superfamily;Aspartic peptidase domain superfamily;Xylanase inhibitor, N-terminal;Xylanase inhibitor, C-terminal;Xylanase inhibitor, C-terminal;Aspartic peptidase A1 family;Aspartic peptidase A1 family;Aspartic peptidase A1 family;Aspartic peptidase A1 family;Aspartic peptidase A1 family;Aspartic peptidase A1 family;Peptidase family A1 domain;Peptidase family A1 domain;Pe…	G3DSA:2.40.70.10 (GENE3D);G3DSA:2.40.70.10 (GENE3D);PF14543 (PFAM);PF14541 (PFAM);PTHR13683:SF736 (PANTHER);PTHR13683 (PANTHER);SIGNAL_PEPTIDE_C_REGION (PHOBIUS);SIGNAL_PEPTIDE_H_REGION (PHOBIUS);SIGNAL_PEPTIDE_N_REGION (PHOBIUS);NON_CYTOPLASMIC_DOMAIN (PHOBIUS);SIGNAL_PEPTIDE (PHOBIUS);PS51767 (PROSITE_PROFILES);SignalP-TM (SIGNALP_GRAM_POSITIVE);SignalP-noTM (SIGNALP_EUK);SSF50630 (SUPERFAMILY)	;;;;;GO:0004190/GO:0006508;;;;;;;;;	;;;;;aspartic-type endopeptidase activity/proteolysis;;;;;;;;;	;;;;;Molecular Function/Biological Process;;;;;;;;;	GO:0003677;GO:0004190;GO:0006508	DNA binding;aspartic-type endopeptidase activity;proteolysis	Molecular Function;Molecular Function;Biological Process	EC:3.4.99;EC:3.4.23.1;EC:3.4.23;EC:3.4.23.32;EC:3.4.23.43;EC:3.4.23.20;EC:3.4.23.25;EC:3.4.23.36;EC:3.4.23.4;EC:3.4.23.35;EC:3.4.23.5;EC:3.4.23.34;EC:3.4.23.15	Acting on peptide bonds (peptidases);Pepsin A;Acting on peptide bonds (peptidases);Scytalidopepsin B;Prepilin peptidase;Penicillopepsin;Saccharopepsin;Signal peptidase II;Chymosin;Barrierpepsin;Cathepsin D;Cathepsin E;Renin
XP_009116890.1	IPR006626;IPR000743;IPR012334;noIPR;noIPR;noIPR;noIPR;noIPR;noIPR;noIPR;noIPR;IPR011050;noIPR	REPEAT;FAMILY;HOMOLOGOUS_SUPERFAMILY;HOMOLOGOUS_SUPERFAMILY;HOMOLOGOUS_SUPERFAMILY;HOMOLOGOUS_SUPERFAMILY;HOMOLOGOUS_SUPERFAMILY;HOMOLOGOUS_SUPERFAMILY;HOMOLOGOUS_SUPERFAMILY;HOMOLOGOUS_SUPERFAMILY;HOMOLOGOUS_SUPERFAMILY;HOMOLOGOUS_SUPERFAMILY;HOMOLOGOUS_SUPERFAMILY	Parallel beta-helix repeat;Glycoside hydrolase, family 28;Pectin lyase fold;Pectin lyase fold;Pectin lyase fold;Pectin lyase fold;Pectin lyase fold;Pectin lyase fold;Pectin lyase fold;Pectin lyase fold;Pectin lyase fold;Pectin lyase fold/virulence factor;Pectin lyase fold/virulence factor	SM00710 (SMART);PF00295 (PFAM);G3DSA:2.160.20.10 (GENE3D);PTHR31339 (PANTHER);PTHR31339:SF9 (PANTHER);SIGNAL_PEPTIDE_H_REGION (PHOBIUS);NON_CYTOPLASMIC_DOMAIN (PHOBIUS);SIGNAL_PEPTIDE (PHOBIUS);SIGNAL_PEPTIDE_N_REGION (PHOBIUS);SIGNAL_PEPTIDE_C_REGION (PHOBIUS);SignalP-noTM (SIGNALP_EUK);SSF51126 (SUPERFAMILY);TMhelix (TMHMM)	;GO:0004650/GO:0005975;;;;;;;;;;;	;polygalacturonase activity/carbohydrate metabolic process;;;;;;;;;;;	;Molecular Function/Biological Process;;;;;;;;;;;	GO:0004650;GO:0005576;GO:0005975;GO:0016829;GO:0071555	polygalacturonase activity;extracellular region;carbohydrate metabolic process;lyase activity;cell wall organization	Molecular Function;Cellular Component;Biological Process;Molecular Function;Biological Process	EC:3.2.1.15	Endo-polygalacturonase
XP_009116944.1	IPR006501;IPR035513;IPR006501;IPR006501;noIPR;noIPR;noIPR;noIPR;noIPR;noIPR;noIPR;noIPR;noIPR;noIPR;IPR035513	DOMAIN;HOMOLOGOUS_SUPERFAMILY;DOMAIN;DOMAIN;DOMAIN;DOMAIN;DOMAIN;DOMAIN;DOMAIN;DOMAIN;DOMAIN;DOMAIN;DOMAIN;DOMAIN;HOMOLOGOUS_SUPERFAMILY	Pectinesterase inhibitor domain;Invertase/pectin methylesterase inhibitor domain superfamily;Pectinesterase inhibitor domain;Pectinesterase inhibitor domain;Pectinesterase inhibitor domain;Pectinesterase inhibitor domain;Pectinesterase inhibitor domain;Pectinesterase inhibitor domain;Pectinesterase inhibitor domain;Pectinesterase inhibitor domain;Pectinesterase inhibitor domain;Pectinesterase inh…	SM00856 (SMART);G3DSA:1.20.140.40 (GENE3D);PF04043 (PFAM);TIGR01614 (TIGRFAM);PTHR31080:SF86 (PANTHER);PTHR31080 (PANTHER);SIGNAL_PEPTIDE_C_REGION (PHOBIUS);SIGNAL_PEPTIDE (PHOBIUS);NON_CYTOPLASMIC_DOMAIN (PHOBIUS);SIGNAL_PEPTIDE_N_REGION (PHOBIUS);SIGNAL_PEPTIDE_H_REGION (PHOBIUS);cd15798 (CDD);SignalP-noTM (SIGNALP_EUK);SignalP-TM (SIGNALP_GRAM_POSITIVE);SSF101148 (SUPERFAMILY)	GO:0004857;;GO:0004857;GO:0004857;;;;;;;;;;;	enzyme inhibitor activity;;enzyme inhibitor activity;enzyme inhibitor activity;;;;;;;;;;;	Molecular Function;;Molecular Function;Molecular Function;;;;;;;;;;;	GO:0004857;GO:0043086	enzyme inhibitor activity;negative regulation of catalytic activity	Molecular Function;Biological Process
XP_009116991.2	noIPR;noIPR;IPR006501;IPR000070;IPR012334;IPR006501;IPR035513;IPR006501;noIPR;noIPR;IPR018040;IPR033131;noIPR;noIPR;noIPR;noIPR;noIPR;noIPR;noIPR;IPR011050;IPR035513;noIPR	null;null;DOMAIN;DOMAIN;HOMOLOGOUS_SUPERFAMILY;DOMAIN;HOMOLOGOUS_SUPERFAMILY;DOMAIN;DOMAIN;DOMAIN;ACTIVE_SITE;ACTIVE_SITE;ACTIVE_SITE;ACTIVE_SITE;ACTIVE_SITE;ACTIVE_SITE;ACTIVE_SITE;ACTIVE_SITE;ACTIVE_SITE;HOMOLOGOUS_SUPERFAMILY;HOMOLOGOUS_SUPERFAMILY;HOMOLOGOUS_SUPERFAMILY	null;null;Pectinesterase inhibitor domain;Pectinesterase, catalytic;Pectin lyase fold;Pectinesterase inhibitor domain;Invertase/pectin methylesterase inhibitor domain superfamily;Pectinesterase inhibitor domain;Pectinesterase inhibitor domain;Pectinesterase inhibitor domain;Pectinesterase, Tyr active site;Pectinesterase, Asp active site;Pectinesterase, Asp active site;Pectinesterase, Asp active s…	Coil (COILS);Coil (COILS);SM00856 (SMART);PF01095 (PFAM);G3DSA:2.160.20.10 (GENE3D);TIGR01614 (TIGRFAM);G3DSA:1.20.140.40 (GENE3D);PF04043 (PFAM);PTHR31707 (PANTHER);PTHR31707:SF193 (PANTHER);PS00800 (PROSITE_PATTERNS);PS00503 (PROSITE_PATTERNS);NON_CYTOPLASMIC_DOMAIN (PHOBIUS);SIGNAL_PEPTIDE_C_REGION (PHOBIUS);SIGNAL_PEPTIDE_N_REGION (PHOBIUS);SIGNAL_PEPTIDE_H_REGION (PHOBIUS);SIGNAL_PEPTIDE (PH…	;;GO:0004857;GO:0042545/GO:0030599;;GO:0004857;;GO:0004857;;;;;;;;;;;;;;	;;enzyme inhibitor activity;cell wall modification/pectinesterase activity;;enzyme inhibitor activity;;enzyme inhibitor activity;;;;;;;;;;;;;;	;;Molecular Function;Biological Process/Molecular Function;;Molecular Function;;Molecular Function;;;;;;;;;;;;;;	GO:0005618;GO:0005737;GO:0005886;GO:0009620;GO:0009624;GO:0016021;GO:0030599;GO:0042545;GO:0043086;GO:0045330;GO:0045490;GO:0046910;GO:0050829	cell wall;cytoplasm;plasma membrane;response to fungus;response to nematode;integral component of membrane;pectinesterase activity;cell wall modification;negative regulation of catalytic activity;aspartyl esterase activity;pectin catabolic process;pectinesterase inhibitor activity;defense response to Gram-negative bacterium	Cellular Component;Cellular Component;Cellular Component;Biological Process;Biological Process;Cellular Component;Molecular Function;Biological Process;Biological Process;Molecular Function;Biological Process;Molecular Function;Biological Process	EC:3.1.1.11;EC:3.1.1.1	Pectinesterase;Carboxylesterase
XP_009118185.2	IPR006501;IPR006501;IPR012334;IPR000070;IPR006501;IPR035513;noIPR;noIPR;noIPR;noIPR;IPR033131;IPR018040;noIPR;noIPR;noIPR;noIPR;IPR035513;IPR011050;noIPR	DOMAIN;DOMAIN;HOMOLOGOUS_SUPERFAMILY;DOMAIN;DOMAIN;HOMOLOGOUS_SUPERFAMILY;HOMOLOGOUS_SUPERFAMILY;HOMOLOGOUS_SUPERFAMILY;HOMOLOGOUS_SUPERFAMILY;HOMOLOGOUS_SUPERFAMILY;ACTIVE_SITE;ACTIVE_SITE;ACTIVE_SITE;ACTIVE_SITE;ACTIVE_SITE;ACTIVE_SITE;HOMOLOGOUS_SUPERFAMILY;HOMOLOGOUS_SUPERFAMILY;HOMOLOGOUS_SUPERFAMILY	Pectinesterase inhibitor domain;Pectinesterase inhibitor domain;Pectin lyase fold;Pectinesterase, catalytic;Pectinesterase inhibitor domain;Invertase/pectin methylesterase inhibitor domain superfamily;Invertase/pectin methylesterase inhibitor domain superfamily;Invertase/pectin methylesterase inhibitor domain superfamily;Invertase/pectin methylesterase inhibitor domain superfamily;Invertase/pecti…	SM00856 (SMART);PF04043 (PFAM);G3DSA:2.160.20.10 (GENE3D);PF01095 (PFAM);TIGR01614 (TIGRFAM);G3DSA:1.20.140.40 (GENE3D);mobidb-lite (MOBIDB_LITE);mobidb-lite (MOBIDB_LITE);PTHR31707:SF226 (PANTHER);PTHR31707 (PANTHER);PS00503 (PROSITE_PATTERNS);PS00800 (PROSITE_PATTERNS);TRANSMEMBRANE (PHOBIUS);CYTOPLASMIC_DOMAIN (PHOBIUS);NON_CYTOPLASMIC_DOMAIN (PHOBIUS);cd15799 (CDD);SSF101148 (SUPERFAMILY);SSF…	GO:0004857;GO:0004857;;GO:0030599/GO:0042545;GO:0004857;;;;;;;;;;;;;;	enzyme inhibitor activity;enzyme inhibitor activity;;pectinesterase activity/cell wall modification;enzyme inhibitor activity;;;;;;;;;;;;;;	Molecular Function;Molecular Function;;Molecular Function/Biological Process;Molecular Function;;;;;;;;;;;;;;	GO:0005576;GO:0005618;GO:0005975;GO:0009056;GO:0030234;GO:0071554	extracellular region;cell wall;carbohydrate metabolic process;catabolic process;enzyme regulator activity;cell wall organization or biogenesis	Cellular Component;Cellular Component;Biological Process;Biological Process;Molecular Function;Biological Process	EC:3.1.1.11;EC:3.1.1.1	Pectinesterase;Carboxylesterase
XP_009119033.1	IPR005819;IPR005818;IPR036388;IPR005818;noIPR;noIPR;noIPR;noIPR;noIPR;noIPR;IPR005818;IPR005818;noIPR;IPR036390	FAMILY;DOMAIN;HOMOLOGOUS_SUPERFAMILY;DOMAIN;DOMAIN;DOMAIN;DOMAIN;DOMAIN;DOMAIN;DOMAIN;DOMAIN;DOMAIN;DOMAIN;HOMOLOGOUS_SUPERFAMILY	Linker histone H1/H5;Linker histone H1/H5, domain H15;Winged helix-like DNA-binding domain superfamily;Linker histone H1/H5, domain H15;Linker histone H1/H5, domain H15;Linker histone H1/H5, domain H15;Linker histone H1/H5, domain H15;Linker histone H1/H5, domain H15;Linker histone H1/H5, domain H15;Linker histone H1/H5, domain H15;Linker histone H1/H5, domain H15;Linker histone H1/H5, domain H15…	PR00624 (PRINTS);SM00526 (SMART);G3DSA:1.10.10.10 (GENE3D);PF00538 (PFAM);mobidb-lite (MOBIDB_LITE);mobidb-lite (MOBIDB_LITE);mobidb-lite (MOBIDB_LITE);mobidb-lite (MOBIDB_LITE);PTHR11467:SF131 (PANTHER);PTHR11467 (PANTHER);PS51504 (PROSITE_PROFILES);cd00073 (CDD);SignalP-TM (SIGNALP_GRAM_POSITIVE);SSF46785 (SUPERFAMILY)	GO:0006334/GO:0000786/GO:0003677;GO:0006334/GO:0000786/GO:0003677;;GO:0006334/GO:0000786/GO:0003677;;;;;;;GO:0006334/GO:0000786/GO:0003677;GO:0006334/GO:0000786/GO:0003677;;	nucleosome assembly/nucleosome/DNA binding;nucleosome assembly/nucleosome/DNA binding;;nucleosome assembly/nucleosome/DNA binding;;;;;;;nucleosome assembly/nucleosome/DNA binding;nucleosome assembly/nucleosome/DNA binding;;	Biological Process/Cellular Component/Molecular Function;Biological Process/Cellular Component/Molecular Function;;Biological Process/Cellular Component/Molecular Function;;;;;;;Biological Process/Cellular Component/Molecular Function;Biological Process/Cellular Component/Molecular Function;;	GO:0000786;GO:0003690;GO:0005730;GO:0006334;GO:0016584;GO:0030261;GO:0031492;GO:0031936;GO:0042025;GO:0045910	nucleosome;double-stranded DNA binding;nucleolus;nucleosome assembly;nucleosome positioning;chromosome condensation;nucleosomal DNA binding;negative regulation of chromatin silencing;host cell nucleus;negative regulation of DNA recombination	Cellular Component;Molecular Function;Cellular Component;Biological Process;Biological Process;Biological Process;Molecular Function;Biological Process;Cellular Component;Biological Process
XP_009119332.1	IPR015500;IPR000209;noIPR;IPR041469;IPR036852;noIPR;IPR003137;IPR010259;IPR037045;noIPR;noIPR;noIPR;IPR023828;noIPR;noIPR;noIPR;noIPR;noIPR;noIPR;noIPR;IPR034197;noIPR;IPR036852	FAMILY;DOMAIN;DOMAIN;DOMAIN;HOMOLOGOUS_SUPERFAMILY;HOMOLOGOUS_SUPERFAMILY;DOMAIN;DOMAIN;HOMOLOGOUS_SUPERFAMILY;HOMOLOGOUS_SUPERFAMILY;HOMOLOGOUS_SUPERFAMILY;HOMOLOGOUS_SUPERFAMILY;ACTIVE_SITE;ACTIVE_SITE;ACTIVE_SITE;ACTIVE_SITE;ACTIVE_SITE;ACTIVE_SITE;ACTIVE_SITE;ACTIVE_SITE;DOMAIN;DOMAIN;HOMOLOGOUS_SUPERFAMILY	Peptidase S8, subtilisin-related;Peptidase S8/S53 domain;Peptidase S8/S53 domain;Subtilisin-like protease, fibronectin type-III domain;Peptidase S8/S53 domain superfamily;Peptidase S8/S53 domain superfamily;PA domain;Peptidase S8 propeptide/proteinase inhibitor I9;Peptidase S8 propeptide/proteinase inhibitor I9 superfamily;Peptidase S8 propeptide/proteinase inhibitor I9 superfamily;Peptidase S8 p…	PR00723 (PRINTS);PF00082 (PFAM);G3DSA:3.50.30.30 (GENE3D);PF17766 (PFAM);G3DSA:3.40.50.200 (GENE3D);G3DSA:2.60.40.2310 (GENE3D);PF02225 (PFAM);PF05922 (PFAM);G3DSA:3.30.70.80 (GENE3D);mobidb-lite (MOBIDB_LITE);PTHR10795 (PANTHER);PTHR10795:SF350 (PANTHER);PS00138 (PROSITE_PATTERNS);SIGNAL_PEPTIDE_N_REGION (PHOBIUS);SIGNAL_PEPTIDE_C_REGION (PHOBIUS);SIGNAL_PEPTIDE (PHOBIUS);SIGNAL_PEPTIDE_H_REGION…	;GO:0006508/GO:0008236;;;GO:0006508/GO:0004252;;;;;;;;;;;;;;;;;;GO:0006508/GO:0004252	;proteolysis/serine-type peptidase activity;;;proteolysis/serine-type endopeptidase activity;;;;;;;;;;;;;;;;;;proteolysis/serine-type endopeptidase activity	;Biological Process/Molecular Function;;;Biological Process/Molecular Function;;;;;;;;;;;;;;;;;;Biological Process/Molecular Function	GO:0004252;GO:0006508;GO:0009897;GO:0010103;GO:0042127	serine-type endopeptidase activity;proteolysis;external side of plasma membrane;stomatal complex morphogenesis;regulation of cell population proliferation	Molecular Function;Biological Process;Cellular Component;Biological Process;Biological Process	EC:3.4.21.73;EC:3.4.24.7;EC:3.4.21.71;EC:3.4.24.3;EC:3.4.21.34;EC:3.4.21.78;EC:3.4.21.75;EC:3.4.21.26;EC:3.4.21.27;EC:3.4.21.68;EC:3.4.21.69;EC:3.4.24.34;EC:3.4.21.41;EC:3.4.21.83;EC:3.4.21.88;EC:3.4.21.45;EC:3.4.21.89;EC:3.4.21.42;EC:3.4.19.1;EC:3.4.21.43;EC:3.4.21.87;EC:3.4.21.38;EC:3.4.21.35;EC:3.4.21.79;EC:3.4.21.36;EC:3.4.21.102;EC:3.4.21.39;EC:3.4.21;EC:3.4.21.4;EC:3.4.21.5;EC:3.4.21.92;EC:…	U-plasminogen activator;Interstitial collagenase;Pancreatic elastase II;Microbial collagenase;Plasma kallikrein;Granzyme A;Furin;Prolyl oligopeptidase;Coagulation factor XIa;T-plasminogen activator;Protein C (activated);Neutrophil collagenase;Complement subcomponent C1r;Oligopeptidase B;Repressor LexA;Complement factor I;Signal peptidase I;Complement subcomponent C1s;Acylaminoacyl-peptidase;Class…
XP_009120792.1	IPR001929;IPR006045;IPR014710;IPR006045;noIPR;noIPR;IPR019780;noIPR;noIPR;noIPR;noIPR;noIPR;noIPR;noIPR;noIPR;IPR011051	FAMILY;DOMAIN;HOMOLOGOUS_SUPERFAMILY;DOMAIN;DOMAIN;DOMAIN;BINDING_SITE;BINDING_SITE;BINDING_SITE;BINDING_SITE;BINDING_SITE;BINDING_SITE;BINDING_SITE;BINDING_SITE;BINDING_SITE;HOMOLOGOUS_SUPERFAMILY	Germin;Cupin 1;RmlC-like jelly roll fold;Cupin 1;Cupin 1;Cupin 1;Germin, manganese binding site;Germin, manganese binding site;Germin, manganese binding site;Germin, manganese binding site;Germin, manganese binding site;Germin, manganese binding site;Germin, manganese binding site;Germin, manganese binding site;Germin, manganese binding site;RmlC-like cupin domain superfamily	PR00325 (PRINTS);SM00835 (SMART);G3DSA:2.60.120.10 (GENE3D);PF00190 (PFAM);PTHR31238 (PANTHER);PTHR31238:SF153 (PANTHER);PS00725 (PROSITE_PATTERNS);SIGNAL_PEPTIDE_C_REGION (PHOBIUS);SIGNAL_PEPTIDE (PHOBIUS);SIGNAL_PEPTIDE_H_REGION (PHOBIUS);NON_CYTOPLASMIC_DOMAIN (PHOBIUS);SIGNAL_PEPTIDE_N_REGION (PHOBIUS);SignalP-noTM (SIGNALP_GRAM_NEGATIVE);SignalP-noTM (SIGNALP_EUK);SignalP-TM (SIGNALP_GRAM_PO…	GO:0030145;GO:0045735;;GO:0045735;;;GO:0030145;;;;;;;;;	manganese ion binding;nutrient reservoir activity;;nutrient reservoir activity;;;manganese ion binding;;;;;;;;;	Molecular Function;Molecular Function;;Molecular Function;;;Molecular Function;;;;;;;;;	GO:0005618;GO:0009409;GO:0030145;GO:0031012;GO:0045735;GO:0050162;GO:0055114	cell wall;response to cold;manganese ion binding;extracellular matrix;nutrient reservoir activity;oxalate oxidase activity;oxidation-reduction process	Cellular Component;Biological Process;Molecular Function;Cellular Component;Molecular Function;Molecular Function;Biological Process	EC:1.2.3.4	Oxalate oxidase
XP_009120892	IPR032675;IPR013210;noIPR;noIPR;noIPR;noIPR;noIPR;noIPR;noIPR;noIPR;noIPR;noIPR	HOMOLOGOUS_SUPERFAMILY;DOMAIN;DOMAIN;DOMAIN;DOMAIN;DOMAIN;DOMAIN;DOMAIN;DOMAIN;DOMAIN;DOMAIN;DOMAIN	Leucine-rich repeat domain superfamily;Leucine-rich repeat-containing N-terminal, plant-type;Leucine-rich repeat-containing N-terminal, plant-type;Leucine-rich repeat-containing N-terminal, plant-type;Leucine-rich repeat-containing N-terminal, plant-type;Leucine-rich repeat-containing N-terminal, plant-type;Leucine-rich repeat-containing N-terminal, plant-type;Leucine-rich repeat-containing N-ter…	G3DSA:3.80.10.10 (GENE3D);PF08263 (PFAM);PTHR48059 (PANTHER);NON_CYTOPLASMIC_DOMAIN (PHOBIUS);SIGNAL_PEPTIDE_H_REGION (PHOBIUS);SIGNAL_PEPTIDE_C_REGION (PHOBIUS);SIGNAL_PEPTIDE (PHOBIUS);SIGNAL_PEPTIDE_N_REGION (PHOBIUS);SignalP-noTM (SIGNALP_EUK);SignalP-TM (SIGNALP_GRAM_POSITIVE);SignalP-noTM (SIGNALP_GRAM_NEGATIVE);SSF52058 (SUPERFAMILY)	;;;;;;;;;;;	;;;;;;;;;;;	;;;;;;;;;;;	GO:0005886;GO:0008134;GO:0048471;GO:0048510;GO:0048574	plasma membrane;transcription factor binding;perinuclear region of cytoplasm;regulation of timing of transition from vegetative to reproductive phase;long-day photoperiodism, flowering	Cellular Component;Molecular Function;Cellular Component;Biological Process;Biological Process
XP_009121037.2	IPR038071;IPR038071;IPR006276;IPR002629;IPR013215;IPR006276;noIPR;noIPR;IPR006276;noIPR;noIPR;IPR038071;IPR038071	HOMOLOGOUS_SUPERFAMILY;HOMOLOGOUS_SUPERFAMILY;FAMILY;DOMAIN;DOMAIN;FAMILY;FAMILY;FAMILY;FAMILY;FAMILY;FAMILY;HOMOLOGOUS_SUPERFAMILY;HOMOLOGOUS_SUPERFAMILY	UROD/MetE-like superfamily;UROD/MetE-like superfamily;Cobalamin-independent methionine synthase;Cobalamin-independent methionine synthase MetE, C-terminal/archaeal;Cobalamin-independent methionine synthase MetE, N-terminal;Cobalamin-independent methionine synthase;Cobalamin-independent methionine synthase;Cobalamin-independent methionine synthase;Cobalamin-independent methionine synthase;Cobalami…	G3DSA:3.20.20.210 (GENE3D);G3DSA:3.20.20.210 (GENE3D);TIGR01371 (TIGRFAM);PF01717 (PFAM);PF08267 (PFAM);PIRSF000382 (PIRSF);PTHR30519 (PANTHER);PTHR30519:SF21 (PANTHER);MF_00172 (HAMAP);cd03311 (CDD);cd03312 (CDD);SSF51726 (SUPERFAMILY);SSF51726 (SUPERFAMILY)	;;GO:0009086/GO:0003871/GO:0008270;GO:0009086/GO:0003871/GO:0008270;GO:0008652/GO:0003871/GO:0008270;GO:0009086/GO:0003871/GO:0008270;;;GO:0009086/GO:0003871/GO:0008270;;;;	;;methionine biosynthetic process/5-methyltetrahydropteroyltriglutamate-homocysteine S-methyltransferase activity/zinc ion binding;methionine biosynthetic process/5-methyltetrahydropteroyltriglutamate-homocysteine S-methyltransferase activity/zinc ion binding;cellular amino acid biosynthetic process/5-methyltetrahydropteroyltriglutamate-homocysteine S-methyltransferase activity/zinc ion binding;m…	;;Biological Process/Molecular Function/Molecular Function;Biological Process/Molecular Function/Molecular Function;Biological Process/Molecular Function/Molecular Function;Biological Process/Molecular Function/Molecular Function;;;Biological Process/Molecular Function/Molecular Function;;;;	GO:0003871;GO:0005774;GO:0005777;GO:0005829;GO:0005886;GO:0006346;GO:0008270;GO:0008705;GO:0009086;GO:0009506;GO:0009570;GO:0010043;GO:0046686;GO:0051574	5-methyltetrahydropteroyltriglutamate-homocysteine S-methyltransferase activity;vacuolar membrane;peroxisome;cytosol;plasma membrane;DNA methylation-dependent heterochromatin assembly;zinc ion binding;methionine synthase activity;methionine biosynthetic process;plasmodesma;chloroplast stroma;response to zinc ion;response to cadmium ion;positive regulation of histone H3-K9 methylation	Molecular Function;Cellular Component;Cellular Component;Cellular Component;Cellular Component;Biological Process;Molecular Function;Molecular Function;Biological Process;Cellular Component;Cellular Component;Biological Process;Biological Process;Biological Process	EC:2.1.1.13;EC:2.1.1.14	Methionine synthase;5-methyltetrahydropteroyltriglutamate--homocysteine S-methyltransferase
XP_009122022.1	IPR001461;IPR021109;IPR032799;IPR021109;IPR032861;IPR001461;noIPR;noIPR;noIPR;noIPR;noIPR;noIPR;IPR033121;IPR033873;IPR021109	FAMILY;HOMOLOGOUS_SUPERFAMILY;DOMAIN;HOMOLOGOUS_SUPERFAMILY;DOMAIN;FAMILY;FAMILY;FAMILY;FAMILY;FAMILY;FAMILY;FAMILY;DOMAIN;DOMAIN;HOMOLOGOUS_SUPERFAMILY	Aspartic peptidase A1 family;Aspartic peptidase domain superfamily;Xylanase inhibitor, C-terminal;Aspartic peptidase domain superfamily;Xylanase inhibitor, N-terminal;Aspartic peptidase A1 family;Aspartic peptidase A1 family;Aspartic peptidase A1 family;Aspartic peptidase A1 family;Aspartic peptidase A1 family;Aspartic peptidase A1 family;Aspartic peptidase A1 family;Peptidase family A1 domain;CN…	PR00792 (PRINTS);G3DSA:2.40.70.10 (GENE3D);PF14541 (PFAM);G3DSA:2.40.70.10 (GENE3D);PF14543 (PFAM);PTHR13683 (PANTHER);PTHR13683:SF750 (PANTHER);SIGNAL_PEPTIDE (PHOBIUS);SIGNAL_PEPTIDE_C_REGION (PHOBIUS);NON_CYTOPLASMIC_DOMAIN (PHOBIUS);SIGNAL_PEPTIDE_N_REGION (PHOBIUS);SIGNAL_PEPTIDE_H_REGION (PHOBIUS);PS51767 (PROSITE_PROFILES);cd05472 (CDD);SSF50630 (SUPERFAMILY)	GO:0006508/GO:0004190;;;;;GO:0006508/GO:0004190;;;;;;;;;	proteolysis/aspartic-type endopeptidase activity;;;;;proteolysis/aspartic-type endopeptidase activity;;;;;;;;;	Biological Process/Molecular Function;;;;;Biological Process/Molecular Function;;;;;;;;;	GO:0004190;GO:0006508	aspartic-type endopeptidase activity;proteolysis	Molecular Function;Biological Process	EC:3.4.99;EC:3.4.23.1;EC:3.4.23;EC:3.4.23.32;EC:3.4.23.43;EC:3.4.23.20;EC:3.4.23.25;EC:3.4.23.36;EC:3.4.23.4;EC:3.4.23.35;EC:3.4.23.5;EC:3.4.23.34;EC:3.4.23.15	Acting on peptide bonds (peptidases);Pepsin A;Acting on peptide bonds (peptidases);Scytalidopepsin B;Prepilin peptidase;Penicillopepsin;Saccharopepsin;Signal peptidase II;Chymosin;Barrierpepsin;Cathepsin D;Cathepsin E;Renin
XP_009122041.1	IPR026891;IPR002772;IPR036962;IPR013783;IPR036881;IPR026891;IPR001764;noIPR;noIPR;noIPR;noIPR;noIPR;noIPR;noIPR;noIPR;noIPR;noIPR;IPR017853;IPR036881	DOMAIN;DOMAIN;HOMOLOGOUS_SUPERFAMILY;HOMOLOGOUS_SUPERFAMILY;HOMOLOGOUS_SUPERFAMILY;DOMAIN;DOMAIN;DOMAIN;DOMAIN;DOMAIN;DOMAIN;DOMAIN;DOMAIN;DOMAIN;DOMAIN;DOMAIN;DOMAIN;HOMOLOGOUS_SUPERFAMILY;HOMOLOGOUS_SUPERFAMILY	Fibronectin type III-like domain;Glycoside hydrolase family 3 C-terminal domain;Glycoside hydrolase, family 3, N-terminal domain superfamily;Immunoglobulin-like fold;Glycoside hydrolase family 3 C-terminal domain superfamily;Fibronectin type III-like domain;Glycoside hydrolase, family 3, N-terminal;Glycoside hydrolase, family 3, N-terminal;Glycoside hydrolase, family 3, N-terminal;Glycoside hydro…	SM01217 (SMART);PF01915 (PFAM);G3DSA:3.20.20.300 (GENE3D);G3DSA:2.60.40.10 (GENE3D);G3DSA:3.40.50.1700 (GENE3D);PF14310 (PFAM);PF00933 (PFAM);PTHR42721 (PANTHER);PTHR42721:SF1 (PANTHER);SIGNAL_PEPTIDE_H_REGION (PHOBIUS);SIGNAL_PEPTIDE (PHOBIUS);SIGNAL_PEPTIDE_N_REGION (PHOBIUS);SIGNAL_PEPTIDE_C_REGION (PHOBIUS);NON_CYTOPLASMIC_DOMAIN (PHOBIUS);SignalP-noTM (SIGNALP_EUK);SignalP-TM (SIGNALP_GRAM_P…	;GO:0005975/GO:0004553;GO:0004553/GO:0005975;;GO:0004553/GO:0005975;;GO:0004553/GO:0005975;;;;;;;;;;;;GO:0004553/GO:0005975	;carbohydrate metabolic process/hydrolase activity, hydrolyzing O-glycosyl compounds;hydrolase activity, hydrolyzing O-glycosyl compounds/carbohydrate metabolic process;;hydrolase activity, hydrolyzing O-glycosyl compounds/carbohydrate metabolic process;;hydrolase activity, hydrolyzing O-glycosyl compounds/carbohydrate metabolic process;;;;;;;;;;;;hydrolase activity, hydrolyzing O-glycosyl compou…	;Biological Process/Molecular Function;Molecular Function/Biological Process;;Molecular Function/Biological Process;;Molecular Function/Biological Process;;;;;;;;;;;;Molecular Function/Biological Process	GO:0005576;GO:0005774;GO:0009044;GO:0031222;GO:0045493;GO:0046556	extracellular region;vacuolar membrane;xylan 1,4-beta-xylosidase activity;arabinan catabolic process;xylan catabolic process;alpha-L-arabinofuranosidase activity	Cellular Component;Cellular Component;Molecular Function;Biological Process;Biological Process;Molecular Function	EC:3.2.1.55;EC:3.2.1.37	Non-reducing end alpha-L-arabinofuranosidase;Xylan 1,4-beta-xylosidase
XP_009122387.1	IPR032799;IPR021109;IPR021109;IPR032861;IPR001461;noIPR;noIPR;noIPR;noIPR;noIPR;noIPR;IPR033121;noIPR;IPR021109	DOMAIN;HOMOLOGOUS_SUPERFAMILY;HOMOLOGOUS_SUPERFAMILY;DOMAIN;FAMILY;FAMILY;FAMILY;FAMILY;FAMILY;FAMILY;FAMILY;DOMAIN;DOMAIN;HOMOLOGOUS_SUPERFAMILY	Xylanase inhibitor, C-terminal;Aspartic peptidase domain superfamily;Aspartic peptidase domain superfamily;Xylanase inhibitor, N-terminal;Aspartic peptidase A1 family;Aspartic peptidase A1 family;Aspartic peptidase A1 family;Aspartic peptidase A1 family;Aspartic peptidase A1 family;Aspartic peptidase A1 family;Aspartic peptidase A1 family;Peptidase family A1 domain;Peptidase family A1 domain;Aspa…	PF14541 (PFAM);G3DSA:2.40.70.10 (GENE3D);G3DSA:2.40.70.10 (GENE3D);PF14543 (PFAM);PTHR13683 (PANTHER);PTHR13683:SF736 (PANTHER);SIGNAL_PEPTIDE_N_REGION (PHOBIUS);SIGNAL_PEPTIDE_H_REGION (PHOBIUS);NON_CYTOPLASMIC_DOMAIN (PHOBIUS);SIGNAL_PEPTIDE_C_REGION (PHOBIUS);SIGNAL_PEPTIDE (PHOBIUS);PS51767 (PROSITE_PROFILES);SignalP-noTM (SIGNALP_EUK);SSF50630 (SUPERFAMILY)	;;;;GO:0006508/GO:0004190;;;;;;;;;	;;;;proteolysis/aspartic-type endopeptidase activity;;;;;;;;;	;;;;Biological Process/Molecular Function;;;;;;;;;	GO:0003677;GO:0004190;GO:0005618;GO:0006508	DNA binding;aspartic-type endopeptidase activity;cell wall;proteolysis	Molecular Function;Molecular Function;Cellular Component;Biological Process	EC:3.4.99;EC:3.4.23.1;EC:3.4.23;EC:3.4.23.32;EC:3.4.23.43;EC:3.4.23.20;EC:3.4.23.25;EC:3.4.23.36;EC:3.4.23.4;EC:3.4.23.35;EC:3.4.23.5;EC:3.4.23.34;EC:3.4.23.15	Acting on peptide bonds (peptidases);Pepsin A;Acting on peptide bonds (peptidases);Scytalidopepsin B;Prepilin peptidase;Penicillopepsin;Saccharopepsin;Signal peptidase II;Chymosin;Barrierpepsin;Cathepsin D;Cathepsin E;Renin
XP_009122517.1	IPR006766;IPR006766;noIPR;noIPR;noIPR;noIPR;noIPR;noIPR;noIPR;noIPR;noIPR;noIPR	FAMILY;FAMILY;FAMILY;FAMILY;FAMILY;FAMILY;FAMILY;FAMILY;FAMILY;FAMILY;FAMILY;FAMILY	Protein EXORDIUM-like;Protein EXORDIUM-like;Protein EXORDIUM-like;Protein EXORDIUM-like;Protein EXORDIUM-like;Protein EXORDIUM-like;Protein EXORDIUM-like;Protein EXORDIUM-like;Protein EXORDIUM-like;Protein EXORDIUM-like;Protein EXORDIUM-like;Protein EXORDIUM-like	PF04674 (PFAM);PTHR31279 (PANTHER);PTHR31279:SF43 (PANTHER);SIGNAL_PEPTIDE_H_REGION (PHOBIUS);SIGNAL_PEPTIDE_N_REGION (PHOBIUS);SIGNAL_PEPTIDE_C_REGION (PHOBIUS);SIGNAL_PEPTIDE (PHOBIUS);NON_CYTOPLASMIC_DOMAIN (PHOBIUS);SignalP-TM (SIGNALP_GRAM_POSITIVE);SignalP-noTM (SIGNALP_EUK);SignalP-noTM (SIGNALP_GRAM_NEGATIVE);TMhelix (TMHMM)	;;;;;;;;;;;	;;;;;;;;;;;	;;;;;;;;;;;	GO:0002239;GO:0005615;GO:0005829;GO:0009506	response to oomycetes;extracellular space;cytosol;plasmodesma	Biological Process;Cellular Component;Cellular Component;Cellular Component
XP_009123219.1	IPR001360;IPR001360;noIPR;noIPR;IPR001360;IPR033132;IPR018120;noIPR;noIPR;noIPR;noIPR;noIPR;noIPR;noIPR;IPR017853	FAMILY;FAMILY;FAMILY;FAMILY;FAMILY;CONSERVED_SITE;ACTIVE_SITE;ACTIVE_SITE;ACTIVE_SITE;ACTIVE_SITE;ACTIVE_SITE;ACTIVE_SITE;ACTIVE_SITE;ACTIVE_SITE;HOMOLOGOUS_SUPERFAMILY	Glycoside hydrolase family 1;Glycoside hydrolase family 1;Glycoside hydrolase family 1;Glycoside hydrolase family 1;Glycoside hydrolase family 1;Glycosyl hydrolases family 1, N-terminal conserved site;Glycoside hydrolase family 1, active site;Glycoside hydrolase family 1, active site;Glycoside hydrolase family 1, active site;Glycoside hydrolase family 1, active site;Glycoside hydrolase family 1, …	PR00131 (PRINTS);PF00232 (PFAM);G3DSA:3.20.20.80 (GENE3D);PTHR10353:SF182 (PANTHER);PTHR10353 (PANTHER);PS00653 (PROSITE_PATTERNS);PS00572 (PROSITE_PATTERNS);NON_CYTOPLASMIC_DOMAIN (PHOBIUS);SIGNAL_PEPTIDE (PHOBIUS);SIGNAL_PEPTIDE_C_REGION (PHOBIUS);SIGNAL_PEPTIDE_N_REGION (PHOBIUS);SIGNAL_PEPTIDE_H_REGION (PHOBIUS);PS51257 (PROSITE_PROFILES);SignalP-noTM (SIGNALP_EUK);SSF51445 (SUPERFAMILY)	GO:0004553/GO:0005975;GO:0004553/GO:0005975;;;GO:0004553/GO:0005975;;;;;;;;;;	hydrolase activity, hydrolyzing O-glycosyl compounds/carbohydrate metabolic process;hydrolase activity, hydrolyzing O-glycosyl compounds/carbohydrate metabolic process;;;hydrolase activity, hydrolyzing O-glycosyl compounds/carbohydrate metabolic process;;;;;;;;;;	Molecular Function/Biological Process;Molecular Function/Biological Process;;;Molecular Function/Biological Process;;;;;;;;;;	GO:0005975;GO:0008422;GO:0019137;GO:0102799	carbohydrate metabolic process;beta-glucosidase activity;thioglucosidase activity;glucosinolate glucohydrolase activity	Biological Process;Molecular Function;Molecular Function;Molecular Function	EC:3.2.1.147;EC:3.2.1.21	Thioglucosidase;Beta-glucosidase
XP_009123288.1	IPR003172;noIPR;IPR003172;IPR039670;noIPR;noIPR;noIPR;noIPR;noIPR;noIPR;IPR033917;noIPR;IPR014756	DOMAIN;DOMAIN;DOMAIN;FAMILY;FAMILY;FAMILY;FAMILY;FAMILY;FAMILY;FAMILY;DOMAIN;DOMAIN;HOMOLOGOUS_SUPERFAMILY	MD-2-related lipid-recognition domain;MD-2-related lipid-recognition domain;MD-2-related lipid-recognition domain;Sterol transport protein NPC2-like;Sterol transport protein NPC2-like;Sterol transport protein NPC2-like;Sterol transport protein NPC2-like;Sterol transport protein NPC2-like;Sterol transport protein NPC2-like;Sterol transport protein NPC2-like;ML domain, phosphatidylinositol/phosphat…	SM00737 (SMART);G3DSA:2.60.40.770 (GENE3D);PF02221 (PFAM);PTHR11306 (PANTHER);PTHR11306:SF50 (PANTHER);SIGNAL_PEPTIDE_C_REGION (PHOBIUS);NON_CYTOPLASMIC_DOMAIN (PHOBIUS);SIGNAL_PEPTIDE_H_REGION (PHOBIUS);SIGNAL_PEPTIDE_N_REGION (PHOBIUS);SIGNAL_PEPTIDE (PHOBIUS);cd00917 (CDD);SignalP-noTM (SIGNALP_EUK);SSF81296 (SUPERFAMILY)	;;;;;;;;;;GO:0032366;;	;;;;;;;;;;intracellular sterol transport;;	;;;;;;;;;;Biological Process;;	GO:0005618;GO:0031225;GO:0032366;GO:0032934	cell wall;anchored component of membrane;intracellular sterol transport;sterol binding	Cellular Component;Cellular Component;Biological Process;Molecular Function
XP_009124841.1	IPR000010;IPR000010;noIPR;noIPR;noIPR;noIPR;noIPR;noIPR;noIPR;noIPR;IPR000010;noIPR;noIPR;noIPR	DOMAIN;DOMAIN;DOMAIN;DOMAIN;DOMAIN;DOMAIN;DOMAIN;DOMAIN;DOMAIN;DOMAIN;DOMAIN;DOMAIN;DOMAIN;DOMAIN	Cystatin domain;Cystatin domain;Cystatin domain;Cystatin domain;Cystatin domain;Cystatin domain;Cystatin domain;Cystatin domain;Cystatin domain;Cystatin domain;Cystatin domain;Cystatin domain;Cystatin domain;Cystatin domain	SM00043 (SMART);PF16845 (PFAM);G3DSA:3.10.450.10 (GENE3D);PTHR47364:SF5 (PANTHER);PTHR47364 (PANTHER);SIGNAL_PEPTIDE_H_REGION (PHOBIUS);NON_CYTOPLASMIC_DOMAIN (PHOBIUS);SIGNAL_PEPTIDE (PHOBIUS);SIGNAL_PEPTIDE_N_REGION (PHOBIUS);SIGNAL_PEPTIDE_C_REGION (PHOBIUS);cd00042 (CDD);SignalP-noTM (SIGNALP_EUK);SignalP-TM (SIGNALP_GRAM_POSITIVE);SSF54403 (SUPERFAMILY)	GO:0004869;GO:0004869;;;;;;;;;GO:0004869;;;	cysteine-type endopeptidase inhibitor activity;cysteine-type endopeptidase inhibitor activity;;;;;;;;;cysteine-type endopeptidase inhibitor activity;;;	Molecular Function;Molecular Function;;;;;;;;;Molecular Function;;;	GO:0004869;GO:0005618;GO:0005829;GO:0009506;GO:0010951	cysteine-type endopeptidase inhibitor activity;cell wall;cytosol;plasmodesma;negative regulation of endopeptidase activity	Molecular Function;Cellular Component;Cellular Component;Cellular Component;Biological Process
XP_009125277.2	IPR001461;IPR021109;IPR032861;IPR032799;IPR021109;noIPR;IPR001461;IPR001969;noIPR;noIPR;noIPR;noIPR;noIPR;IPR033121;IPR033873;noIPR;noIPR;IPR021109;noIPR	FAMILY;HOMOLOGOUS_SUPERFAMILY;DOMAIN;DOMAIN;HOMOLOGOUS_SUPERFAMILY;HOMOLOGOUS_SUPERFAMILY;FAMILY;ACTIVE_SITE;ACTIVE_SITE;ACTIVE_SITE;ACTIVE_SITE;ACTIVE_SITE;ACTIVE_SITE;DOMAIN;DOMAIN;DOMAIN;DOMAIN;HOMOLOGOUS_SUPERFAMILY;HOMOLOGOUS_SUPERFAMILY	Aspartic peptidase A1 family;Aspartic peptidase domain superfamily;Xylanase inhibitor, N-terminal;Xylanase inhibitor, C-terminal;Aspartic peptidase domain superfamily;Aspartic peptidase domain superfamily;Aspartic peptidase A1 family;Aspartic peptidase, active site;Aspartic peptidase, active site;Aspartic peptidase, active site;Aspartic peptidase, active site;Aspartic peptidase, active site;Aspar…	PR00792 (PRINTS);G3DSA:2.40.70.10 (GENE3D);PF14543 (PFAM);PF14541 (PFAM);G3DSA:2.40.70.10 (GENE3D);PTHR13683:SF750 (PANTHER);PTHR13683 (PANTHER);PS00141 (PROSITE_PATTERNS);NON_CYTOPLASMIC_DOMAIN (PHOBIUS);SIGNAL_PEPTIDE (PHOBIUS);SIGNAL_PEPTIDE_H_REGION (PHOBIUS);SIGNAL_PEPTIDE_N_REGION (PHOBIUS);SIGNAL_PEPTIDE_C_REGION (PHOBIUS);PS51767 (PROSITE_PROFILES);cd05472 (CDD);SignalP-TM (SIGNALP_GRAM_P…	GO:0006508/GO:0004190;;;;;;GO:0006508/GO:0004190;GO:0006508/GO:0004190;;;;;;;;;;;	proteolysis/aspartic-type endopeptidase activity;;;;;;proteolysis/aspartic-type endopeptidase activity;proteolysis/aspartic-type endopeptidase activity;;;;;;;;;;;	Biological Process/Molecular Function;;;;;;Biological Process/Molecular Function;Biological Process/Molecular Function;;;;;;;;;;;	GO:0004190;GO:0006508	aspartic-type endopeptidase activity;proteolysis	Molecular Function;Biological Process	EC:3.4.99;EC:3.4.23.1;EC:3.4.23;EC:3.4.23.32;EC:3.4.23.43;EC:3.4.23.20;EC:3.4.23.25;EC:3.4.23.36;EC:3.4.23.4;EC:3.4.23.35;EC:3.4.23.5;EC:3.4.23.34;EC:3.4.23.15	Acting on peptide bonds (peptidases);Pepsin A;Acting on peptide bonds (peptidases);Scytalidopepsin B;Prepilin peptidase;Penicillopepsin;Saccharopepsin;Signal peptidase II;Chymosin;Barrierpepsin;Cathepsin D;Cathepsin E;Renin
XP_009125760.1	IPR006766;IPR006766;noIPR;noIPR;noIPR;noIPR;noIPR;noIPR;noIPR;noIPR;noIPR;noIPR	FAMILY;FAMILY;FAMILY;FAMILY;FAMILY;FAMILY;FAMILY;FAMILY;FAMILY;FAMILY;FAMILY;FAMILY	Protein EXORDIUM-like;Protein EXORDIUM-like;Protein EXORDIUM-like;Protein EXORDIUM-like;Protein EXORDIUM-like;Protein EXORDIUM-like;Protein EXORDIUM-like;Protein EXORDIUM-like;Protein EXORDIUM-like;Protein EXORDIUM-like;Protein EXORDIUM-like;Protein EXORDIUM-like	PF04674 (PFAM);PTHR31279 (PANTHER);PTHR31279:SF43 (PANTHER);SIGNAL_PEPTIDE_N_REGION (PHOBIUS);SIGNAL_PEPTIDE_C_REGION (PHOBIUS);NON_CYTOPLASMIC_DOMAIN (PHOBIUS);SIGNAL_PEPTIDE (PHOBIUS);SIGNAL_PEPTIDE_H_REGION (PHOBIUS);SignalP-TM (SIGNALP_GRAM_POSITIVE);SignalP-noTM (SIGNALP_EUK);SignalP-noTM (SIGNALP_GRAM_NEGATIVE);TMhelix (TMHMM)	;;;;;;;;;;;	;;;;;;;;;;;	;;;;;;;;;;;
XP_009125805.1	IPR006946;IPR008979;noIPR;noIPR;noIPR;noIPR;noIPR;noIPR;noIPR;noIPR;IPR008979;noIPR	DOMAIN;HOMOLOGOUS_SUPERFAMILY;HOMOLOGOUS_SUPERFAMILY;HOMOLOGOUS_SUPERFAMILY;HOMOLOGOUS_SUPERFAMILY;HOMOLOGOUS_SUPERFAMILY;HOMOLOGOUS_SUPERFAMILY;HOMOLOGOUS_SUPERFAMILY;HOMOLOGOUS_SUPERFAMILY;HOMOLOGOUS_SUPERFAMILY;HOMOLOGOUS_SUPERFAMILY;HOMOLOGOUS_SUPERFAMILY	Domain of unknown function DUF642;Galactose-binding-like domain superfamily;Galactose-binding-like domain superfamily;Galactose-binding-like domain superfamily;Galactose-binding-like domain superfamily;Galactose-binding-like domain superfamily;Galactose-binding-like domain superfamily;Galactose-binding-like domain superfamily;Galactose-binding-like domain superfamily;Galactose-binding-like domain…	PF04862 (PFAM);G3DSA:2.60.120.260 (GENE3D);PTHR31265 (PANTHER);PTHR31265:SF29 (PANTHER);SIGNAL_PEPTIDE_H_REGION (PHOBIUS);NON_CYTOPLASMIC_DOMAIN (PHOBIUS);SIGNAL_PEPTIDE (PHOBIUS);SIGNAL_PEPTIDE_N_REGION (PHOBIUS);SIGNAL_PEPTIDE_C_REGION (PHOBIUS);SignalP-noTM (SIGNALP_EUK);SSF49785 (SUPERFAMILY);TMhelix (TMHMM)	;;;;;;;;;;;	;;;;;;;;;;;	;;;;;;;;;;;	GO:0005515	protein binding	Molecular Function
XP_009126460.1	IPR001929;IPR006045;IPR006045;IPR011051;IPR014710;noIPR;noIPR;noIPR;noIPR;noIPR;noIPR;noIPR;noIPR;noIPR;noIPR	FAMILY;DOMAIN;DOMAIN;HOMOLOGOUS_SUPERFAMILY;HOMOLOGOUS_SUPERFAMILY;DOMAIN;DOMAIN;DOMAIN;DOMAIN;DOMAIN;DOMAIN;DOMAIN;DOMAIN;DOMAIN;DOMAIN	Germin;Cupin 1;Cupin 1;RmlC-like cupin domain superfamily;RmlC-like jelly roll fold;Cupin 1;Cupin 1;Cupin 1;Cupin 1;Cupin 1;Cupin 1;Cupin 1;Cupin 1;Cupin 1;Cupin 1	PR00325 (PRINTS);SM00835 (SMART);PF00190 (PFAM);SSF51182 (SUPERFAMILY);G3DSA:2.60.120.10 (GENE3D);PTHR31238 (PANTHER);PTHR31238:SF153 (PANTHER);SIGNAL_PEPTIDE_H_REGION (PHOBIUS);NON_CYTOPLASMIC_DOMAIN (PHOBIUS);SIGNAL_PEPTIDE_N_REGION (PHOBIUS);SIGNAL_PEPTIDE (PHOBIUS);SIGNAL_PEPTIDE_C_REGION (PHOBIUS);SignalP-noTM (SIGNALP_EUK);SignalP-noTM (SIGNALP_GRAM_NEGATIVE);SignalP-TM (SIGNALP_GRAM_POSITI…	GO:0030145;GO:0045735;GO:0045735;;;;;;;;;;;;	manganese ion binding;nutrient reservoir activity;nutrient reservoir activity;;;;;;;;;;;;	Molecular Function;Molecular Function;Molecular Function;;;;;;;;;;;;	GO:0005618;GO:0009409;GO:0030145;GO:0031012;GO:0045735	cell wall;response to cold;manganese ion binding;extracellular matrix;nutrient reservoir activity	Cellular Component;Biological Process;Molecular Function;Cellular Component;Molecular Function
XP_009126572.1	IPR008758;IPR042269;IPR029058;noIPR;noIPR;noIPR;noIPR;noIPR;noIPR;noIPR;noIPR;IPR029058	FAMILY;HOMOLOGOUS_SUPERFAMILY;HOMOLOGOUS_SUPERFAMILY;HOMOLOGOUS_SUPERFAMILY;HOMOLOGOUS_SUPERFAMILY;HOMOLOGOUS_SUPERFAMILY;HOMOLOGOUS_SUPERFAMILY;HOMOLOGOUS_SUPERFAMILY;HOMOLOGOUS_SUPERFAMILY;HOMOLOGOUS_SUPERFAMILY;HOMOLOGOUS_SUPERFAMILY;HOMOLOGOUS_SUPERFAMILY	Peptidase S28;Serine carboxypeptidase S28, SKS domain;Alpha/Beta hydrolase fold;Alpha/Beta hydrolase fold;Alpha/Beta hydrolase fold;Alpha/Beta hydrolase fold;Alpha/Beta hydrolase fold;Alpha/Beta hydrolase fold;Alpha/Beta hydrolase fold;Alpha/Beta hydrolase fold;Alpha/Beta hydrolase fold;Alpha/Beta hydrolase fold	PF05577 (PFAM);G3DSA:1.20.120.980 (GENE3D);G3DSA:3.40.50.1820 (GENE3D);PTHR11010:SF96 (PANTHER);PTHR11010 (PANTHER);SIGNAL_PEPTIDE (PHOBIUS);SIGNAL_PEPTIDE_H_REGION (PHOBIUS);SIGNAL_PEPTIDE_C_REGION (PHOBIUS);NON_CYTOPLASMIC_DOMAIN (PHOBIUS);SIGNAL_PEPTIDE_N_REGION (PHOBIUS);SignalP-noTM (SIGNALP_EUK);SSF53474 (SUPERFAMILY)	GO:0006508/GO:0008236;;;;;;;;;;;	proteolysis/serine-type peptidase activity;;;;;;;;;;;	Biological Process/Molecular Function;;;;;;;;;;;	GO:0004180;GO:0006508;GO:0008236;GO:0008239	carboxypeptidase activity;proteolysis;serine-type peptidase activity;dipeptidyl-peptidase activity	Molecular Function;Biological Process;Molecular Function;Molecular Function	EC:3.4.17.11;EC:3.4.11;EC:3.4.11.21;EC:3.4.14.4;EC:3.4.11.6;EC:3.4.11.5;EC:3.4.11.9;EC:3.4.14.11	Glutamate carboxypeptidase;Acting on peptide bonds (peptidases);Aspartyl aminopeptidase;Dipeptidyl-peptidase III;Aminopeptidase B;Prolyl aminopeptidase;Xaa-Pro aminopeptidase;Xaa-Pro dipeptidyl-peptidase
XP_009127491.1	IPR001563;IPR029058;noIPR;IPR001563;IPR001563;noIPR;IPR018202;noIPR;noIPR;noIPR;IPR029058	FAMILY;HOMOLOGOUS_SUPERFAMILY;HOMOLOGOUS_SUPERFAMILY;FAMILY;FAMILY;FAMILY;ACTIVE_SITE;ACTIVE_SITE;ACTIVE_SITE;ACTIVE_SITE;HOMOLOGOUS_SUPERFAMILY	Peptidase S10, serine carboxypeptidase;Alpha/Beta hydrolase fold;Alpha/Beta hydrolase fold;Peptidase S10, serine carboxypeptidase;Peptidase S10, serine carboxypeptidase;Peptidase S10, serine carboxypeptidase;Serine carboxypeptidase, serine active site;Serine carboxypeptidase, serine active site;Serine carboxypeptidase, serine active site;Serine carboxypeptidase, serine active site;Alpha/Beta hydr…	PR00724 (PRINTS);G3DSA:3.40.50.1820 (GENE3D);G3DSA:3.40.50.12670 (GENE3D);PF00450 (PFAM);PTHR11802 (PANTHER);PTHR11802:SF380 (PANTHER);PS00131 (PROSITE_PATTERNS);TRANSMEMBRANE (PHOBIUS);NON_CYTOPLASMIC_DOMAIN (PHOBIUS);CYTOPLASMIC_DOMAIN (PHOBIUS);SSF53474 (SUPERFAMILY)	GO:0006508/GO:0004185;;;GO:0006508/GO:0004185;GO:0006508/GO:0004185;;GO:0004185;;;;	proteolysis/serine-type carboxypeptidase activity;;;proteolysis/serine-type carboxypeptidase activity;proteolysis/serine-type carboxypeptidase activity;;serine-type carboxypeptidase activity;;;;	Biological Process/Molecular Function;;;Biological Process/Molecular Function;Biological Process/Molecular Function;;Molecular Function;;;;	GO:0004185;GO:0006508	serine-type carboxypeptidase activity;proteolysis	Molecular Function;Biological Process	EC:3.4.17.11;EC:3.4.21;EC:3.4.16;EC:3.4.16.2;EC:3.4.16.6;EC:3.4.16.5	Glutamate carboxypeptidase;Acting on peptide bonds (peptidases);Acting on peptide bonds (peptidases);Lysosomal Pro-Xaa carboxypeptidase;Carboxypeptidase D;Carboxypeptidase C
XP_009129037.1	IPR001461;IPR021109;IPR021109;IPR032861;IPR032799;noIPR;noIPR;IPR001969;noIPR;noIPR;noIPR;noIPR;noIPR;IPR033121;IPR034161;noIPR;noIPR;noIPR;IPR021109	FAMILY;HOMOLOGOUS_SUPERFAMILY;HOMOLOGOUS_SUPERFAMILY;DOMAIN;DOMAIN;DOMAIN;DOMAIN;ACTIVE_SITE;ACTIVE_SITE;ACTIVE_SITE;ACTIVE_SITE;ACTIVE_SITE;ACTIVE_SITE;DOMAIN;DOMAIN;DOMAIN;DOMAIN;DOMAIN;HOMOLOGOUS_SUPERFAMILY	Aspartic peptidase A1 family;Aspartic peptidase domain superfamily;Aspartic peptidase domain superfamily;Xylanase inhibitor, N-terminal;Xylanase inhibitor, C-terminal;Xylanase inhibitor, C-terminal;Xylanase inhibitor, C-terminal;Aspartic peptidase, active site;Aspartic peptidase, active site;Aspartic peptidase, active site;Aspartic peptidase, active site;Aspartic peptidase, active site;Aspartic p…	PR00792 (PRINTS);G3DSA:2.40.70.10 (GENE3D);G3DSA:2.40.70.10 (GENE3D);PF14543 (PFAM);PF14541 (PFAM);PTHR47967 (PANTHER);PTHR47967:SF72 (PANTHER);PS00141 (PROSITE_PATTERNS);NON_CYTOPLASMIC_DOMAIN (PHOBIUS);SIGNAL_PEPTIDE_N_REGION (PHOBIUS);SIGNAL_PEPTIDE_C_REGION (PHOBIUS);SIGNAL_PEPTIDE_H_REGION (PHOBIUS);SIGNAL_PEPTIDE (PHOBIUS);PS51767 (PROSITE_PROFILES);cd05476 (CDD);SignalP-noTM (SIGNALP_GRAM_…	GO:0006508/GO:0004190;;;;;;;GO:0004190/GO:0006508;;;;;;;;;;;	proteolysis/aspartic-type endopeptidase activity;;;;;;;aspartic-type endopeptidase activity/proteolysis;;;;;;;;;;;	Biological Process/Molecular Function;;;;;;;Molecular Function/Biological Process;;;;;;;;;;;	GO:0004190;GO:0005576;GO:0006508	aspartic-type endopeptidase activity;extracellular region;proteolysis	Molecular Function;Cellular Component;Biological Process	EC:3.4.99;EC:3.4.23.1;EC:3.4.23;EC:3.4.23.32;EC:3.4.23.43;EC:3.4.23.20;EC:3.4.23.25;EC:3.4.23.36;EC:3.4.23.4;EC:3.4.23.35;EC:3.4.23.5;EC:3.4.23.34;EC:3.4.23.15	Acting on peptide bonds (peptidases);Pepsin A;Acting on peptide bonds (peptidases);Scytalidopepsin B;Prepilin peptidase;Penicillopepsin;Saccharopepsin;Signal peptidase II;Chymosin;Barrierpepsin;Cathepsin D;Cathepsin E;Renin
XP_009130122.1	IPR001563;IPR001563;IPR029058;noIPR;noIPR;IPR001563;IPR033124;IPR018202;noIPR;noIPR;noIPR;noIPR;noIPR;noIPR;noIPR;noIPR;noIPR;IPR029058;noIPR	FAMILY;FAMILY;HOMOLOGOUS_SUPERFAMILY;HOMOLOGOUS_SUPERFAMILY;HOMOLOGOUS_SUPERFAMILY;FAMILY;ACTIVE_SITE;ACTIVE_SITE;ACTIVE_SITE;ACTIVE_SITE;ACTIVE_SITE;ACTIVE_SITE;ACTIVE_SITE;ACTIVE_SITE;ACTIVE_SITE;ACTIVE_SITE;ACTIVE_SITE;HOMOLOGOUS_SUPERFAMILY;HOMOLOGOUS_SUPERFAMILY	Peptidase S10, serine carboxypeptidase;Peptidase S10, serine carboxypeptidase;Alpha/Beta hydrolase fold;Alpha/Beta hydrolase fold;Alpha/Beta hydrolase fold;Peptidase S10, serine carboxypeptidase;Serine carboxypeptidases, histidine active site;Serine carboxypeptidase, serine active site;Serine carboxypeptidase, serine active site;Serine carboxypeptidase, serine active site;Serine carboxypeptidase,…	PR00724 (PRINTS);PF00450 (PFAM);G3DSA:3.40.50.1820 (GENE3D);G3DSA:3.40.50.12670 (GENE3D);PTHR11802:SF31 (PANTHER);PTHR11802 (PANTHER);PS00560 (PROSITE_PATTERNS);PS00131 (PROSITE_PATTERNS);SIGNAL_PEPTIDE (PHOBIUS);SIGNAL_PEPTIDE_C_REGION (PHOBIUS);SIGNAL_PEPTIDE_N_REGION (PHOBIUS);SIGNAL_PEPTIDE_H_REGION (PHOBIUS);NON_CYTOPLASMIC_DOMAIN (PHOBIUS);PS51257 (PROSITE_PROFILES);SignalP-TM (SIGNALP_GRAM…	GO:0006508/GO:0004185;GO:0006508/GO:0004185;;;;GO:0006508/GO:0004185;GO:0004185;GO:0004185;;;;;;;;;;;	proteolysis/serine-type carboxypeptidase activity;proteolysis/serine-type carboxypeptidase activity;;;;proteolysis/serine-type carboxypeptidase activity;serine-type carboxypeptidase activity;serine-type carboxypeptidase activity;;;;;;;;;;;	Biological Process/Molecular Function;Biological Process/Molecular Function;;;;Biological Process/Molecular Function;Molecular Function;Molecular Function;;;;;;;;;;;	GO:0004185;GO:0005576;GO:0006508	serine-type carboxypeptidase activity;extracellular region;proteolysis	Molecular Function;Cellular Component;Biological Process	EC:3.4.17.11;EC:3.4.21;EC:3.4.16;EC:3.4.16.2;EC:3.4.16.6;EC:3.4.16.5	Glutamate carboxypeptidase;Acting on peptide bonds (peptidases);Acting on peptide bonds (peptidases);Lysosomal Pro-Xaa carboxypeptidase;Carboxypeptidase D;Carboxypeptidase C
XP_009130446.1	IPR006766;IPR006766;noIPR;noIPR;noIPR;noIPR;noIPR;noIPR;noIPR;noIPR;noIPR;noIPR	FAMILY;FAMILY;FAMILY;FAMILY;FAMILY;FAMILY;FAMILY;FAMILY;FAMILY;FAMILY;FAMILY;FAMILY	Protein EXORDIUM-like;Protein EXORDIUM-like;Protein EXORDIUM-like;Protein EXORDIUM-like;Protein EXORDIUM-like;Protein EXORDIUM-like;Protein EXORDIUM-like;Protein EXORDIUM-like;Protein EXORDIUM-like;Protein EXORDIUM-like;Protein EXORDIUM-like;Protein EXORDIUM-like	PF04674 (PFAM);PTHR31279 (PANTHER);PTHR31279:SF57 (PANTHER);SIGNAL_PEPTIDE_N_REGION (PHOBIUS);NON_CYTOPLASMIC_DOMAIN (PHOBIUS);SIGNAL_PEPTIDE_C_REGION (PHOBIUS);SIGNAL_PEPTIDE (PHOBIUS);SIGNAL_PEPTIDE_H_REGION (PHOBIUS);SignalP-TM (SIGNALP_GRAM_POSITIVE);SignalP-noTM (SIGNALP_GRAM_NEGATIVE);SignalP-noTM (SIGNALP_EUK);TMhelix (TMHMM)	;;;;;;;;;;;	;;;;;;;;;;;	;;;;;;;;;;;	GO:0005615;GO:0005829;GO:0009506	extracellular space;cytosol;plasmodesma	Cellular Component;Cellular Component;Cellular Component
XP_009130976.1	IPR021109;IPR021109;IPR032861;IPR032799;IPR001461;noIPR;noIPR;noIPR;noIPR;noIPR;noIPR;IPR033121;noIPR;IPR021109	HOMOLOGOUS_SUPERFAMILY;HOMOLOGOUS_SUPERFAMILY;DOMAIN;DOMAIN;FAMILY;FAMILY;FAMILY;FAMILY;FAMILY;FAMILY;FAMILY;DOMAIN;DOMAIN;HOMOLOGOUS_SUPERFAMILY	Aspartic peptidase domain superfamily;Aspartic peptidase domain superfamily;Xylanase inhibitor, N-terminal;Xylanase inhibitor, C-terminal;Aspartic peptidase A1 family;Aspartic peptidase A1 family;Aspartic peptidase A1 family;Aspartic peptidase A1 family;Aspartic peptidase A1 family;Aspartic peptidase A1 family;Aspartic peptidase A1 family;Peptidase family A1 domain;Peptidase family A1 domain;Aspa…	G3DSA:2.40.70.10 (GENE3D);G3DSA:2.40.70.10 (GENE3D);PF14543 (PFAM);PF14541 (PFAM);PTHR13683 (PANTHER);PTHR13683:SF736 (PANTHER);SIGNAL_PEPTIDE_C_REGION (PHOBIUS);SIGNAL_PEPTIDE_N_REGION (PHOBIUS);SIGNAL_PEPTIDE_H_REGION (PHOBIUS);NON_CYTOPLASMIC_DOMAIN (PHOBIUS);SIGNAL_PEPTIDE (PHOBIUS);PS51767 (PROSITE_PROFILES);SignalP-noTM (SIGNALP_EUK);SSF50630 (SUPERFAMILY)	;;;;GO:0006508/GO:0004190;;;;;;;;;	;;;;proteolysis/aspartic-type endopeptidase activity;;;;;;;;;	;;;;Biological Process/Molecular Function;;;;;;;;;	GO:0004190;GO:0006508	aspartic-type endopeptidase activity;proteolysis	Molecular Function;Biological Process	EC:3.4.99;EC:3.4.23.1;EC:3.4.23;EC:3.4.23.32;EC:3.4.23.43;EC:3.4.23.20;EC:3.4.23.25;EC:3.4.23.36;EC:3.4.23.4;EC:3.4.23.35;EC:3.4.23.5;EC:3.4.23.34;EC:3.4.23.15	Acting on peptide bonds (peptidases);Pepsin A;Acting on peptide bonds (peptidases);Scytalidopepsin B;Prepilin peptidase;Penicillopepsin;Saccharopepsin;Signal peptidase II;Chymosin;Barrierpepsin;Cathepsin D;Cathepsin E;Renin
XP_009134114.1	IPR006766;IPR006766;noIPR;noIPR;noIPR;noIPR;noIPR;noIPR;noIPR;noIPR;noIPR	FAMILY;FAMILY;FAMILY;FAMILY;FAMILY;FAMILY;FAMILY;FAMILY;FAMILY;FAMILY;FAMILY	Protein EXORDIUM-like;Protein EXORDIUM-like;Protein EXORDIUM-like;Protein EXORDIUM-like;Protein EXORDIUM-like;Protein EXORDIUM-like;Protein EXORDIUM-like;Protein EXORDIUM-like;Protein EXORDIUM-like;Protein EXORDIUM-like;Protein EXORDIUM-like	PF04674 (PFAM);PTHR31279 (PANTHER);PTHR31279:SF54 (PANTHER);SIGNAL_PEPTIDE_C_REGION (PHOBIUS);NON_CYTOPLASMIC_DOMAIN (PHOBIUS);SIGNAL_PEPTIDE (PHOBIUS);SIGNAL_PEPTIDE_N_REGION (PHOBIUS);SIGNAL_PEPTIDE_H_REGION (PHOBIUS);SignalP-noTM (SIGNALP_EUK);SignalP-TM (SIGNALP_GRAM_POSITIVE);SignalP-noTM (SIGNALP_GRAM_NEGATIVE)	;;;;;;;;;;	;;;;;;;;;;	;;;;;;;;;;	GO:0005615;GO:0005829;GO:0009741	extracellular space;cytosol;response to brassinosteroid	Cellular Component;Cellular Component;Biological Process
XP_009134783.1	IPR001153;IPR036908;IPR001153;noIPR;noIPR;IPR018226;noIPR;noIPR;noIPR;noIPR;noIPR;IPR001153;noIPR;noIPR;noIPR;IPR036908	DOMAIN;HOMOLOGOUS_SUPERFAMILY;DOMAIN;DOMAIN;DOMAIN;CONSERVED_SITE;CONSERVED_SITE;CONSERVED_SITE;CONSERVED_SITE;CONSERVED_SITE;CONSERVED_SITE;DOMAIN;DOMAIN;DOMAIN;DOMAIN;HOMOLOGOUS_SUPERFAMILY	Barwin domain;RlpA-like domain superfamily;Barwin domain;Barwin domain;Barwin domain;Barwin, conserved site;Barwin, conserved site;Barwin, conserved site;Barwin, conserved site;Barwin, conserved site;Barwin, conserved site;Barwin domain;Barwin domain;Barwin domain;Barwin domain;RlpA-like domain superfamily	PR00602 (PRINTS);G3DSA:2.40.40.10 (GENE3D);PF00967 (PFAM);PTHR46351 (PANTHER);PTHR46351:SF16 (PANTHER);PS00771 (PROSITE_PATTERNS);SIGNAL_PEPTIDE_H_REGION (PHOBIUS);SIGNAL_PEPTIDE_C_REGION (PHOBIUS);SIGNAL_PEPTIDE (PHOBIUS);SIGNAL_PEPTIDE_N_REGION (PHOBIUS);NON_CYTOPLASMIC_DOMAIN (PHOBIUS);PS51174 (PROSITE_PROFILES);SignalP-noTM (SIGNALP_GRAM_NEGATIVE);SignalP-noTM (SIGNALP_EUK);SignalP-TM (SIGNAL…	GO:0042742/GO:0050832;;GO:0042742/GO:0050832;;;GO:0042742/GO:0050832;;;;;;GO:0042742/GO:0050832;;;;	defense response to bacterium/defense response to fungus;;defense response to bacterium/defense response to fungus;;;defense response to bacterium/defense response to fungus;;;;;;defense response to bacterium/defense response to fungus;;;;	Biological Process/Biological Process;;Biological Process/Biological Process;;;Biological Process/Biological Process;;;;;;Biological Process/Biological Process;;;;	GO:0006950	response to stress	Biological Process
XP_009134964.1	IPR005018;noIPR;noIPR;noIPR;noIPR;noIPR;noIPR;noIPR;noIPR;noIPR;noIPR;noIPR;IPR005018;noIPR;noIPR;noIPR;noIPR	DOMAIN;DOMAIN;DOMAIN;DOMAIN;DOMAIN;DOMAIN;DOMAIN;DOMAIN;DOMAIN;DOMAIN;DOMAIN;DOMAIN;DOMAIN;DOMAIN;DOMAIN;DOMAIN;DOMAIN	DOMON domain;DOMON domain;DOMON domain;DOMON domain;DOMON domain;DOMON domain;DOMON domain;DOMON domain;DOMON domain;DOMON domain;DOMON domain;DOMON domain;DOMON domain;DOMON domain;DOMON domain;DOMON domain;DOMON domain	PF04526 (PFAM);mobidb-lite (MOBIDB_LITE);mobidb-lite (MOBIDB_LITE);PTHR23130:SF180 (PANTHER);PTHR23130 (PANTHER);TRANSMEMBRANE (PHOBIUS);SIGNAL_PEPTIDE_C_REGION (PHOBIUS);NON_CYTOPLASMIC_DOMAIN (PHOBIUS);SIGNAL_PEPTIDE (PHOBIUS);SIGNAL_PEPTIDE_H_REGION (PHOBIUS);SIGNAL_PEPTIDE_N_REGION (PHOBIUS);CYTOPLASMIC_DOMAIN (PHOBIUS);PS50836 (PROSITE_PROFILES);cd09629 (CDD);SignalP-noTM (SIGNALP_EUK);Signa…	;;;;;;;;;;;;;;;;	;;;;;;;;;;;;;;;;	;;;;;;;;;;;;;;;;	GO:0016021	integral component of membrane	Cellular Component
XP_009135376.1	IPR006501;IPR000070;IPR006501;IPR035513;IPR012334;IPR006501;noIPR;noIPR;IPR018040;IPR033131;noIPR;noIPR;noIPR;noIPR;noIPR;noIPR;noIPR;IPR035513;IPR011050;noIPR	DOMAIN;DOMAIN;DOMAIN;HOMOLOGOUS_SUPERFAMILY;HOMOLOGOUS_SUPERFAMILY;DOMAIN;DOMAIN;DOMAIN;ACTIVE_SITE;ACTIVE_SITE;ACTIVE_SITE;ACTIVE_SITE;ACTIVE_SITE;ACTIVE_SITE;ACTIVE_SITE;ACTIVE_SITE;ACTIVE_SITE;HOMOLOGOUS_SUPERFAMILY;HOMOLOGOUS_SUPERFAMILY;HOMOLOGOUS_SUPERFAMILY	Pectinesterase inhibitor domain;Pectinesterase, catalytic;Pectinesterase inhibitor domain;Invertase/pectin methylesterase inhibitor domain superfamily;Pectin lyase fold;Pectinesterase inhibitor domain;Pectinesterase inhibitor domain;Pectinesterase inhibitor domain;Pectinesterase, Tyr active site;Pectinesterase, Asp active site;Pectinesterase, Asp active site;Pectinesterase, Asp active site;Pectin…	SM00856 (SMART);PF01095 (PFAM);PF04043 (PFAM);G3DSA:1.20.140.40 (GENE3D);G3DSA:2.160.20.10 (GENE3D);TIGR01614 (TIGRFAM);PTHR31707 (PANTHER);PTHR31707:SF193 (PANTHER);PS00800 (PROSITE_PATTERNS);PS00503 (PROSITE_PATTERNS);SIGNAL_PEPTIDE_C_REGION (PHOBIUS);NON_CYTOPLASMIC_DOMAIN (PHOBIUS);SIGNAL_PEPTIDE_N_REGION (PHOBIUS);SIGNAL_PEPTIDE_H_REGION (PHOBIUS);SIGNAL_PEPTIDE (PHOBIUS);cd15798 (CDD);Signa…	GO:0004857;GO:0042545/GO:0030599;GO:0004857;;;GO:0004857;;;;;;;;;;;;;;	enzyme inhibitor activity;cell wall modification/pectinesterase activity;enzyme inhibitor activity;;;enzyme inhibitor activity;;;;;;;;;;;;;;	Molecular Function;Biological Process/Molecular Function;Molecular Function;;;Molecular Function;;;;;;;;;;;;;;	GO:0005618;GO:0005737;GO:0005886;GO:0009620;GO:0009624;GO:0016021;GO:0030599;GO:0042545;GO:0043086;GO:0045330;GO:0045490;GO:0046910;GO:0050829	cell wall;cytoplasm;plasma membrane;response to fungus;response to nematode;integral component of membrane;pectinesterase activity;cell wall modification;negative regulation of catalytic activity;aspartyl esterase activity;pectin catabolic process;pectinesterase inhibitor activity;defense response to Gram-negative bacterium	Cellular Component;Cellular Component;Cellular Component;Biological Process;Biological Process;Cellular Component;Molecular Function;Biological Process;Biological Process;Molecular Function;Biological Process;Molecular Function;Biological Process	EC:3.1.1.11;EC:3.1.1.1	Pectinesterase;Carboxylesterase
XP_009136129.2	IPR015500;noIPR;IPR003137;IPR037045;IPR010259;IPR000209;IPR041469;IPR036852;noIPR;noIPR;noIPR;IPR023828;noIPR;noIPR;noIPR;noIPR;noIPR;noIPR;IPR034197;noIPR;noIPR;noIPR;IPR036852	FAMILY;FAMILY;DOMAIN;HOMOLOGOUS_SUPERFAMILY;DOMAIN;DOMAIN;DOMAIN;HOMOLOGOUS_SUPERFAMILY;HOMOLOGOUS_SUPERFAMILY;HOMOLOGOUS_SUPERFAMILY;HOMOLOGOUS_SUPERFAMILY;ACTIVE_SITE;ACTIVE_SITE;ACTIVE_SITE;ACTIVE_SITE;ACTIVE_SITE;ACTIVE_SITE;ACTIVE_SITE;DOMAIN;DOMAIN;DOMAIN;DOMAIN;HOMOLOGOUS_SUPERFAMILY	Peptidase S8, subtilisin-related;Peptidase S8, subtilisin-related;PA domain;Peptidase S8 propeptide/proteinase inhibitor I9 superfamily;Peptidase S8 propeptide/proteinase inhibitor I9;Peptidase S8/S53 domain;Subtilisin-like protease, fibronectin type-III domain;Peptidase S8/S53 domain superfamily;Peptidase S8/S53 domain superfamily;Peptidase S8/S53 domain superfamily;Peptidase S8/S53 domain super…	PR00723 (PRINTS);G3DSA:3.50.30.30 (GENE3D);PF02225 (PFAM);G3DSA:3.30.70.80 (GENE3D);PF05922 (PFAM);PF00082 (PFAM);PF17766 (PFAM);G3DSA:3.40.50.200 (GENE3D);G3DSA:2.60.40.2310 (GENE3D);PTHR10795 (PANTHER);PTHR10795:SF678 (PANTHER);PS00138 (PROSITE_PATTERNS);NON_CYTOPLASMIC_DOMAIN (PHOBIUS);SIGNAL_PEPTIDE_N_REGION (PHOBIUS);SIGNAL_PEPTIDE_H_REGION (PHOBIUS);SIGNAL_PEPTIDE (PHOBIUS);SIGNAL_PEPTIDE_C…	;;;;;GO:0006508/GO:0008236;;GO:0006508/GO:0004252;;;;;;;;;;;;;;;GO:0006508/GO:0004252	;;;;;proteolysis/serine-type peptidase activity;;proteolysis/serine-type endopeptidase activity;;;;;;;;;;;;;;;proteolysis/serine-type endopeptidase activity	;;;;;Biological Process/Molecular Function;;Biological Process/Molecular Function;;;;;;;;;;;;;;;Biological Process/Molecular Function	GO:0004252;GO:0005576;GO:0005618;GO:0006508;GO:0009733;GO:0010102;GO:0016021	serine-type endopeptidase activity;extracellular region;cell wall;proteolysis;response to auxin;lateral root morphogenesis;integral component of membrane	Molecular Function;Cellular Component;Cellular Component;Biological Process;Biological Process;Biological Process;Cellular Component	EC:3.4.21.73;EC:3.4.24.7;EC:3.4.21.71;EC:3.4.24.3;EC:3.4.21.34;EC:3.4.21.78;EC:3.4.21.75;EC:3.4.21.26;EC:3.4.21.27;EC:3.4.21.68;EC:3.4.21.69;EC:3.4.24.34;EC:3.4.21.41;EC:3.4.21.83;EC:3.4.21.88;EC:3.4.21.45;EC:3.4.21.89;EC:3.4.21.42;EC:3.4.19.1;EC:3.4.21.43;EC:3.4.21.87;EC:3.4.21.38;EC:3.4.21.35;EC:3.4.21.79;EC:3.4.21.36;EC:3.4.21.102;EC:3.4.21.39;EC:3.4.21;EC:3.4.21.4;EC:3.4.21.5;EC:3.4.21.92;EC:…	U-plasminogen activator;Interstitial collagenase;Pancreatic elastase II;Microbial collagenase;Plasma kallikrein;Granzyme A;Furin;Prolyl oligopeptidase;Coagulation factor XIa;T-plasminogen activator;Protein C (activated);Neutrophil collagenase;Complement subcomponent C1r;Oligopeptidase B;Repressor LexA;Complement factor I;Signal peptidase I;Complement subcomponent C1s;Acylaminoacyl-peptidase;Class…
XP_009136186.1	IPR008264;IPR016455;noIPR;IPR000757;IPR010713;noIPR;noIPR;IPR008263;noIPR;noIPR;noIPR;noIPR;noIPR;IPR000757;noIPR;noIPR;noIPR;noIPR;IPR013320;noIPR	FAMILY;FAMILY;FAMILY;DOMAIN;DOMAIN;DOMAIN;DOMAIN;ACTIVE_SITE;ACTIVE_SITE;ACTIVE_SITE;ACTIVE_SITE;ACTIVE_SITE;ACTIVE_SITE;DOMAIN;DOMAIN;DOMAIN;DOMAIN;DOMAIN;HOMOLOGOUS_SUPERFAMILY;HOMOLOGOUS_SUPERFAMILY	Beta-glucanase;Xyloglucan endotransglucosylase/hydrolase;Xyloglucan endotransglucosylase/hydrolase;Glycoside hydrolase family 16;Xyloglucan endo-transglycosylase, C-terminal;Xyloglucan endo-transglycosylase, C-terminal;Xyloglucan endo-transglycosylase, C-terminal;Glycoside hydrolase, family 16, active site;Glycoside hydrolase, family 16, active site;Glycoside hydrolase, family 16, active site;Gly…	PR00737 (PRINTS);PIRSF005604 (PIRSF);G3DSA:2.60.120.200 (GENE3D);PF00722 (PFAM);PF06955 (PFAM);PTHR31062:SF148 (PANTHER);PTHR31062 (PANTHER);PS01034 (PROSITE_PATTERNS);SIGNAL_PEPTIDE_H_REGION (PHOBIUS);SIGNAL_PEPTIDE_C_REGION (PHOBIUS);NON_CYTOPLASMIC_DOMAIN (PHOBIUS);SIGNAL_PEPTIDE (PHOBIUS);SIGNAL_PEPTIDE_N_REGION (PHOBIUS);PS51762 (PROSITE_PROFILES);cd02176 (CDD);SignalP-noTM (SIGNALP_GRAM_NEG…	GO:0005975/GO:0004553;GO:0042546/GO:0016762/GO:0010411;;GO:0005975/GO:0004553;GO:0016762/GO:0005618/GO:0048046/GO:0006073;;;GO:0005975/GO:0004553;;;;;;GO:0005975/GO:0004553;;;;;;	carbohydrate metabolic process/hydrolase activity, hydrolyzing O-glycosyl compounds;cell wall biogenesis/xyloglucan:xyloglucosyl transferase activity/xyloglucan metabolic process;;carbohydrate metabolic process/hydrolase activity, hydrolyzing O-glycosyl compounds;xyloglucan:xyloglucosyl transferase activity/cell wall/apoplast/cellular glucan metabolic process;;;carbohydrate metabolic process/hydr…	Biological Process/Molecular Function;Biological Process/Molecular Function/Biological Process;;Biological Process/Molecular Function;Molecular Function/Cellular Component/Cellular Component/Biological Process;;;Biological Process/Molecular Function;;;;;;Biological Process/Molecular Function;;;;;;	GO:0004553;GO:0005618;GO:0005737;GO:0009506;GO:0009612;GO:0009645;GO:0009733;GO:0009826;GO:0010411;GO:0016021;GO:0016762;GO:0042546;GO:0048046;GO:0071555	hydrolase activity, hydrolyzing O-glycosyl compounds;cell wall;cytoplasm;plasmodesma;response to mechanical stimulus;response to low light intensity stimulus;response to auxin;unidimensional cell growth;xyloglucan metabolic process;integral component of membrane;xyloglucan:xyloglucosyl transferase activity;cell wall biogenesis;apoplast;cell wall organization	Molecular Function;Cellular Component;Cellular Component;Cellular Component;Biological Process;Biological Process;Biological Process;Biological Process;Biological Process;Cellular Component;Molecular Function;Biological Process;Cellular Component;Biological Process	EC:2.4.1.207	Xyloglucan:xyloglucosyl transferase
XP_009137907.1	IPR010713;noIPR;IPR000757;IPR016455;noIPR;noIPR;IPR008263;noIPR;noIPR;noIPR;noIPR;noIPR;IPR000757;noIPR;noIPR;noIPR;noIPR;IPR013320	DOMAIN;DOMAIN;DOMAIN;FAMILY;FAMILY;FAMILY;ACTIVE_SITE;ACTIVE_SITE;ACTIVE_SITE;ACTIVE_SITE;ACTIVE_SITE;ACTIVE_SITE;DOMAIN;DOMAIN;DOMAIN;DOMAIN;DOMAIN;HOMOLOGOUS_SUPERFAMILY	Xyloglucan endo-transglycosylase, C-terminal;Xyloglucan endo-transglycosylase, C-terminal;Glycoside hydrolase family 16;Xyloglucan endotransglucosylase/hydrolase;Xyloglucan endotransglucosylase/hydrolase;Xyloglucan endotransglucosylase/hydrolase;Glycoside hydrolase, family 16, active site;Glycoside hydrolase, family 16, active site;Glycoside hydrolase, family 16, active site;Glycoside hydrolase, …	PF06955 (PFAM);G3DSA:2.60.120.200 (GENE3D);PF00722 (PFAM);PIRSF005604 (PIRSF);PTHR31062:SF164 (PANTHER);PTHR31062 (PANTHER);PS01034 (PROSITE_PATTERNS);SIGNAL_PEPTIDE_N_REGION (PHOBIUS);SIGNAL_PEPTIDE_C_REGION (PHOBIUS);SIGNAL_PEPTIDE_H_REGION (PHOBIUS);SIGNAL_PEPTIDE (PHOBIUS);NON_CYTOPLASMIC_DOMAIN (PHOBIUS);PS51762 (PROSITE_PROFILES);cd02176 (CDD);SignalP-noTM (SIGNALP_EUK);SignalP-noTM (SIGNAL…	GO:0016762/GO:0005618/GO:0006073/GO:0048046;;GO:0004553/GO:0005975;GO:0042546/GO:0016762/GO:0010411;;;GO:0004553/GO:0005975;;;;;;GO:0004553/GO:0005975;;;;;	xyloglucan:xyloglucosyl transferase activity/cell wall/cellular glucan metabolic process/apoplast;;hydrolase activity, hydrolyzing O-glycosyl compounds/carbohydrate metabolic process;cell wall biogenesis/xyloglucan:xyloglucosyl transferase activity/xyloglucan metabolic process;;;hydrolase activity, hydrolyzing O-glycosyl compounds/carbohydrate metabolic process;;;;;;hydrolase activity, hydrolyzin…	Molecular Function/Cellular Component/Biological Process/Cellular Component;;Molecular Function/Biological Process;Biological Process/Molecular Function/Biological Process;;;Molecular Function/Biological Process;;;;;;Molecular Function/Biological Process;;;;;	GO:0004553;GO:0005618;GO:0005886;GO:0010411;GO:0016021;GO:0016762;GO:0042546;GO:0048046;GO:0071555;GO:0071669	hydrolase activity, hydrolyzing O-glycosyl compounds;cell wall;plasma membrane;xyloglucan metabolic process;integral component of membrane;xyloglucan:xyloglucosyl transferase activity;cell wall biogenesis;apoplast;cell wall organization;plant-type cell wall organization or biogenesis	Molecular Function;Cellular Component;Cellular Component;Biological Process;Cellular Component;Molecular Function;Biological Process;Cellular Component;Biological Process;Biological Process	EC:2.4.1.207	Xyloglucan:xyloglucosyl transferase
XP_009137947.1	IPR001563;IPR001563;noIPR;IPR029058;IPR001563;noIPR;IPR033124;IPR018202;noIPR;noIPR;noIPR;noIPR;noIPR;noIPR;noIPR;noIPR;IPR029058	FAMILY;FAMILY;FAMILY;HOMOLOGOUS_SUPERFAMILY;FAMILY;FAMILY;ACTIVE_SITE;ACTIVE_SITE;ACTIVE_SITE;ACTIVE_SITE;ACTIVE_SITE;ACTIVE_SITE;ACTIVE_SITE;ACTIVE_SITE;ACTIVE_SITE;ACTIVE_SITE;HOMOLOGOUS_SUPERFAMILY	Peptidase S10, serine carboxypeptidase;Peptidase S10, serine carboxypeptidase;Peptidase S10, serine carboxypeptidase;Alpha/Beta hydrolase fold;Peptidase S10, serine carboxypeptidase;Peptidase S10, serine carboxypeptidase;Serine carboxypeptidases, histidine active site;Serine carboxypeptidase, serine active site;Serine carboxypeptidase, serine active site;Serine carboxypeptidase, serine active sit…	PR00724 (PRINTS);PF00450 (PFAM);G3DSA:3.40.50.11320 (GENE3D);G3DSA:3.40.50.1820 (GENE3D);PTHR11802 (PANTHER);PTHR11802:SF298 (PANTHER);PS00560 (PROSITE_PATTERNS);PS00131 (PROSITE_PATTERNS);SIGNAL_PEPTIDE_C_REGION (PHOBIUS);SIGNAL_PEPTIDE (PHOBIUS);SIGNAL_PEPTIDE_N_REGION (PHOBIUS);NON_CYTOPLASMIC_DOMAIN (PHOBIUS);SIGNAL_PEPTIDE_H_REGION (PHOBIUS);SignalP-noTM (SIGNALP_EUK);SignalP-TM (SIGNALP_GRA…	GO:0004185/GO:0006508;GO:0004185/GO:0006508;;;GO:0004185/GO:0006508;;GO:0004185;GO:0004185;;;;;;;;;	serine-type carboxypeptidase activity/proteolysis;serine-type carboxypeptidase activity/proteolysis;;;serine-type carboxypeptidase activity/proteolysis;;serine-type carboxypeptidase activity;serine-type carboxypeptidase activity;;;;;;;;;	Molecular Function/Biological Process;Molecular Function/Biological Process;;;Molecular Function/Biological Process;;Molecular Function;Molecular Function;;;;;;;;;	GO:0004185;GO:0005615;GO:0006508;GO:0009742	serine-type carboxypeptidase activity;extracellular space;proteolysis;brassinosteroid mediated signaling pathway	Molecular Function;Cellular Component;Biological Process;Biological Process	EC:3.4.17.11;EC:3.4.21;EC:3.4.16;EC:3.4.16.2;EC:3.4.16.6;EC:3.4.16.5	Glutamate carboxypeptidase;Acting on peptide bonds (peptidases);Acting on peptide bonds (peptidases);Lysosomal Pro-Xaa carboxypeptidase;Carboxypeptidase D;Carboxypeptidase C
XP_009137982.1	IPR035994;IPR000845;noIPR;noIPR;noIPR;noIPR;noIPR;noIPR;noIPR;noIPR;noIPR;noIPR;noIPR;IPR035994	HOMOLOGOUS_SUPERFAMILY;DOMAIN;DOMAIN;DOMAIN;DOMAIN;DOMAIN;DOMAIN;DOMAIN;DOMAIN;DOMAIN;DOMAIN;DOMAIN;DOMAIN;HOMOLOGOUS_SUPERFAMILY	Nucleoside phosphorylase superfamily;Nucleoside phosphorylase domain;Nucleoside phosphorylase domain;Nucleoside phosphorylase domain;Nucleoside phosphorylase domain;Nucleoside phosphorylase domain;Nucleoside phosphorylase domain;Nucleoside phosphorylase domain;Nucleoside phosphorylase domain;Nucleoside phosphorylase domain;Nucleoside phosphorylase domain;Nucleoside phosphorylase domain;Nucleoside…	G3DSA:3.40.50.1580 (GENE3D);PF01048 (PFAM);PTHR21234 (PANTHER);PTHR21234:SF30 (PANTHER);SIGNAL_PEPTIDE (PHOBIUS);SIGNAL_PEPTIDE_H_REGION (PHOBIUS);SIGNAL_PEPTIDE_N_REGION (PHOBIUS);SIGNAL_PEPTIDE_C_REGION (PHOBIUS);NON_CYTOPLASMIC_DOMAIN (PHOBIUS);cd09008 (CDD);SignalP-TM (SIGNALP_GRAM_POSITIVE);SignalP-noTM (SIGNALP_EUK);SignalP-noTM (SIGNALP_GRAM_NEGATIVE);SSF53167 (SUPERFAMILY)	GO:0003824/GO:0009116;GO:0003824/GO:0009116;;;;;;;;;;;;GO:0003824/GO:0009116	catalytic activity/nucleoside metabolic process;catalytic activity/nucleoside metabolic process;;;;;;;;;;;;catalytic activity/nucleoside metabolic process	Molecular Function/Biological Process;Molecular Function/Biological Process;;;;;;;;;;;;Molecular Function/Biological Process	GO:0003824;GO:0009116	catalytic activity;nucleoside metabolic process	Molecular Function;Biological Process
XP_009137991.1	IPR000845;noIPR;noIPR;noIPR;noIPR;noIPR;noIPR;IPR035994;noIPR	DOMAIN;DOMAIN;DOMAIN;DOMAIN;DOMAIN;DOMAIN;DOMAIN;HOMOLOGOUS_SUPERFAMILY;HOMOLOGOUS_SUPERFAMILY	Nucleoside phosphorylase domain;Nucleoside phosphorylase domain;Nucleoside phosphorylase domain;Nucleoside phosphorylase domain;Nucleoside phosphorylase domain;Nucleoside phosphorylase domain;Nucleoside phosphorylase domain;Nucleoside phosphorylase superfamily;Nucleoside phosphorylase superfamily	PF01048 (PFAM);PTHR21234:SF30 (PANTHER);PTHR21234 (PANTHER);TRANSMEMBRANE (PHOBIUS);NON_CYTOPLASMIC_DOMAIN (PHOBIUS);CYTOPLASMIC_DOMAIN (PHOBIUS);cd09008 (CDD);SSF53167 (SUPERFAMILY);TMhelix (TMHMM)	GO:0003824/GO:0009116;;;;;;;GO:0003824/GO:0009116;	catalytic activity/nucleoside metabolic process;;;;;;;catalytic activity/nucleoside metabolic process;	Molecular Function/Biological Process;;;;;;;Molecular Function/Biological Process;	GO:0003824;GO:0009116	catalytic activity;nucleoside metabolic process	Molecular Function;Biological Process
XP_009138753.1	IPR001461;IPR032861;IPR032799;IPR021109;IPR021109;IPR001461;noIPR;IPR001969;IPR001969;noIPR;noIPR;noIPR;noIPR;noIPR;IPR033121;IPR033873;noIPR;noIPR;noIPR;IPR021109	FAMILY;DOMAIN;DOMAIN;HOMOLOGOUS_SUPERFAMILY;HOMOLOGOUS_SUPERFAMILY;FAMILY;FAMILY;ACTIVE_SITE;ACTIVE_SITE;ACTIVE_SITE;ACTIVE_SITE;ACTIVE_SITE;ACTIVE_SITE;ACTIVE_SITE;DOMAIN;DOMAIN;DOMAIN;DOMAIN;DOMAIN;HOMOLOGOUS_SUPERFAMILY	Aspartic peptidase A1 family;Xylanase inhibitor, N-terminal;Xylanase inhibitor, C-terminal;Aspartic peptidase domain superfamily;Aspartic peptidase domain superfamily;Aspartic peptidase A1 family;Aspartic peptidase A1 family;Aspartic peptidase, active site;Aspartic peptidase, active site;Aspartic peptidase, active site;Aspartic peptidase, active site;Aspartic peptidase, active site;Aspartic pepti…	PR00792 (PRINTS);PF14543 (PFAM);PF14541 (PFAM);G3DSA:2.40.70.10 (GENE3D);G3DSA:2.40.70.10 (GENE3D);PTHR13683 (PANTHER);PTHR13683:SF704 (PANTHER);PS00141 (PROSITE_PATTERNS);PS00141 (PROSITE_PATTERNS);SIGNAL_PEPTIDE_N_REGION (PHOBIUS);SIGNAL_PEPTIDE (PHOBIUS);SIGNAL_PEPTIDE_C_REGION (PHOBIUS);NON_CYTOPLASMIC_DOMAIN (PHOBIUS);SIGNAL_PEPTIDE_H_REGION (PHOBIUS);PS51767 (PROSITE_PROFILES);cd05472 (CDD)…	GO:0004190/GO:0006508;;;;;GO:0004190/GO:0006508;;GO:0004190/GO:0006508;GO:0004190/GO:0006508;;;;;;;;;;;	aspartic-type endopeptidase activity/proteolysis;;;;;aspartic-type endopeptidase activity/proteolysis;;aspartic-type endopeptidase activity/proteolysis;aspartic-type endopeptidase activity/proteolysis;;;;;;;;;;;	Molecular Function/Biological Process;;;;;Molecular Function/Biological Process;;Molecular Function/Biological Process;Molecular Function/Biological Process;;;;;;;;;;;	GO:0004190;GO:0006508;GO:0009506	aspartic-type endopeptidase activity;proteolysis;plasmodesma	Molecular Function;Biological Process;Cellular Component	EC:3.4.99;EC:3.4.23.1;EC:3.4.23;EC:3.4.23.32;EC:3.4.23.43;EC:3.4.23.20;EC:3.4.23.25;EC:3.4.23.36;EC:3.4.23.4;EC:3.4.23.35;EC:3.4.23.5;EC:3.4.23.34;EC:3.4.23.15	Acting on peptide bonds (peptidases);Pepsin A;Acting on peptide bonds (peptidases);Scytalidopepsin B;Prepilin peptidase;Penicillopepsin;Saccharopepsin;Signal peptidase II;Chymosin;Barrierpepsin;Cathepsin D;Cathepsin E;Renin
XP_009139245.1	IPR021109;IPR021109;IPR032799;IPR032861;noIPR;IPR001461;noIPR;noIPR;noIPR;noIPR;noIPR;IPR033121;noIPR;IPR021109	HOMOLOGOUS_SUPERFAMILY;HOMOLOGOUS_SUPERFAMILY;DOMAIN;DOMAIN;DOMAIN;FAMILY;FAMILY;FAMILY;FAMILY;FAMILY;FAMILY;DOMAIN;DOMAIN;HOMOLOGOUS_SUPERFAMILY	Aspartic peptidase domain superfamily;Aspartic peptidase domain superfamily;Xylanase inhibitor, C-terminal;Xylanase inhibitor, N-terminal;Xylanase inhibitor, N-terminal;Aspartic peptidase A1 family;Aspartic peptidase A1 family;Aspartic peptidase A1 family;Aspartic peptidase A1 family;Aspartic peptidase A1 family;Aspartic peptidase A1 family;Peptidase family A1 domain;Peptidase family A1 domain;As…	G3DSA:2.40.70.10 (GENE3D);G3DSA:2.40.70.10 (GENE3D);PF14541 (PFAM);PF14543 (PFAM);PTHR13683:SF736 (PANTHER);PTHR13683 (PANTHER);NON_CYTOPLASMIC_DOMAIN (PHOBIUS);SIGNAL_PEPTIDE_C_REGION (PHOBIUS);SIGNAL_PEPTIDE_H_REGION (PHOBIUS);SIGNAL_PEPTIDE_N_REGION (PHOBIUS);SIGNAL_PEPTIDE (PHOBIUS);PS51767 (PROSITE_PROFILES);SignalP-noTM (SIGNALP_EUK);SSF50630 (SUPERFAMILY)	;;;;;GO:0004190/GO:0006508;;;;;;;;	;;;;;aspartic-type endopeptidase activity/proteolysis;;;;;;;;	;;;;;Molecular Function/Biological Process;;;;;;;;	GO:0003677;GO:0004190;GO:0006508	DNA binding;aspartic-type endopeptidase activity;proteolysis	Molecular Function;Molecular Function;Biological Process	EC:3.4.99;EC:3.4.23.1;EC:3.4.23;EC:3.4.23.32;EC:3.4.23.43;EC:3.4.23.20;EC:3.4.23.25;EC:3.4.23.36;EC:3.4.23.4;EC:3.4.23.35;EC:3.4.23.5;EC:3.4.23.34;EC:3.4.23.15	Acting on peptide bonds (peptidases);Pepsin A;Acting on peptide bonds (peptidases);Scytalidopepsin B;Prepilin peptidase;Penicillopepsin;Saccharopepsin;Signal peptidase II;Chymosin;Barrierpepsin;Cathepsin D;Cathepsin E;Renin
XP_009139444.1	IPR007788;noIPR;IPR007788;noIPR;noIPR;noIPR;noIPR;noIPR;IPR011044;noIPR	FAMILY;FAMILY;FAMILY;FAMILY;FAMILY;FAMILY;FAMILY;FAMILY;HOMOLOGOUS_SUPERFAMILY;HOMOLOGOUS_SUPERFAMILY	Glutaminyl-peptide cyclotransferase;Glutaminyl-peptide cyclotransferase;Glutaminyl-peptide cyclotransferase;Glutaminyl-peptide cyclotransferase;Glutaminyl-peptide cyclotransferase;Glutaminyl-peptide cyclotransferase;Glutaminyl-peptide cyclotransferase;Glutaminyl-peptide cyclotransferase;Quinoprotein amine dehydrogenase, beta chain-like;Quinoprotein amine dehydrogenase, beta chain-like	PF05096 (PFAM);mobidb-lite (MOBIDB_LITE);PTHR31270 (PANTHER);SIGNAL_PEPTIDE_H_REGION (PHOBIUS);SIGNAL_PEPTIDE (PHOBIUS);NON_CYTOPLASMIC_DOMAIN (PHOBIUS);SIGNAL_PEPTIDE_C_REGION (PHOBIUS);SIGNAL_PEPTIDE_N_REGION (PHOBIUS);SSF50969 (SUPERFAMILY);TMhelix (TMHMM)	GO:0016603/GO:0017186;;GO:0016603/GO:0017186;;;;;;;	glutaminyl-peptide cyclotransferase activity/peptidyl-pyroglutamic acid biosynthetic process, using glutaminyl-peptide cyclotransferase;;glutaminyl-peptide cyclotransferase activity/peptidyl-pyroglutamic acid biosynthetic process, using glutaminyl-peptide cyclotransferase;;;;;;;	Molecular Function/Biological Process;;Molecular Function/Biological Process;;;;;;;	GO:0005789;GO:0005886;GO:0016021;GO:0016603;GO:0017186	endoplasmic reticulum membrane;plasma membrane;integral component of membrane;glutaminyl-peptide cyclotransferase activity;peptidyl-pyroglutamic acid biosynthetic process, using glutaminyl-peptide cyclotransferase	Cellular Component;Cellular Component;Cellular Component;Molecular Function;Biological Process	EC:2.3.2.5	Glutaminyl-peptide cyclotransferase
XP_009139666.1	IPR001568;IPR036430;noIPR;IPR001568;IPR018188;IPR033130;noIPR;noIPR;noIPR;noIPR;noIPR;IPR033697;noIPR;noIPR;noIPR;IPR036430;noIPR	FAMILY;HOMOLOGOUS_SUPERFAMILY;HOMOLOGOUS_SUPERFAMILY;FAMILY;ACTIVE_SITE;ACTIVE_SITE;ACTIVE_SITE;ACTIVE_SITE;ACTIVE_SITE;ACTIVE_SITE;ACTIVE_SITE;FAMILY;FAMILY;FAMILY;FAMILY;HOMOLOGOUS_SUPERFAMILY;HOMOLOGOUS_SUPERFAMILY	Ribonuclease T2-like;Ribonuclease T2-like superfamily;Ribonuclease T2-like superfamily;Ribonuclease T2-like;Ribonuclease T2, His active site 1;Ribonuclease T2, His active site 2;Ribonuclease T2, His active site 2;Ribonuclease T2, His active site 2;Ribonuclease T2, His active site 2;Ribonuclease T2, His active site 2;Ribonuclease T2, His active site 2;Ribonuclease T2, eukaryotic;Ribonuclease T2, e…	PF00445 (PFAM);G3DSA:3.90.730.10 (GENE3D);PTHR11240:SF53 (PANTHER);PTHR11240 (PANTHER);PS00530 (PROSITE_PATTERNS);PS00531 (PROSITE_PATTERNS);SIGNAL_PEPTIDE_N_REGION (PHOBIUS);SIGNAL_PEPTIDE_H_REGION (PHOBIUS);SIGNAL_PEPTIDE (PHOBIUS);SIGNAL_PEPTIDE_C_REGION (PHOBIUS);NON_CYTOPLASMIC_DOMAIN (PHOBIUS);cd01061 (CDD);SignalP-noTM (SIGNALP_EUK);SignalP-noTM (SIGNALP_GRAM_NEGATIVE);SignalP-TM (SIGNALP_…	GO:0003723/GO:0033897;GO:0003723/GO:0033897;;GO:0003723/GO:0033897;GO:0003723/GO:0033897;;;;;;;;;;;GO:0003723/GO:0033897;	RNA binding/ribonuclease T2 activity;RNA binding/ribonuclease T2 activity;;RNA binding/ribonuclease T2 activity;RNA binding/ribonuclease T2 activity;;;;;;;;;;;RNA binding/ribonuclease T2 activity;	Molecular Function/Molecular Function;Molecular Function/Molecular Function;;Molecular Function/Molecular Function;Molecular Function/Molecular Function;;;;;;;;;;;Molecular Function/Molecular Function;	GO:0003723;GO:0005576;GO:0010168;GO:0010507;GO:0016075;GO:0016829;GO:0033897;GO:0090502	RNA binding;extracellular region;ER body;negative regulation of autophagy;rRNA catabolic process;lyase activity;ribonuclease T2 activity;RNA phosphodiester bond hydrolysis, endonucleolytic	Molecular Function;Cellular Component;Cellular Component;Biological Process;Biological Process;Molecular Function;Molecular Function;Biological Process	EC:3.1.31;EC:3.1.27;EC:4.6.1.19	Acting on ester bonds;Acting on ester bonds;Ribonuclease T(2)
XP_009139673.1	IPR008183;IPR025532;IPR014718;noIPR;noIPR;noIPR;noIPR;noIPR;noIPR;noIPR;IPR025532;noIPR;noIPR;IPR011013;noIPR	FAMILY;FAMILY;HOMOLOGOUS_SUPERFAMILY;HOMOLOGOUS_SUPERFAMILY;HOMOLOGOUS_SUPERFAMILY;HOMOLOGOUS_SUPERFAMILY;HOMOLOGOUS_SUPERFAMILY;HOMOLOGOUS_SUPERFAMILY;HOMOLOGOUS_SUPERFAMILY;HOMOLOGOUS_SUPERFAMILY;FAMILY;FAMILY;FAMILY;HOMOLOGOUS_SUPERFAMILY;HOMOLOGOUS_SUPERFAMILY	Aldose 1-/Glucose-6-phosphate 1-epimerase;Glucose-6-phosphate 1-epimerase;Glycoside hydrolase-type carbohydrate-binding;Glycoside hydrolase-type carbohydrate-binding;Glycoside hydrolase-type carbohydrate-binding;Glycoside hydrolase-type carbohydrate-binding;Glycoside hydrolase-type carbohydrate-binding;Glycoside hydrolase-type carbohydrate-binding;Glycoside hydrolase-type carbohydrate-binding;Gly…	PF01263 (PFAM);PIRSF016020 (PIRSF);G3DSA:2.70.98.10 (GENE3D);PTHR11122 (PANTHER);PTHR11122:SF40 (PANTHER);NON_CYTOPLASMIC_DOMAIN (PHOBIUS);SIGNAL_PEPTIDE_C_REGION (PHOBIUS);SIGNAL_PEPTIDE_H_REGION (PHOBIUS);SIGNAL_PEPTIDE_N_REGION (PHOBIUS);SIGNAL_PEPTIDE (PHOBIUS);cd09020 (CDD);SignalP-noTM (SIGNALP_EUK);SignalP-TM (SIGNALP_GRAM_POSITIVE);SSF74650 (SUPERFAMILY);TMhelix (TMHMM)	GO:0016853/GO:0005975;;GO:0030246;;;;;;;;;;;GO:0030246/GO:0003824/GO:0005975;	isomerase activity/carbohydrate metabolic process;;carbohydrate binding;;;;;;;;;;;carbohydrate binding/catalytic activity/carbohydrate metabolic process;	Molecular Function/Biological Process;;Molecular Function;;;;;;;;;;;Molecular Function/Molecular Function/Biological Process;	GO:0005975;GO:0016021;GO:0030246;GO:0047938	carbohydrate metabolic process;integral component of membrane;carbohydrate binding;glucose-6-phosphate 1-epimerase activity	Biological Process;Cellular Component;Molecular Function;Molecular Function	EC:5.1.3.15	Glucose-6-phosphate 1-epimerase
XP_009140831.1	IPR001563;IPR001563;IPR029058;noIPR;IPR001563;IPR018202;noIPR;noIPR;noIPR;noIPR;noIPR;IPR029058	FAMILY;FAMILY;HOMOLOGOUS_SUPERFAMILY;HOMOLOGOUS_SUPERFAMILY;FAMILY;ACTIVE_SITE;ACTIVE_SITE;ACTIVE_SITE;ACTIVE_SITE;ACTIVE_SITE;ACTIVE_SITE;HOMOLOGOUS_SUPERFAMILY	Peptidase S10, serine carboxypeptidase;Peptidase S10, serine carboxypeptidase;Alpha/Beta hydrolase fold;Alpha/Beta hydrolase fold;Peptidase S10, serine carboxypeptidase;Serine carboxypeptidase, serine active site;Serine carboxypeptidase, serine active site;Serine carboxypeptidase, serine active site;Serine carboxypeptidase, serine active site;Serine carboxypeptidase, serine active site;Serine car…	PR00724 (PRINTS);PF00450 (PFAM);G3DSA:3.40.50.1820 (GENE3D);PTHR11802:SF304 (PANTHER);PTHR11802 (PANTHER);PS00131 (PROSITE_PATTERNS);SIGNAL_PEPTIDE_N_REGION (PHOBIUS);SIGNAL_PEPTIDE (PHOBIUS);NON_CYTOPLASMIC_DOMAIN (PHOBIUS);SIGNAL_PEPTIDE_C_REGION (PHOBIUS);SIGNAL_PEPTIDE_H_REGION (PHOBIUS);SSF53474 (SUPERFAMILY)	GO:0006508/GO:0004185;GO:0006508/GO:0004185;;;GO:0006508/GO:0004185;GO:0004185;;;;;;	proteolysis/serine-type carboxypeptidase activity;proteolysis/serine-type carboxypeptidase activity;;;proteolysis/serine-type carboxypeptidase activity;serine-type carboxypeptidase activity;;;;;;	Biological Process/Molecular Function;Biological Process/Molecular Function;;;Biological Process/Molecular Function;Molecular Function;;;;;;	GO:0004185;GO:0005576;GO:0006508	serine-type carboxypeptidase activity;extracellular region;proteolysis	Molecular Function;Cellular Component;Biological Process	EC:3.4.17.11;EC:3.4.21;EC:3.4.16;EC:3.4.16.2;EC:3.4.16.6;EC:3.4.16.5	Glutamate carboxypeptidase;Acting on peptide bonds (peptidases);Acting on peptide bonds (peptidases);Lysosomal Pro-Xaa carboxypeptidase;Carboxypeptidase D;Carboxypeptidase C
XP_009142512.1	IPR006501;IPR035513;IPR006501;IPR006501;noIPR;noIPR;noIPR;noIPR;noIPR;noIPR;noIPR;noIPR;noIPR;noIPR;noIPR;IPR035513	DOMAIN;HOMOLOGOUS_SUPERFAMILY;DOMAIN;DOMAIN;DOMAIN;DOMAIN;DOMAIN;DOMAIN;DOMAIN;DOMAIN;DOMAIN;DOMAIN;DOMAIN;DOMAIN;DOMAIN;HOMOLOGOUS_SUPERFAMILY	Pectinesterase inhibitor domain;Invertase/pectin methylesterase inhibitor domain superfamily;Pectinesterase inhibitor domain;Pectinesterase inhibitor domain;Pectinesterase inhibitor domain;Pectinesterase inhibitor domain;Pectinesterase inhibitor domain;Pectinesterase inhibitor domain;Pectinesterase inhibitor domain;Pectinesterase inhibitor domain;Pectinesterase inhibitor domain;Pectinesterase inh…	SM00856 (SMART);G3DSA:1.20.140.40 (GENE3D);TIGR01614 (TIGRFAM);PF04043 (PFAM);PTHR31080 (PANTHER);PTHR31080:SF86 (PANTHER);SIGNAL_PEPTIDE (PHOBIUS);SIGNAL_PEPTIDE_H_REGION (PHOBIUS);SIGNAL_PEPTIDE_N_REGION (PHOBIUS);NON_CYTOPLASMIC_DOMAIN (PHOBIUS);SIGNAL_PEPTIDE_C_REGION (PHOBIUS);cd15798 (CDD);SignalP-TM (SIGNALP_GRAM_POSITIVE);SignalP-noTM (SIGNALP_EUK);SignalP-TM (SIGNALP_GRAM_NEGATIVE);SSF10…	GO:0004857;;GO:0004857;GO:0004857;;;;;;;;;;;;	enzyme inhibitor activity;;enzyme inhibitor activity;enzyme inhibitor activity;;;;;;;;;;;;	Molecular Function;;Molecular Function;Molecular Function;;;;;;;;;;;;	GO:0009827;GO:0043086;GO:0046910	plant-type cell wall modification;negative regulation of catalytic activity;pectinesterase inhibitor activity	Biological Process;Biological Process;Molecular Function
XP_009142779.1	IPR006946;noIPR;noIPR;noIPR;noIPR;noIPR;noIPR;noIPR;noIPR;noIPR;noIPR	DOMAIN;DOMAIN;DOMAIN;DOMAIN;DOMAIN;DOMAIN;DOMAIN;DOMAIN;DOMAIN;DOMAIN;DOMAIN	Domain of unknown function DUF642;Domain of unknown function DUF642;Domain of unknown function DUF642;Domain of unknown function DUF642;Domain of unknown function DUF642;Domain of unknown function DUF642;Domain of unknown function DUF642;Domain of unknown function DUF642;Domain of unknown function DUF642;Domain of unknown function DUF642;Domain of unknown function DUF642	PF04862 (PFAM);PTHR31265:SF23 (PANTHER);PTHR31265 (PANTHER);SIGNAL_PEPTIDE (PHOBIUS);NON_CYTOPLASMIC_DOMAIN (PHOBIUS);SIGNAL_PEPTIDE_C_REGION (PHOBIUS);SIGNAL_PEPTIDE_N_REGION (PHOBIUS);SIGNAL_PEPTIDE_H_REGION (PHOBIUS);SignalP-noTM (SIGNALP_EUK);SignalP-TM (SIGNALP_GRAM_POSITIVE);SignalP-noTM (SIGNALP_GRAM_NEGATIVE)	;;;;;;;;;;	;;;;;;;;;;	;;;;;;;;;;	GO:0016021	integral component of membrane	Cellular Component
XP_009143146.1	IPR000782;IPR000782;IPR036378;IPR036378;noIPR;noIPR;noIPR;IPR033254;noIPR;noIPR;noIPR;noIPR;noIPR;noIPR;noIPR;noIPR;IPR000782;IPR000782;noIPR;noIPR;noIPR;IPR036378;IPR036378	DOMAIN;DOMAIN;HOMOLOGOUS_SUPERFAMILY;HOMOLOGOUS_SUPERFAMILY;HOMOLOGOUS_SUPERFAMILY;HOMOLOGOUS_SUPERFAMILY;HOMOLOGOUS_SUPERFAMILY;FAMILY;FAMILY;FAMILY;FAMILY;FAMILY;FAMILY;FAMILY;FAMILY;FAMILY;DOMAIN;DOMAIN;DOMAIN;DOMAIN;DOMAIN;HOMOLOGOUS_SUPERFAMILY;HOMOLOGOUS_SUPERFAMILY	FAS1 domain;FAS1 domain;FAS1 domain superfamily;FAS1 domain superfamily;FAS1 domain superfamily;FAS1 domain superfamily;FAS1 domain superfamily;Fasciclin-like arabinogalactan protein;Fasciclin-like arabinogalactan protein;Fasciclin-like arabinogalactan protein;Fasciclin-like arabinogalactan protein;Fasciclin-like arabinogalactan protein;Fasciclin-like arabinogalactan protein;Fasciclin-like arabin…	SM00554 (SMART);PF02469 (PFAM);G3DSA:2.30.180.10 (GENE3D);G3DSA:2.30.180.10 (GENE3D);mobidb-lite (MOBIDB_LITE);mobidb-lite (MOBIDB_LITE);mobidb-lite (MOBIDB_LITE);PTHR32382 (PANTHER);PTHR32382:SF49 (PANTHER);SIGNAL_PEPTIDE_H_REGION (PHOBIUS);TRANSMEMBRANE (PHOBIUS);SIGNAL_PEPTIDE (PHOBIUS);NON_CYTOPLASMIC_DOMAIN (PHOBIUS);SIGNAL_PEPTIDE_C_REGION (PHOBIUS);SIGNAL_PEPTIDE_N_REGION (PHOBIUS);CYTOPLA…	;;;;;;;;;;;;;;;;;;;;;;	;;;;;;;;;;;;;;;;;;;;;;	;;;;;;;;;;;;;;;;;;;;;;	GO:0046658	anchored component of plasma membrane	Cellular Component
XP_009144495.1	IPR011706;IPR001117;IPR008972;IPR008972;IPR011707;IPR008972;noIPR;noIPR;noIPR;noIPR;noIPR;noIPR;noIPR;noIPR;noIPR;IPR034273;noIPR;noIPR;noIPR;IPR008972;IPR008972;IPR008972;noIPR	DOMAIN;DOMAIN;HOMOLOGOUS_SUPERFAMILY;HOMOLOGOUS_SUPERFAMILY;DOMAIN;HOMOLOGOUS_SUPERFAMILY;HOMOLOGOUS_SUPERFAMILY;HOMOLOGOUS_SUPERFAMILY;HOMOLOGOUS_SUPERFAMILY;HOMOLOGOUS_SUPERFAMILY;HOMOLOGOUS_SUPERFAMILY;HOMOLOGOUS_SUPERFAMILY;HOMOLOGOUS_SUPERFAMILY;HOMOLOGOUS_SUPERFAMILY;HOMOLOGOUS_SUPERFAMILY;DOMAIN;DOMAIN;DOMAIN;DOMAIN;HOMOLOGOUS_SUPERFAMILY;HOMOLOGOUS_SUPERFAMILY;HOMOLOGOUS_SUPERFAMILY;HOMOL…	Multicopper oxidase, type 2;Multicopper oxidase, type 1;Cupredoxin;Cupredoxin;Multicopper oxidase, type 3;Cupredoxin;Cupredoxin;Cupredoxin;Cupredoxin;Cupredoxin;Cupredoxin;Cupredoxin;Cupredoxin;Cupredoxin;Cupredoxin;Ascorbate oxidase homologue, first cupredoxin domain;Ascorbate oxidase homologue, first cupredoxin domain;Ascorbate oxidase homologue, first cupredoxin domain;Ascorbate oxidase homolo…	PF07731 (PFAM);PF00394 (PFAM);G3DSA:2.60.40.420 (GENE3D);G3DSA:2.60.40.420 (GENE3D);PF07732 (PFAM);G3DSA:2.60.40.420 (GENE3D);PTHR11709 (PANTHER);PTHR11709:SF123 (PANTHER);SIGNAL_PEPTIDE_N_REGION (PHOBIUS);SIGNAL_PEPTIDE (PHOBIUS);SIGNAL_PEPTIDE_H_REGION (PHOBIUS);TRANSMEMBRANE (PHOBIUS);SIGNAL_PEPTIDE_C_REGION (PHOBIUS);NON_CYTOPLASMIC_DOMAIN (PHOBIUS);CYTOPLASMIC_DOMAIN (PHOBIUS);cd13846 (CDD);…	GO:0005507/GO:0055114/GO:0016491;GO:0055114;;;GO:0005507;;;;;;;;;;;GO:0005507;;;;;;;	copper ion binding/oxidation-reduction process/oxidoreductase activity;oxidation-reduction process;;;copper ion binding;;;;;;;;;;;copper ion binding;;;;;;;	Molecular Function/Biological Process/Molecular Function;Biological Process;;;Molecular Function;;;;;;;;;;;Molecular Function;;;;;;;	GO:0005507;GO:0005774;GO:0009506;GO:0009932;GO:0016021;GO:0016491;GO:0046658;GO:0055114	copper ion binding;vacuolar membrane;plasmodesma;cell tip growth;integral component of membrane;oxidoreductase activity;anchored component of plasma membrane;oxidation-reduction process	Molecular Function;Cellular Component;Cellular Component;Biological Process;Cellular Component;Molecular Function;Cellular Component;Biological Process
XP_009145437.1	IPR038408;IPR002902;noIPR;noIPR;noIPR;noIPR;noIPR;noIPR;noIPR;IPR002902;IPR002902	HOMOLOGOUS_SUPERFAMILY;DOMAIN;DOMAIN;DOMAIN;DOMAIN;DOMAIN;DOMAIN;DOMAIN;DOMAIN;DOMAIN;DOMAIN	Gnk2-homologous domain superfamily;Gnk2-homologous domain;Gnk2-homologous domain;Gnk2-homologous domain;Gnk2-homologous domain;Gnk2-homologous domain;Gnk2-homologous domain;Gnk2-homologous domain;Gnk2-homologous domain;Gnk2-homologous domain;Gnk2-homologous domain	G3DSA:3.30.430.20 (GENE3D);PF01657 (PFAM);mobidb-lite (MOBIDB_LITE);PTHR32411 (PANTHER);NON_CYTOPLASMIC_DOMAIN (PHOBIUS);SIGNAL_PEPTIDE_H_REGION (PHOBIUS);SIGNAL_PEPTIDE_C_REGION (PHOBIUS);SIGNAL_PEPTIDE_N_REGION (PHOBIUS);SIGNAL_PEPTIDE (PHOBIUS);PS51473 (PROSITE_PROFILES);PS51473 (PROSITE_PROFILES)	;;;;;;;;;;	;;;;;;;;;;	;;;;;;;;;;	GO:0005576;GO:0005618;GO:0009737	extracellular region;cell wall;response to abscisic acid	Cellular Component;Cellular Component;Biological Process
XP_009145581.1	IPR032675;IPR032675;IPR013210;IPR001611;noIPR;noIPR;noIPR;noIPR;noIPR;noIPR;noIPR;noIPR;noIPR;noIPR;noIPR	HOMOLOGOUS_SUPERFAMILY;HOMOLOGOUS_SUPERFAMILY;DOMAIN;REPEAT;REPEAT;REPEAT;REPEAT;REPEAT;REPEAT;REPEAT;REPEAT;REPEAT;REPEAT;REPEAT;REPEAT	Leucine-rich repeat domain superfamily;Leucine-rich repeat domain superfamily;Leucine-rich repeat-containing N-terminal, plant-type;Leucine-rich repeat;Leucine-rich repeat;Leucine-rich repeat;Leucine-rich repeat;Leucine-rich repeat;Leucine-rich repeat;Leucine-rich repeat;Leucine-rich repeat;Leucine-rich repeat;Leucine-rich repeat;Leucine-rich repeat;Leucine-rich repeat	G3DSA:3.80.10.10 (GENE3D);G3DSA:3.80.10.10 (GENE3D);PF08263 (PFAM);PF13855 (PFAM);PTHR27004:SF151 (PANTHER);PTHR27004 (PANTHER);SIGNAL_PEPTIDE_C_REGION (PHOBIUS);SIGNAL_PEPTIDE_N_REGION (PHOBIUS);SIGNAL_PEPTIDE_H_REGION (PHOBIUS);NON_CYTOPLASMIC_DOMAIN (PHOBIUS);SIGNAL_PEPTIDE (PHOBIUS);SignalP-noTM (SIGNALP_EUK);SignalP-noTM (SIGNALP_GRAM_NEGATIVE);SignalP-TM (SIGNALP_GRAM_POSITIVE);SSF52058 (SU…	;;;GO:0005515;;;;;;;;;;;	;;;protein binding;;;;;;;;;;;	;;;Molecular Function;;;;;;;;;;;	GO:0005515;GO:0005618;GO:0009506	protein binding;cell wall;plasmodesma	Molecular Function;Cellular Component;Cellular Component
XP_009145766.1	IPR001764;IPR026891;IPR001764;IPR036962;IPR002772;IPR026891;IPR036881;IPR013783;noIPR;noIPR;noIPR;noIPR;noIPR;noIPR;noIPR;noIPR;noIPR;noIPR;IPR036881;IPR017853	DOMAIN;DOMAIN;DOMAIN;HOMOLOGOUS_SUPERFAMILY;DOMAIN;DOMAIN;HOMOLOGOUS_SUPERFAMILY;HOMOLOGOUS_SUPERFAMILY;HOMOLOGOUS_SUPERFAMILY;HOMOLOGOUS_SUPERFAMILY;HOMOLOGOUS_SUPERFAMILY;HOMOLOGOUS_SUPERFAMILY;HOMOLOGOUS_SUPERFAMILY;HOMOLOGOUS_SUPERFAMILY;HOMOLOGOUS_SUPERFAMILY;HOMOLOGOUS_SUPERFAMILY;HOMOLOGOUS_SUPERFAMILY;HOMOLOGOUS_SUPERFAMILY;HOMOLOGOUS_SUPERFAMILY;HOMOLOGOUS_SUPERFAMILY	Glycoside hydrolase, family 3, N-terminal;Fibronectin type III-like domain;Glycoside hydrolase, family 3, N-terminal;Glycoside hydrolase, family 3, N-terminal domain superfamily;Glycoside hydrolase family 3 C-terminal domain;Fibronectin type III-like domain;Glycoside hydrolase family 3 C-terminal domain superfamily;Immunoglobulin-like fold;Immunoglobulin-like fold;Immunoglobulin-like fold;Immunog…	PR00133 (PRINTS);SM01217 (SMART);PF00933 (PFAM);G3DSA:3.20.20.300 (GENE3D);PF01915 (PFAM);PF14310 (PFAM);G3DSA:3.40.50.1700 (GENE3D);G3DSA:2.60.40.10 (GENE3D);PTHR42721:SF33 (PANTHER);PTHR42721 (PANTHER);SIGNAL_PEPTIDE_N_REGION (PHOBIUS);SIGNAL_PEPTIDE (PHOBIUS);NON_CYTOPLASMIC_DOMAIN (PHOBIUS);SIGNAL_PEPTIDE_H_REGION (PHOBIUS);SIGNAL_PEPTIDE_C_REGION (PHOBIUS);SignalP-TM (SIGNALP_GRAM_POSITIVE);…	GO:0005975/GO:0004553;;GO:0005975/GO:0004553;GO:0005975/GO:0004553;GO:0005975/GO:0004553;;GO:0005975/GO:0004553;;;;;;;;;;;;GO:0005975/GO:0004553;	carbohydrate metabolic process/hydrolase activity, hydrolyzing O-glycosyl compounds;;carbohydrate metabolic process/hydrolase activity, hydrolyzing O-glycosyl compounds;carbohydrate metabolic process/hydrolase activity, hydrolyzing O-glycosyl compounds;carbohydrate metabolic process/hydrolase activity, hydrolyzing O-glycosyl compounds;;carbohydrate metabolic process/hydrolase activity, hydrolyzin…	Biological Process/Molecular Function;;Biological Process/Molecular Function;Biological Process/Molecular Function;Biological Process/Molecular Function;;Biological Process/Molecular Function;;;;;;;;;;;;Biological Process/Molecular Function;	GO:0005576;GO:0009044;GO:0031222;GO:0045493;GO:0046556	extracellular region;xylan 1,4-beta-xylosidase activity;arabinan catabolic process;xylan catabolic process;alpha-L-arabinofuranosidase activity	Cellular Component;Molecular Function;Biological Process;Biological Process;Molecular Function	EC:3.2.1.55;EC:3.2.1.37	Non-reducing end alpha-L-arabinofuranosidase;Xylan 1,4-beta-xylosidase
XP_009146386.2	IPR006501;IPR012334;IPR035513;IPR006501;IPR000070;IPR006501;noIPR;noIPR;IPR018040;IPR033131;noIPR;noIPR;noIPR;noIPR;noIPR;noIPR;noIPR;IPR035513;IPR011050;noIPR	DOMAIN;HOMOLOGOUS_SUPERFAMILY;HOMOLOGOUS_SUPERFAMILY;DOMAIN;DOMAIN;DOMAIN;DOMAIN;DOMAIN;ACTIVE_SITE;ACTIVE_SITE;ACTIVE_SITE;ACTIVE_SITE;ACTIVE_SITE;ACTIVE_SITE;ACTIVE_SITE;ACTIVE_SITE;ACTIVE_SITE;HOMOLOGOUS_SUPERFAMILY;HOMOLOGOUS_SUPERFAMILY;HOMOLOGOUS_SUPERFAMILY	Pectinesterase inhibitor domain;Pectin lyase fold;Invertase/pectin methylesterase inhibitor domain superfamily;Pectinesterase inhibitor domain;Pectinesterase, catalytic;Pectinesterase inhibitor domain;Pectinesterase inhibitor domain;Pectinesterase inhibitor domain;Pectinesterase, Tyr active site;Pectinesterase, Asp active site;Pectinesterase, Asp active site;Pectinesterase, Asp active site;Pectin…	SM00856 (SMART);G3DSA:2.160.20.10 (GENE3D);G3DSA:1.20.140.40 (GENE3D);TIGR01614 (TIGRFAM);PF01095 (PFAM);PF04043 (PFAM);PTHR31707 (PANTHER);PTHR31707:SF193 (PANTHER);PS00800 (PROSITE_PATTERNS);PS00503 (PROSITE_PATTERNS);SIGNAL_PEPTIDE_H_REGION (PHOBIUS);SIGNAL_PEPTIDE_N_REGION (PHOBIUS);NON_CYTOPLASMIC_DOMAIN (PHOBIUS);SIGNAL_PEPTIDE_C_REGION (PHOBIUS);SIGNAL_PEPTIDE (PHOBIUS);cd15798 (CDD);Signa…	GO:0004857;;;GO:0004857;GO:0042545/GO:0030599;GO:0004857;;;;;;;;;;;;;;	enzyme inhibitor activity;;;enzyme inhibitor activity;cell wall modification/pectinesterase activity;enzyme inhibitor activity;;;;;;;;;;;;;;	Molecular Function;;;Molecular Function;Biological Process/Molecular Function;Molecular Function;;;;;;;;;;;;;;	GO:0005618;GO:0005737;GO:0005886;GO:0009620;GO:0009624;GO:0016021;GO:0030599;GO:0042545;GO:0043086;GO:0045330;GO:0045490;GO:0046910;GO:0050829	cell wall;cytoplasm;plasma membrane;response to fungus;response to nematode;integral component of membrane;pectinesterase activity;cell wall modification;negative regulation of catalytic activity;aspartyl esterase activity;pectin catabolic process;pectinesterase inhibitor activity;defense response to Gram-negative bacterium	Cellular Component;Cellular Component;Cellular Component;Biological Process;Biological Process;Cellular Component;Molecular Function;Biological Process;Biological Process;Molecular Function;Biological Process;Molecular Function;Biological Process	EC:3.1.1.11;EC:3.1.1.1	Pectinesterase;Carboxylesterase
XP_009147007.1	IPR008979;IPR006946;noIPR;noIPR;noIPR;noIPR;noIPR;noIPR;noIPR;noIPR;noIPR;noIPR	HOMOLOGOUS_SUPERFAMILY;DOMAIN;DOMAIN;DOMAIN;DOMAIN;DOMAIN;DOMAIN;DOMAIN;DOMAIN;DOMAIN;DOMAIN;DOMAIN	Galactose-binding-like domain superfamily;Domain of unknown function DUF642;Domain of unknown function DUF642;Domain of unknown function DUF642;Domain of unknown function DUF642;Domain of unknown function DUF642;Domain of unknown function DUF642;Domain of unknown function DUF642;Domain of unknown function DUF642;Domain of unknown function DUF642;Domain of unknown function DUF642;Domain of unknown…	G3DSA:2.60.120.260 (GENE3D);PF04862 (PFAM);PTHR31265 (PANTHER);PTHR31265:SF2 (PANTHER);SIGNAL_PEPTIDE (PHOBIUS);SIGNAL_PEPTIDE_N_REGION (PHOBIUS);NON_CYTOPLASMIC_DOMAIN (PHOBIUS);SIGNAL_PEPTIDE_C_REGION (PHOBIUS);SIGNAL_PEPTIDE_H_REGION (PHOBIUS);SignalP-noTM (SIGNALP_EUK);SignalP-TM (SIGNALP_GRAM_POSITIVE);TMhelix (TMHMM)	;;;;;;;;;;;	;;;;;;;;;;;	;;;;;;;;;;;	GO:0005618;GO:0005643;GO:0005886	cell wall;nuclear pore;plasma membrane	Cellular Component;Cellular Component;Cellular Component
XP_009147382.1	IPR001563;noIPR;IPR001563;IPR029058;noIPR;IPR001563;IPR033124;IPR018202;noIPR;noIPR;noIPR;noIPR;noIPR;noIPR;noIPR;noIPR;IPR029058	FAMILY;FAMILY;FAMILY;HOMOLOGOUS_SUPERFAMILY;HOMOLOGOUS_SUPERFAMILY;FAMILY;ACTIVE_SITE;ACTIVE_SITE;ACTIVE_SITE;ACTIVE_SITE;ACTIVE_SITE;ACTIVE_SITE;ACTIVE_SITE;ACTIVE_SITE;ACTIVE_SITE;ACTIVE_SITE;HOMOLOGOUS_SUPERFAMILY	Peptidase S10, serine carboxypeptidase;Peptidase S10, serine carboxypeptidase;Peptidase S10, serine carboxypeptidase;Alpha/Beta hydrolase fold;Alpha/Beta hydrolase fold;Peptidase S10, serine carboxypeptidase;Serine carboxypeptidases, histidine active site;Serine carboxypeptidase, serine active site;Serine carboxypeptidase, serine active site;Serine carboxypeptidase, serine active site;Serine carb…	PR00724 (PRINTS);G3DSA:3.40.50.12670 (GENE3D);PF00450 (PFAM);G3DSA:3.40.50.1820 (GENE3D);PTHR11802:SF298 (PANTHER);PTHR11802 (PANTHER);PS00560 (PROSITE_PATTERNS);PS00131 (PROSITE_PATTERNS);SIGNAL_PEPTIDE_N_REGION (PHOBIUS);SIGNAL_PEPTIDE_C_REGION (PHOBIUS);SIGNAL_PEPTIDE (PHOBIUS);SIGNAL_PEPTIDE_H_REGION (PHOBIUS);NON_CYTOPLASMIC_DOMAIN (PHOBIUS);SignalP-TM (SIGNALP_GRAM_POSITIVE);SignalP-noTM (S…	GO:0006508/GO:0004185;;GO:0006508/GO:0004185;;;GO:0006508/GO:0004185;GO:0004185;GO:0004185;;;;;;;;;	proteolysis/serine-type carboxypeptidase activity;;proteolysis/serine-type carboxypeptidase activity;;;proteolysis/serine-type carboxypeptidase activity;serine-type carboxypeptidase activity;serine-type carboxypeptidase activity;;;;;;;;;	Biological Process/Molecular Function;;Biological Process/Molecular Function;;;Biological Process/Molecular Function;Molecular Function;Molecular Function;;;;;;;;;	GO:0004185;GO:0005576;GO:0006508	serine-type carboxypeptidase activity;extracellular region;proteolysis	Molecular Function;Cellular Component;Biological Process	EC:3.4.17.11;EC:3.4.21;EC:3.4.16;EC:3.4.16.2;EC:3.4.16.6;EC:3.4.16.5	Glutamate carboxypeptidase;Acting on peptide bonds (peptidases);Acting on peptide bonds (peptidases);Lysosomal Pro-Xaa carboxypeptidase;Carboxypeptidase D;Carboxypeptidase C
XP_009147636.1	IPR001220;IPR016363;noIPR;noIPR;noIPR;noIPR;noIPR;noIPR;noIPR;noIPR;IPR001220;noIPR;IPR013320	DOMAIN;FAMILY;FAMILY;FAMILY;FAMILY;FAMILY;FAMILY;FAMILY;FAMILY;FAMILY;DOMAIN;DOMAIN;HOMOLOGOUS_SUPERFAMILY	Legume lectin domain;Legume lectin;Legume lectin;Legume lectin;Legume lectin;Legume lectin;Legume lectin;Legume lectin;Legume lectin;Legume lectin;Legume lectin domain;Legume lectin domain;Concanavalin A-like lectin/glucanase domain superfamily	PF00139 (PFAM);PIRSF002690 (PIRSF);G3DSA:2.60.120.200 (GENE3D);PTHR27007 (PANTHER);PTHR27007:SF140 (PANTHER);SIGNAL_PEPTIDE_N_REGION (PHOBIUS);SIGNAL_PEPTIDE_H_REGION (PHOBIUS);SIGNAL_PEPTIDE (PHOBIUS);NON_CYTOPLASMIC_DOMAIN (PHOBIUS);SIGNAL_PEPTIDE_C_REGION (PHOBIUS);cd06899 (CDD);SignalP-noTM (SIGNALP_EUK);SSF49899 (SUPERFAMILY)	GO:0030246;GO:0030246;;;;;;;;;GO:0030246;;	carbohydrate binding;carbohydrate binding;;;;;;;;;carbohydrate binding;;	Molecular Function;Molecular Function;;;;;;;;;Molecular Function;;	GO:0002229;GO:0004675;GO:0005618;GO:0005829;GO:0005886;GO:0007178;GO:0030246;GO:0042742;GO:0080167	defense response to oomycetes;transmembrane receptor protein serine/threonine kinase activity;cell wall;cytosol;plasma membrane;transmembrane receptor protein serine/threonine kinase signaling pathway;carbohydrate binding;defense response to bacterium;response to karrikin	Biological Process;Molecular Function;Cellular Component;Cellular Component;Cellular Component;Biological Process;Molecular Function;Biological Process;Biological Process	EC:2.7.11;EC:2.7.11.30	Transferring phosphorus-containing groups;Receptor protein serine/threonine kinase
XP_009151651.1	IPR038408;IPR002902;noIPR;noIPR;noIPR;noIPR;noIPR;noIPR;noIPR;noIPR;IPR002902;IPR002902;noIPR;noIPR;noIPR	HOMOLOGOUS_SUPERFAMILY;DOMAIN;DOMAIN;DOMAIN;DOMAIN;DOMAIN;DOMAIN;DOMAIN;DOMAIN;DOMAIN;DOMAIN;DOMAIN;DOMAIN;DOMAIN;DOMAIN	Gnk2-homologous domain superfamily;Gnk2-homologous domain;Gnk2-homologous domain;Gnk2-homologous domain;Gnk2-homologous domain;Gnk2-homologous domain;Gnk2-homologous domain;Gnk2-homologous domain;Gnk2-homologous domain;Gnk2-homologous domain;Gnk2-homologous domain;Gnk2-homologous domain;Gnk2-homologous domain;Gnk2-homologous domain;Gnk2-homologous domain	G3DSA:3.30.430.20 (GENE3D);PF01657 (PFAM);PTHR32411:SF55 (PANTHER);PTHR32411 (PANTHER);SIGNAL_PEPTIDE_H_REGION (PHOBIUS);SIGNAL_PEPTIDE_N_REGION (PHOBIUS);SIGNAL_PEPTIDE (PHOBIUS);SIGNAL_PEPTIDE_C_REGION (PHOBIUS);NON_CYTOPLASMIC_DOMAIN (PHOBIUS);PS51257 (PROSITE_PROFILES);PS51473 (PROSITE_PROFILES);PS51473 (PROSITE_PROFILES);SignalP-noTM (SIGNALP_GRAM_NEGATIVE);SignalP-TM (SIGNALP_GRAM_POSITIVE)…	;;;;;;;;;;;;;;	;;;;;;;;;;;;;;	;;;;;;;;;;;;;;	GO:0005576;GO:0080167	extracellular region;response to karrikin	Cellular Component;Biological Process
XP_010423263.1	IPR032861;IPR021109;IPR032799;IPR021109;IPR001461;noIPR;noIPR;noIPR;noIPR;noIPR;noIPR;IPR033121;noIPR;IPR021109	DOMAIN;HOMOLOGOUS_SUPERFAMILY;DOMAIN;HOMOLOGOUS_SUPERFAMILY;FAMILY;FAMILY;FAMILY;FAMILY;FAMILY;FAMILY;FAMILY;DOMAIN;DOMAIN;HOMOLOGOUS_SUPERFAMILY	Xylanase inhibitor, N-terminal;Aspartic peptidase domain superfamily;Xylanase inhibitor, C-terminal;Aspartic peptidase domain superfamily;Aspartic peptidase A1 family;Aspartic peptidase A1 family;Aspartic peptidase A1 family;Aspartic peptidase A1 family;Aspartic peptidase A1 family;Aspartic peptidase A1 family;Aspartic peptidase A1 family;Peptidase family A1 domain;Peptidase family A1 domain;Aspa…	PF14543 (PFAM);G3DSA:2.40.70.10 (GENE3D);PF14541 (PFAM);G3DSA:2.40.70.10 (GENE3D);PTHR13683 (PANTHER);PTHR13683:SF736 (PANTHER);SIGNAL_PEPTIDE_C_REGION (PHOBIUS);NON_CYTOPLASMIC_DOMAIN (PHOBIUS);SIGNAL_PEPTIDE_N_REGION (PHOBIUS);SIGNAL_PEPTIDE (PHOBIUS);SIGNAL_PEPTIDE_H_REGION (PHOBIUS);PS51767 (PROSITE_PROFILES);SignalP-noTM (SIGNALP_EUK);SSF50630 (SUPERFAMILY)	;;;;GO:0004190/GO:0006508;;;;;;;;;	;;;;aspartic-type endopeptidase activity/proteolysis;;;;;;;;;	;;;;Molecular Function/Biological Process;;;;;;;;;	GO:0003677;GO:0004190;GO:0005618;GO:0006508	DNA binding;aspartic-type endopeptidase activity;cell wall;proteolysis	Molecular Function;Molecular Function;Cellular Component;Biological Process	EC:3.4.99;EC:3.4.23.1;EC:3.4.23;EC:3.4.23.32;EC:3.4.23.43;EC:3.4.23.20;EC:3.4.23.25;EC:3.4.23.36;EC:3.4.23.4;EC:3.4.23.35;EC:3.4.23.5;EC:3.4.23.34;EC:3.4.23.15	Acting on peptide bonds (peptidases);Pepsin A;Acting on peptide bonds (peptidases);Scytalidopepsin B;Prepilin peptidase;Penicillopepsin;Saccharopepsin;Signal peptidase II;Chymosin;Barrierpepsin;Cathepsin D;Cathepsin E;Renin
XP_010452934.1	IPR006766;IPR006766;noIPR;noIPR;noIPR;noIPR;noIPR;noIPR;noIPR;noIPR;noIPR;noIPR	FAMILY;FAMILY;FAMILY;FAMILY;FAMILY;FAMILY;FAMILY;FAMILY;FAMILY;FAMILY;FAMILY;FAMILY	Protein EXORDIUM-like;Protein EXORDIUM-like;Protein EXORDIUM-like;Protein EXORDIUM-like;Protein EXORDIUM-like;Protein EXORDIUM-like;Protein EXORDIUM-like;Protein EXORDIUM-like;Protein EXORDIUM-like;Protein EXORDIUM-like;Protein EXORDIUM-like;Protein EXORDIUM-like	PF04674 (PFAM);PTHR31279 (PANTHER);PTHR31279:SF43 (PANTHER);SIGNAL_PEPTIDE_H_REGION (PHOBIUS);SIGNAL_PEPTIDE_N_REGION (PHOBIUS);SIGNAL_PEPTIDE_C_REGION (PHOBIUS);NON_CYTOPLASMIC_DOMAIN (PHOBIUS);SIGNAL_PEPTIDE (PHOBIUS);SignalP-noTM (SIGNALP_EUK);SignalP-TM (SIGNALP_GRAM_POSITIVE);SignalP-noTM (SIGNALP_GRAM_NEGATIVE);TMhelix (TMHMM)	;;;;;;;;;;;	;;;;;;;;;;;	;;;;;;;;;;;	GO:0002239;GO:0005615;GO:0009506	response to oomycetes;extracellular space;plasmodesma	Biological Process;Cellular Component;Cellular Component
XP_013697701.1	IPR006946;noIPR;noIPR;noIPR;noIPR;noIPR;noIPR;noIPR;noIPR;noIPR;noIPR	DOMAIN;DOMAIN;DOMAIN;DOMAIN;DOMAIN;DOMAIN;DOMAIN;DOMAIN;DOMAIN;DOMAIN;DOMAIN	Domain of unknown function DUF642;Domain of unknown function DUF642;Domain of unknown function DUF642;Domain of unknown function DUF642;Domain of unknown function DUF642;Domain of unknown function DUF642;Domain of unknown function DUF642;Domain of unknown function DUF642;Domain of unknown function DUF642;Domain of unknown function DUF642;Domain of unknown function DUF642	PF04862 (PFAM);PTHR31265:SF45 (PANTHER);PTHR31265 (PANTHER);SIGNAL_PEPTIDE (PHOBIUS);SIGNAL_PEPTIDE_H_REGION (PHOBIUS);NON_CYTOPLASMIC_DOMAIN (PHOBIUS);SIGNAL_PEPTIDE_C_REGION (PHOBIUS);SIGNAL_PEPTIDE_N_REGION (PHOBIUS);SignalP-TM (SIGNALP_GRAM_POSITIVE);SignalP-noTM (SIGNALP_EUK);TMhelix (TMHMM)	;;;;;;;;;;	;;;;;;;;;;	;;;;;;;;;;	GO:0005618;GO:0005643;GO:0005886	cell wall;nuclear pore;plasma membrane	Cellular Component;Cellular Component;Cellular Component
XP_013737483.1	IPR006766;IPR006766;noIPR;noIPR;noIPR;noIPR;noIPR;noIPR;noIPR;noIPR;noIPR	FAMILY;FAMILY;FAMILY;FAMILY;FAMILY;FAMILY;FAMILY;FAMILY;FAMILY;FAMILY;FAMILY	Protein EXORDIUM-like;Protein EXORDIUM-like;Protein EXORDIUM-like;Protein EXORDIUM-like;Protein EXORDIUM-like;Protein EXORDIUM-like;Protein EXORDIUM-like;Protein EXORDIUM-like;Protein EXORDIUM-like;Protein EXORDIUM-like;Protein EXORDIUM-like	PF04674 (PFAM);PTHR31279 (PANTHER);PTHR31279:SF43 (PANTHER);SIGNAL_PEPTIDE_H_REGION (PHOBIUS);SIGNAL_PEPTIDE_N_REGION (PHOBIUS);SIGNAL_PEPTIDE_C_REGION (PHOBIUS);SIGNAL_PEPTIDE (PHOBIUS);NON_CYTOPLASMIC_DOMAIN (PHOBIUS);SignalP-TM (SIGNALP_GRAM_POSITIVE);SignalP-noTM (SIGNALP_EUK);TMhelix (TMHMM)	;;;;;;;;;;	;;;;;;;;;;	;;;;;;;;;;	GO:0002239;GO:0005615;GO:0005829;GO:0009506	response to oomycetes;extracellular space;cytosol;plasmodesma	Biological Process;Cellular Component;Cellular Component;Cellular Component
XP_018442540.1	IPR006766;noIPR;IPR006766;noIPR;noIPR;noIPR;noIPR;noIPR;noIPR;noIPR;noIPR;noIPR	FAMILY;FAMILY;FAMILY;FAMILY;FAMILY;FAMILY;FAMILY;FAMILY;FAMILY;FAMILY;FAMILY;FAMILY	Protein EXORDIUM-like;Protein EXORDIUM-like;Protein EXORDIUM-like;Protein EXORDIUM-like;Protein EXORDIUM-like;Protein EXORDIUM-like;Protein EXORDIUM-like;Protein EXORDIUM-like;Protein EXORDIUM-like;Protein EXORDIUM-like;Protein EXORDIUM-like;Protein EXORDIUM-like	PF04674 (PFAM);PTHR31279:SF43 (PANTHER);PTHR31279 (PANTHER);SIGNAL_PEPTIDE_H_REGION (PHOBIUS);NON_CYTOPLASMIC_DOMAIN (PHOBIUS);SIGNAL_PEPTIDE_N_REGION (PHOBIUS);SIGNAL_PEPTIDE_C_REGION (PHOBIUS);SIGNAL_PEPTIDE (PHOBIUS);SignalP-noTM (SIGNALP_GRAM_NEGATIVE);SignalP-TM (SIGNALP_GRAM_POSITIVE);SignalP-noTM (SIGNALP_EUK);TMhelix (TMHMM)	;;;;;;;;;;;	;;;;;;;;;;;	;;;;;;;;;;;	GO:0002239;GO:0005615;GO:0005829;GO:0009506	response to oomycetes;extracellular space;cytosol;plasmodesma	Biological Process;Cellular Component;Cellular Component;Cellular Component
XP_021909638.1	IPR006946;noIPR;noIPR;noIPR;noIPR;noIPR;noIPR;noIPR;noIPR;noIPR	DOMAIN;DOMAIN;DOMAIN;DOMAIN;DOMAIN;DOMAIN;DOMAIN;DOMAIN;DOMAIN;DOMAIN	Domain of unknown function DUF642;Domain of unknown function DUF642;Domain of unknown function DUF642;Domain of unknown function DUF642;Domain of unknown function DUF642;Domain of unknown function DUF642;Domain of unknown function DUF642;Domain of unknown function DUF642;Domain of unknown function DUF642;Domain of unknown function DUF642	PF04862 (PFAM);PTHR31265 (PANTHER);PTHR31265:SF48 (PANTHER);SIGNAL_PEPTIDE_H_REGION (PHOBIUS);SIGNAL_PEPTIDE_N_REGION (PHOBIUS);NON_CYTOPLASMIC_DOMAIN (PHOBIUS);SIGNAL_PEPTIDE_C_REGION (PHOBIUS);SIGNAL_PEPTIDE (PHOBIUS);SignalP-noTM (SIGNALP_GRAM_NEGATIVE);SignalP-noTM (SIGNALP_EUK)	;;;;;;;;;	;;;;;;;;;	;;;;;;;;;	GO:0009506;GO:0010015;GO:0080167	plasmodesma;root morphogenesis;response to karrikin	Cellular Component;Biological Process;Biological Process
XP_033128411.1	IPR001461;IPR032799;IPR021109;IPR032861;IPR021109;IPR001461;noIPR;noIPR;noIPR;noIPR;noIPR;noIPR;IPR033121;IPR034161;noIPR;noIPR;noIPR;IPR021109;noIPR	FAMILY;DOMAIN;HOMOLOGOUS_SUPERFAMILY;DOMAIN;HOMOLOGOUS_SUPERFAMILY;FAMILY;FAMILY;FAMILY;FAMILY;FAMILY;FAMILY;FAMILY;DOMAIN;DOMAIN;DOMAIN;DOMAIN;DOMAIN;HOMOLOGOUS_SUPERFAMILY;HOMOLOGOUS_SUPERFAMILY	Aspartic peptidase A1 family;Xylanase inhibitor, C-terminal;Aspartic peptidase domain superfamily;Xylanase inhibitor, N-terminal;Aspartic peptidase domain superfamily;Aspartic peptidase A1 family;Aspartic peptidase A1 family;Aspartic peptidase A1 family;Aspartic peptidase A1 family;Aspartic peptidase A1 family;Aspartic peptidase A1 family;Aspartic peptidase A1 family;Peptidase family A1 domain;Pe…	PR00792 (PRINTS);PF14541 (PFAM);G3DSA:2.40.70.10 (GENE3D);PF14543 (PFAM);G3DSA:2.40.70.10 (GENE3D);PTHR13683 (PANTHER);PTHR13683:SF705 (PANTHER);NON_CYTOPLASMIC_DOMAIN (PHOBIUS);SIGNAL_PEPTIDE_N_REGION (PHOBIUS);SIGNAL_PEPTIDE_C_REGION (PHOBIUS);SIGNAL_PEPTIDE_H_REGION (PHOBIUS);SIGNAL_PEPTIDE (PHOBIUS);PS51767 (PROSITE_PROFILES);cd05476 (CDD);SignalP-TM (SIGNALP_GRAM_POSITIVE);SignalP-noTM (SIGN…	GO:0004190/GO:0006508;;;;;GO:0004190/GO:0006508;;;;;;;;;;;;;	aspartic-type endopeptidase activity/proteolysis;;;;;aspartic-type endopeptidase activity/proteolysis;;;;;;;;;;;;;	Molecular Function/Biological Process;;;;;Molecular Function/Biological Process;;;;;;;;;;;;;	GO:0004190;GO:0005576;GO:0006508	aspartic-type endopeptidase activity;extracellular region;proteolysis	Molecular Function;Cellular Component;Biological Process	EC:3.4.99;EC:3.4.23.1;EC:3.4.23;EC:3.4.23.32;EC:3.4.23.43;EC:3.4.23.20;EC:3.4.23.25;EC:3.4.23.36;EC:3.4.23.4;EC:3.4.23.35;EC:3.4.23.5;EC:3.4.23.34;EC:3.4.23.15	Acting on peptide bonds (peptidases);Pepsin A;Acting on peptide bonds (peptidases);Scytalidopepsin B;Prepilin peptidase;Penicillopepsin;Saccharopepsin;Signal peptidase II;Chymosin;Barrierpepsin;Cathepsin D;Cathepsin E;Renin
XP_033129010.1	IPR001229;IPR036404;IPR001229;IPR036404;noIPR;noIPR;noIPR;noIPR;IPR001229;IPR001229;IPR001229;IPR033734;IPR033734;IPR033734;IPR036404;IPR036404;IPR036404	DOMAIN;HOMOLOGOUS_SUPERFAMILY;DOMAIN;HOMOLOGOUS_SUPERFAMILY;HOMOLOGOUS_SUPERFAMILY;HOMOLOGOUS_SUPERFAMILY;HOMOLOGOUS_SUPERFAMILY;HOMOLOGOUS_SUPERFAMILY;DOMAIN;DOMAIN;DOMAIN;DOMAIN;DOMAIN;DOMAIN;HOMOLOGOUS_SUPERFAMILY;HOMOLOGOUS_SUPERFAMILY;HOMOLOGOUS_SUPERFAMILY	Jacalin-like lectin domain;Jacalin-like lectin domain superfamily;Jacalin-like lectin domain;Jacalin-like lectin domain superfamily;Jacalin-like lectin domain superfamily;Jacalin-like lectin domain superfamily;Jacalin-like lectin domain superfamily;Jacalin-like lectin domain superfamily;Jacalin-like lectin domain;Jacalin-like lectin domain;Jacalin-like lectin domain;Jacalin-like lectin domain, pl…	SM00915 (SMART);G3DSA:2.100.10.30 (GENE3D);PF01419 (PFAM);G3DSA:2.100.10.30 (GENE3D);PTHR47293:SF24 (PANTHER);PTHR47293:SF24 (PANTHER);PTHR47293 (PANTHER);PTHR47293 (PANTHER);PS51752 (PROSITE_PROFILES);PS51752 (PROSITE_PROFILES);PS51752 (PROSITE_PROFILES);cd09612 (CDD);cd09612 (CDD);cd09612 (CDD);SSF51101 (SUPERFAMILY);SSF51101 (SUPERFAMILY);SSF51101 (SUPERFAMILY)	;;;;;;;;;;;GO:0030246;GO:0030246;GO:0030246;;;	;;;;;;;;;;;carbohydrate binding;carbohydrate binding;carbohydrate binding;;;	;;;;;;;;;;;Molecular Function;Molecular Function;Molecular Function;;;	GO:0030246	carbohydrate binding	Molecular Function
XP_033132865.1	IPR036514;IPR001087;noIPR;noIPR;noIPR;noIPR;noIPR;noIPR;noIPR;IPR035669;noIPR;noIPR	HOMOLOGOUS_SUPERFAMILY;DOMAIN;DOMAIN;DOMAIN;DOMAIN;DOMAIN;DOMAIN;DOMAIN;DOMAIN;DOMAIN;DOMAIN;DOMAIN	SGNH hydrolase superfamily;GDSL lipase/esterase;GDSL lipase/esterase;GDSL lipase/esterase;GDSL lipase/esterase;GDSL lipase/esterase;GDSL lipase/esterase;GDSL lipase/esterase;GDSL lipase/esterase;GDSL lipase/esterase-like, plant;GDSL lipase/esterase-like, plant;GDSL lipase/esterase-like, plant	G3DSA:3.40.50.1110 (GENE3D);PF00657 (PFAM);PTHR45650:SF29 (PANTHER);PTHR45650 (PANTHER);SIGNAL_PEPTIDE_N_REGION (PHOBIUS);SIGNAL_PEPTIDE_C_REGION (PHOBIUS);NON_CYTOPLASMIC_DOMAIN (PHOBIUS);SIGNAL_PEPTIDE (PHOBIUS);SIGNAL_PEPTIDE_H_REGION (PHOBIUS);cd01837 (CDD);SignalP-noTM (SIGNALP_EUK);SSF52266 (SUPERFAMILY)	;GO:0016788;;;;;;;;;;	;hydrolase activity, acting on ester bonds;;;;;;;;;;	;Molecular Function;;;;;;;;;;	GO:0016788	hydrolase activity, acting on ester bonds	Molecular Function
XP_033133498.1	IPR001563;IPR029058;IPR001563;noIPR;noIPR;IPR001563;IPR033124;IPR018202;noIPR;noIPR;noIPR;noIPR;noIPR;noIPR;noIPR;noIPR;IPR029058;noIPR	FAMILY;HOMOLOGOUS_SUPERFAMILY;FAMILY;FAMILY;FAMILY;FAMILY;ACTIVE_SITE;ACTIVE_SITE;ACTIVE_SITE;ACTIVE_SITE;ACTIVE_SITE;ACTIVE_SITE;ACTIVE_SITE;ACTIVE_SITE;ACTIVE_SITE;ACTIVE_SITE;HOMOLOGOUS_SUPERFAMILY;HOMOLOGOUS_SUPERFAMILY	Peptidase S10, serine carboxypeptidase;Alpha/Beta hydrolase fold;Peptidase S10, serine carboxypeptidase;Peptidase S10, serine carboxypeptidase;Peptidase S10, serine carboxypeptidase;Peptidase S10, serine carboxypeptidase;Serine carboxypeptidases, histidine active site;Serine carboxypeptidase, serine active site;Serine carboxypeptidase, serine active site;Serine carboxypeptidase, serine active sit…	PR00724 (PRINTS);G3DSA:3.40.50.1820 (GENE3D);PF00450 (PFAM);G3DSA:3.40.50.12670 (GENE3D);PTHR11802:SF339 (PANTHER);PTHR11802 (PANTHER);PS00560 (PROSITE_PATTERNS);PS00131 (PROSITE_PATTERNS);SIGNAL_PEPTIDE_C_REGION (PHOBIUS);SIGNAL_PEPTIDE_N_REGION (PHOBIUS);SIGNAL_PEPTIDE_H_REGION (PHOBIUS);NON_CYTOPLASMIC_DOMAIN (PHOBIUS);SIGNAL_PEPTIDE (PHOBIUS);SignalP-noTM (SIGNALP_GRAM_NEGATIVE);SignalP-noTM …	GO:0006508/GO:0004185;;GO:0006508/GO:0004185;;;GO:0006508/GO:0004185;GO:0004185;GO:0004185;;;;;;;;;;	proteolysis/serine-type carboxypeptidase activity;;proteolysis/serine-type carboxypeptidase activity;;;proteolysis/serine-type carboxypeptidase activity;serine-type carboxypeptidase activity;serine-type carboxypeptidase activity;;;;;;;;;;	Biological Process/Molecular Function;;Biological Process/Molecular Function;;;Biological Process/Molecular Function;Molecular Function;Molecular Function;;;;;;;;;;	GO:0003723;GO:0004185;GO:0005576;GO:0006396;GO:0006508	RNA binding;serine-type carboxypeptidase activity;extracellular region;RNA processing;proteolysis	Molecular Function;Molecular Function;Cellular Component;Biological Process;Biological Process	EC:3.4.17.11;EC:3.4.21;EC:3.4.16;EC:3.4.16.2;EC:3.4.16.6;EC:3.4.16.5	Glutamate carboxypeptidase;Acting on peptide bonds (peptidases);Acting on peptide bonds (peptidases);Lysosomal Pro-Xaa carboxypeptidase;Carboxypeptidase D;Carboxypeptidase C
XP_033137627.1	IPR001461;IPR021109;IPR032799;IPR021109;IPR032861;noIPR;noIPR;IPR001461;noIPR;noIPR;noIPR;noIPR;noIPR;noIPR;IPR033121;IPR033873;noIPR;noIPR;IPR021109	FAMILY;HOMOLOGOUS_SUPERFAMILY;DOMAIN;HOMOLOGOUS_SUPERFAMILY;DOMAIN;DOMAIN;DOMAIN;FAMILY;FAMILY;FAMILY;FAMILY;FAMILY;FAMILY;FAMILY;DOMAIN;DOMAIN;DOMAIN;DOMAIN;HOMOLOGOUS_SUPERFAMILY	Aspartic peptidase A1 family;Aspartic peptidase domain superfamily;Xylanase inhibitor, C-terminal;Aspartic peptidase domain superfamily;Xylanase inhibitor, N-terminal;Xylanase inhibitor, N-terminal;Xylanase inhibitor, N-terminal;Aspartic peptidase A1 family;Aspartic peptidase A1 family;Aspartic peptidase A1 family;Aspartic peptidase A1 family;Aspartic peptidase A1 family;Aspartic peptidase A1 fam…	PR00792 (PRINTS);G3DSA:2.40.70.10 (GENE3D);PF14541 (PFAM);G3DSA:2.40.70.10 (GENE3D);PF14543 (PFAM);mobidb-lite (MOBIDB_LITE);mobidb-lite (MOBIDB_LITE);PTHR13683 (PANTHER);PTHR13683:SF711 (PANTHER);SIGNAL_PEPTIDE_C_REGION (PHOBIUS);SIGNAL_PEPTIDE (PHOBIUS);SIGNAL_PEPTIDE_H_REGION (PHOBIUS);NON_CYTOPLASMIC_DOMAIN (PHOBIUS);SIGNAL_PEPTIDE_N_REGION (PHOBIUS);PS51767 (PROSITE_PROFILES);cd05472 (CDD);S…	GO:0006508/GO:0004190;;;;;;;GO:0006508/GO:0004190;;;;;;;;;;;	proteolysis/aspartic-type endopeptidase activity;;;;;;;proteolysis/aspartic-type endopeptidase activity;;;;;;;;;;;	Biological Process/Molecular Function;;;;;;;Biological Process/Molecular Function;;;;;;;;;;;	GO:0004190;GO:0006508	aspartic-type endopeptidase activity;proteolysis	Molecular Function;Biological Process	EC:3.4.99;EC:3.4.23.1;EC:3.4.23;EC:3.4.23.32;EC:3.4.23.43;EC:3.4.23.20;EC:3.4.23.25;EC:3.4.23.36;EC:3.4.23.4;EC:3.4.23.35;EC:3.4.23.5;EC:3.4.23.34;EC:3.4.23.15	Acting on peptide bonds (peptidases);Pepsin A;Acting on peptide bonds (peptidases);Scytalidopepsin B;Prepilin peptidase;Penicillopepsin;Saccharopepsin;Signal peptidase II;Chymosin;Barrierpepsin;Cathepsin D;Cathepsin E;Renin
XP_033140390.1	IPR001360;noIPR;IPR001360;noIPR;IPR001360;IPR018120;IPR033132;noIPR;noIPR;noIPR;noIPR;noIPR;noIPR;noIPR;noIPR;noIPR;IPR017853	FAMILY;FAMILY;FAMILY;FAMILY;FAMILY;ACTIVE_SITE;CONSERVED_SITE;CONSERVED_SITE;CONSERVED_SITE;CONSERVED_SITE;CONSERVED_SITE;CONSERVED_SITE;CONSERVED_SITE;CONSERVED_SITE;CONSERVED_SITE;CONSERVED_SITE;HOMOLOGOUS_SUPERFAMILY	Glycoside hydrolase family 1;Glycoside hydrolase family 1;Glycoside hydrolase family 1;Glycoside hydrolase family 1;Glycoside hydrolase family 1;Glycoside hydrolase family 1, active site;Glycosyl hydrolases family 1, N-terminal conserved site;Glycosyl hydrolases family 1, N-terminal conserved site;Glycosyl hydrolases family 1, N-terminal conserved site;Glycosyl hydrolases family 1, N-terminal con…	PR00131 (PRINTS);G3DSA:3.20.20.80 (GENE3D);PF00232 (PFAM);PTHR10353:SF239 (PANTHER);PTHR10353 (PANTHER);PS00572 (PROSITE_PATTERNS);PS00653 (PROSITE_PATTERNS);SIGNAL_PEPTIDE (PHOBIUS);NON_CYTOPLASMIC_DOMAIN (PHOBIUS);SIGNAL_PEPTIDE_N_REGION (PHOBIUS);SIGNAL_PEPTIDE_H_REGION (PHOBIUS);SIGNAL_PEPTIDE_C_REGION (PHOBIUS);PS51257 (PROSITE_PROFILES);SignalP-noTM (SIGNALP_EUK);SignalP-TM (SIGNALP_GRAM_PO…	GO:0005975/GO:0004553;;GO:0005975/GO:0004553;;GO:0005975/GO:0004553;;;;;;;;;;;;	carbohydrate metabolic process/hydrolase activity, hydrolyzing O-glycosyl compounds;;carbohydrate metabolic process/hydrolase activity, hydrolyzing O-glycosyl compounds;;carbohydrate metabolic process/hydrolase activity, hydrolyzing O-glycosyl compounds;;;;;;;;;;;;	Biological Process/Molecular Function;;Biological Process/Molecular Function;;Biological Process/Molecular Function;;;;;;;;;;;;	GO:0005975;GO:0008422;GO:0019137;GO:0046872;GO:0102799	carbohydrate metabolic process;beta-glucosidase activity;thioglucosidase activity;metal ion binding;glucosinolate glucohydrolase activity	Biological Process;Molecular Function;Molecular Function;Molecular Function;Molecular Function	EC:3.2.1.147;EC:3.2.1.21	Thioglucosidase;Beta-glucosidase
XP_033141337.1	IPR001929;IPR006045;IPR014710;IPR006045;noIPR;noIPR;noIPR;noIPR;noIPR;noIPR;noIPR;noIPR;noIPR;noIPR;IPR011051	FAMILY;DOMAIN;HOMOLOGOUS_SUPERFAMILY;DOMAIN;DOMAIN;DOMAIN;DOMAIN;DOMAIN;DOMAIN;DOMAIN;DOMAIN;DOMAIN;DOMAIN;DOMAIN;HOMOLOGOUS_SUPERFAMILY	Germin;Cupin 1;RmlC-like jelly roll fold;Cupin 1;Cupin 1;Cupin 1;Cupin 1;Cupin 1;Cupin 1;Cupin 1;Cupin 1;Cupin 1;Cupin 1;Cupin 1;RmlC-like cupin domain superfamily	PR00325 (PRINTS);SM00835 (SMART);G3DSA:2.60.120.10 (GENE3D);PF00190 (PFAM);PTHR31238:SF212 (PANTHER);PTHR31238 (PANTHER);SIGNAL_PEPTIDE_C_REGION (PHOBIUS);SIGNAL_PEPTIDE (PHOBIUS);SIGNAL_PEPTIDE_H_REGION (PHOBIUS);SIGNAL_PEPTIDE_N_REGION (PHOBIUS);NON_CYTOPLASMIC_DOMAIN (PHOBIUS);SignalP-TM (SIGNALP_GRAM_POSITIVE);SignalP-noTM (SIGNALP_GRAM_NEGATIVE);SignalP-noTM (SIGNALP_EUK);SSF51182 (SUPERFAMI…	GO:0030145;;;;;;;;;;;;;;	manganese ion binding;;;;;;;;;;;;;;	Molecular Function;;;;;;;;;;;;;;	GO:0005618;GO:0009409;GO:0030145;GO:0031012;GO:0045735	cell wall;response to cold;manganese ion binding;extracellular matrix;nutrient reservoir activity	Cellular Component;Biological Process;Molecular Function;Cellular Component;Molecular Function
XP_033144188.1	noIPR;IPR013210;IPR001611;IPR032675;IPR032675;noIPR;noIPR;noIPR;noIPR;noIPR;noIPR;noIPR;noIPR;noIPR;noIPR;noIPR;noIPR;noIPR;noIPR;noIPR	null;DOMAIN;REPEAT;HOMOLOGOUS_SUPERFAMILY;HOMOLOGOUS_SUPERFAMILY;HOMOLOGOUS_SUPERFAMILY;HOMOLOGOUS_SUPERFAMILY;HOMOLOGOUS_SUPERFAMILY;HOMOLOGOUS_SUPERFAMILY;HOMOLOGOUS_SUPERFAMILY;HOMOLOGOUS_SUPERFAMILY;HOMOLOGOUS_SUPERFAMILY;HOMOLOGOUS_SUPERFAMILY;HOMOLOGOUS_SUPERFAMILY;HOMOLOGOUS_SUPERFAMILY;HOMOLOGOUS_SUPERFAMILY;HOMOLOGOUS_SUPERFAMILY;HOMOLOGOUS_SUPERFAMILY;HOMOLOGOUS_SUPERFAMILY;HOMOLOGOUS_S…	null;Leucine-rich repeat-containing N-terminal, plant-type;Leucine-rich repeat;Leucine-rich repeat domain superfamily;Leucine-rich repeat domain superfamily;Leucine-rich repeat domain superfamily;Leucine-rich repeat domain superfamily;Leucine-rich repeat domain superfamily;Leucine-rich repeat domain superfamily;Leucine-rich repeat domain superfamily;Leucine-rich repeat domain superfamily;Leucine-…	PR01217 (PRINTS);PF08263 (PFAM);PF13855 (PFAM);G3DSA:3.80.10.10 (GENE3D);G3DSA:3.80.10.10 (GENE3D);mobidb-lite (MOBIDB_LITE);mobidb-lite (MOBIDB_LITE);mobidb-lite (MOBIDB_LITE);mobidb-lite (MOBIDB_LITE);PTHR32093 (PANTHER);PTHR32093 (PANTHER);PTHR32093:SF111 (PANTHER);NON_CYTOPLASMIC_DOMAIN (PHOBIUS);SIGNAL_PEPTIDE (PHOBIUS);SIGNAL_PEPTIDE_N_REGION (PHOBIUS);SIGNAL_PEPTIDE_H_REGION (PHOBIUS);SIGN…	;;GO:0005515;;;;;;;;;;;;;;;;;	;;protein binding;;;;;;;;;;;;;;;;;	;;Molecular Function;;;;;;;;;;;;;;;;;	GO:0005199;GO:0005515;GO:0005576;GO:0009506;GO:0071555	structural constituent of cell wall;protein binding;extracellular region;plasmodesma;cell wall organization	Molecular Function;Molecular Function;Cellular Component;Cellular Component;Biological Process
XP_033144715.1	IPR003245;IPR008972;noIPR;noIPR;noIPR;noIPR;noIPR;noIPR;noIPR;noIPR;noIPR;noIPR;noIPR;noIPR;IPR039391;noIPR;IPR039391;noIPR;noIPR;noIPR;noIPR;noIPR;noIPR;noIPR;noIPR;IPR003245;IPR041846;noIPR;IPR008972;noIPR	DOMAIN;HOMOLOGOUS_SUPERFAMILY;HOMOLOGOUS_SUPERFAMILY;HOMOLOGOUS_SUPERFAMILY;HOMOLOGOUS_SUPERFAMILY;HOMOLOGOUS_SUPERFAMILY;HOMOLOGOUS_SUPERFAMILY;HOMOLOGOUS_SUPERFAMILY;HOMOLOGOUS_SUPERFAMILY;HOMOLOGOUS_SUPERFAMILY;HOMOLOGOUS_SUPERFAMILY;HOMOLOGOUS_SUPERFAMILY;HOMOLOGOUS_SUPERFAMILY;HOMOLOGOUS_SUPERFAMILY;FAMILY;FAMILY;FAMILY;FAMILY;FAMILY;FAMILY;FAMILY;FAMILY;FAMILY;FAMILY;FAMILY;DOMAIN;DOMAIN;DO…	Phytocyanin domain;Cupredoxin;Cupredoxin;Cupredoxin;Cupredoxin;Cupredoxin;Cupredoxin;Cupredoxin;Cupredoxin;Cupredoxin;Cupredoxin;Cupredoxin;Cupredoxin;Cupredoxin;Phytocyanin;Phytocyanin;Phytocyanin;Phytocyanin;Phytocyanin;Phytocyanin;Phytocyanin;Phytocyanin;Phytocyanin;Phytocyanin;Phytocyanin;Phytocyanin domain;Early nodulin-like protein domain;Early nodulin-like protein domain;Cupredoxin;Cupredo…	PF02298 (PFAM);G3DSA:2.60.40.420 (GENE3D);mobidb-lite (MOBIDB_LITE);mobidb-lite (MOBIDB_LITE);mobidb-lite (MOBIDB_LITE);mobidb-lite (MOBIDB_LITE);mobidb-lite (MOBIDB_LITE);mobidb-lite (MOBIDB_LITE);mobidb-lite (MOBIDB_LITE);mobidb-lite (MOBIDB_LITE);mobidb-lite (MOBIDB_LITE);mobidb-lite (MOBIDB_LITE);mobidb-lite (MOBIDB_LITE);mobidb-lite (MOBIDB_LITE);PTHR33021 (PANTHER);PTHR33021:SF182 (PANTHER)…	GO:0009055;;;;;;;;;;;;;;GO:0009055;;GO:0009055;;;;;;;;;GO:0009055;;;;	electron transfer activity;;;;;;;;;;;;;;electron transfer activity;;electron transfer activity;;;;;;;;;electron transfer activity;;;;	Molecular Function;;;;;;;;;;;;;;Molecular Function;;Molecular Function;;;;;;;;;Molecular Function;;;;	GO:0009055;GO:0009507;GO:0022900;GO:0046658	electron transfer activity;chloroplast;electron transport chain;anchored component of plasma membrane	Molecular Function;Cellular Component;Biological Process;Cellular Component
