# Supplementary material for: New Players in the Interaction Between Beetle Polygalacturonases and Plant Polygalacturonase-Inhibiting Proteins: Insights From Proteomics and Gene Expression Analyses
Source: Front Plant Sci. 2021 Jun 4;12:660430. doi: 10.3389/fpls.2021.660430 (PMC8213348; doi:10.3389/fpls.2021.660430)
Supplement: Supplementary Table 6 — Pull-down elution PCO_GH28-3: nanoLC-MS/MS Mascot Results. [file Table_6.XLSX]

## Sheet: Index
	INDEX
1)	Summary PCO_GH28-3 Elution Hits
2)	Coomassie-Stained SDS-PAGE and Sample Attribution
3)	MS: All Brassicales Hits
4)	Results InterPro Scan, GO Term Analysis, E.C. Annotation of Hits

## Sheet: 1) Summary PCO_GH28-3 Elution
Sample#A	Hit	Species	Accession	Mass [Da]	Mascot Score	Peptides (unique)		extracellular	SignalPB			DeepLocC													LRRfinderD			Functional ClassificationE			Extracellular LRR Protein
								(SignalP + DeepLoc)	Signal Peptide (Sec/SPI) Likelihood	Other Likelihood		Localization	Type	Nucleus	Cytoplasm	Extracellular	Mitochondrion	Cell membrane	Endoplasmic reticulum	Plastid	Golgi apparatus	Lysosome/Vacuole	Peroxisome		Total Hits (Significant Hits)	Potential LRRCTs		Functional Class	Protein Families		(LRRfinder+Interpro)
12	apospory-associated-like protein, partial	Brassica rapa ssp. pekinensis	AAN23099.1	20111	63	1(1)		no	0.001217	0.998783		Mitochondrion	Soluble	0.0496	0.059	0.0036	0.8675	0.0003	0.0002	0.0155	0.0001	0.0002	0.004		0(0)	0
15	myrosinase, partial	Brassica rapa ssp. pekinensis	AAV80206.1	63506	102	1(1)		yes	0.999415	0.000585		Extracellular	Soluble	0	0.0001	0.5957	0.0001	0.0003	0.308	0	0	0.0958	0		0(0)	0
9	Kunitz-type cysteine protease inhibitor	Brassica rapa	ABL97966.1	24919	217	3(3)		yes	0.986839	0.013161		Extracellular	Soluble	0.0002	0.0024	0.9174	0.0018	0.0002	0.0434	0.0003	0.0001	0.0342	0		0(0)	0
8	xyloglucan endotransglycosylase	Brassica rapa ssp. pekinensis	ACB86852.1	33727	128	2(2)		yes	0.887567	0.112433		Extracellular	Soluble	0.0002	0.0035	0.5859	0.002	0.0029	0.0916	0.0004	0.0015	0.3115	0.0004		0(0)	0
6	DC 1.2 homolog, partial	Arabidopsis thaliana	BAB17684.1	17144	82	1(1)		no	0.000558	0.999442		Plastid	Soluble	0.0977	0.1254	0.0892	0.1347	0.0137	0.0042	0.486	0.0034	0.0292	0.0165		0(0)	0
16	trypsin inhibitor B precursor	Brassica rapa	NP_001288806.1	24979	146	2(2)		yes	0.986099	0.013901		Extracellular	Soluble	0.0006	0.008	0.8073	0.0036	0.0009	0.0565	0.0012	0.0001	0.1217	0.0001		0(0)	0
9	receptor-like protein kinase-related family protein	Arabidopsis thaliana	NP_199665.1	29847	142	2(1)		yes	0.999004	0.000996		Extracellular	Soluble	0.0003	0.002	0.9501	0.0003	0.0005	0.0307	0.0001	0	0.0159	0		0(0)	0
11	hypothetical protein BRARA_I01736	Brassica rapa	RID44975.1	37574	50	1(1)		yes	0.998682	0.001318		Extracellular	Soluble	0.0001	0.0012	0.6948	0.0005	0.0005	0.0677	0	0.0006	0.2346	0		0(0)	0
10	hypothetical protein BRARA_F02305	Brassica rapa	RID59056.1	32946	178	2(2)		yes	0.932129	0.067871		Extracellular	Soluble	0.0001	0.004	0.8566	0.0031	0.0031	0.0241	0.0001	0.0016	0.1066	0.0006		0(0)	0
8	hypothetical protein BRARA_B02016	Brassica rapa	RID74942.1	24954	388	5(5)		yes	0.988988	0.011012		Extracellular	Soluble	0.0001	0.0017	0.9289	0.0008	0.0002	0.0407	0.0002	0	0.0274	0		0(0)	0
13	unnamed protein product	Brassica rapa	VDC58649.1	39954	309	5(2)		yes	0.988267	0.011733		Extracellular	Soluble	0.0002	0.0158	0.643	0.0071	0.0027	0.0966	0.0046	0.0002	0.2271	0.0028		0(0)	0
6	unnamed protein product	Brassica rapa	VDC59027.1	20398	69	1(1)		yes	0.977391	0.022609		Extracellular	Soluble	0	0.0001	0.9987	0	0	0.0004	0	0	0.0008	0		0(0)	0
9	unnamed protein product	Brassica rapa	VDC77845.1	38552	57	1(1)		yes	0.995897	0.004103		Extracellular	Soluble	0.0001	0.0087	0.6154	0.0153	0.0057	0.1048	0.0024	0.0001	0.2433	0.0043		0(0)	0
8	unnamed protein product	Brassica rapa	VDD13371.1	53644	58	1(1)		ambiguous	0.791922	0.208078		Endoplasmic reticulum	Membrane	0.0004	0.0011	0.0134	0.0016	0.0046	0.4891	0.0001	0.3786	0.1107	0.0004		0(0)	0
8	unnamed protein product	Brassica rapa	VDD20046.1	47644	107	2(1)		yes	0.987145	0.012855		Extracellular	Soluble	0.0062	0.0225	0.4677	0.029	0.0367	0.311	0.0122	0.0304	0.0802	0.0042		0(0)	0
11	probable cysteine protease RD21B	Brassica rapa	XP_009101816.1	51749	58	1(1)		yes	0.996492	0.003508		Extracellular	Soluble	0	0.0002	0.9913	0	0	0.0002	0	0	0.0083	0		0(0)	0
14	non-classical arabinogalactan protein 31	Brassica rapa	XP_009102921.1	34382	72	1(1)		yes	0.983213	0.016787		Extracellular	Soluble	0	0	0.9996	0	0.0002	0.0001	0	0	0.0002	0		0(0)	0
17	alpha-xylosidase 1	Brassica rapa	XP_009103360.2	103936	131	2(2)		yes	0.992473	0.007527		Extracellular	Soluble	0.0001	0.0007	0.6279	0.0005	0.0022	0.1236	0.0003	0.0001	0.2447	0.0001		0(0)	0
8	osmotin-like protein	Brassica rapa	XP_009103714.1	28114	59	1(1)		yes	0.995431	0.004569		Extracellular	Soluble	0.0004	0.0066	0.9768	0	0.0002	0.0007	0	0	0.0151	0		0(0)	0
11	sedoheptulose-1,7-bisphosphatase, chloroplastic isoform X1	Brassica rapa	XP_009103971.2	43153	54	1(1)		no	0.000155	0.999845		Plastid	Soluble	0	0.0001	0	0.0001	0	0	0.9997	0	0.0001	0		0(0)	0
6	kunitz trypsin inhibitor 2	Brassica rapa	XP_009105887.1	24024	56	1(1)		yes	0.997325	0.002675		Extracellular	Soluble	0	0.0062	0.9076	0.0012	0.0004	0.0269	0.0001	0	0.057	0.0005		0(0)	0
7	kunitz trypsin inhibitor 4	Brassica rapa	XP_009105984.1	23763	77	1(1)		yes	0.999285	0.000715		Extracellular	Soluble	0.0001	0.0038	0.8876	0.0007	0.0004	0.0467	0.0001	0	0.0604	0.0001		0(0)	0
3	photosystem I reaction center subunit II-1, chloroplastic	Brassica rapa	XP_009111256.1	22589	62	1(1)		no	0.000775	0.999225		Plastid	Soluble	0	0.0004	0.0001	0.0281	0	0	0.9713	0	0	0.0001		0(0)	0
8	expansin-A5	Brassica rapa	XP_009111777.1	28103	80	1(1)		yes	0.988618	0.011382		Extracellular	Soluble	0	0.0004	0.9939	0.0008	0.0006	0.0015	0	0	0.0028	0		0(0)	0
12	probable pectate lyase 20	Brassica rapa	XP_009111860.1	47111	53	1(1)		yes	0.961937	0.038063		Extracellular	Soluble	0	0.0001	0.9116	0.0001	0.0046	0.0454	0	0.0002	0.0379	0		0(0)	0
12	protein ASPARTIC PROTEASE IN GUARD CELL 1	Brassica rapa	XP_009112699.1	53355	65	1(1)		yes	0.985514	0.014486		Extracellular	Soluble	0.0005	0.0024	0.5819	0.0017	0.0032	0.1045	0.0011	0.0004	0.3044	0		0(0)	0
15	non-classical arabinogalactan protein 31	Brassica rapa	XP_009113681.1	36651	119	2(2)		yes	0.954752	0.045248		Extracellular	Soluble	0	0	0.9991	0	0.0003	0.0001	0	0	0.0005	0		0(0)	0
3	EG45-like domain containing protein 2 isoform X1	Brassica rapa	XP_009114707.1	14867	60	1(1)		yes	0.997928	0.002072		Extracellular	Soluble	0.0001	0.0011	0.9918	0.0045	0	0.0002	0	0	0.0023	0		0(0)	0
14	leucine-rich repeat receptor-like serine/threonine-protein kinase BAM1	Brassica rapa	XP_009114790.1	52715	309	5(4)		yes	0.984061	0.015939		Extracellular	Soluble	0.0053	0.0494	0.8027	0.055	0.0073	0.0385	0.0157	0.0014	0.0198	0.0049		10(9)	1		Proteins with interaction domains	Leucine-rich-repeat domains (LRRs)		yes
13	aspartyl protease AED3	Brassica rapa	XP_009116125.1	46876	81	1(1)		yes	0.999215	0.000785		Extracellular	Soluble	0	0.0001	0.9903	0	0.0002	0.0032	0	0	0.0061	0		0(0)	0
11	pectinesterase/pectinesterase inhibitor 3	Brassica rapa	XP_009116991.2	64931	200	1(1)		no	0.059996	0.940004		Golgi apparatus	Membrane	0.0004	0.0018	0.1851	0.0406	0.0766	0.1754	0.0117	0.343	0.1614	0.004		0(0)	0
11	LOW QUALITY PROTEIN: pectinesterase/pectinesterase inhibitor 18	Brassica rapa	XP_009118185.2	64398	133	2(2)		no	0.001224	0.998776		Golgi apparatus	Membrane	0.0014	0.0008	0.0195	0.0124	0.2168	0.1457	0.0427	0.3428	0.2166	0.0014		0(0)	0
9	histone H1.1	Brassica rapa	XP_009119033.1	28544	80	1(1)		no	0.014784	0.985216		Nucleus	Soluble	0.8849	0.0614	0.0276	0.0055	0.0101	0.0003	0.0101	0	0	0		1(0)	0
11	BRAlike1	Brassica rapa ssp. pekinensis	XP_009120892	36324	657	7(2)		yes	0.996872	0.003128		Extracellular	Soluble	0.0001	0.0015	0.75	0.0008	0.0009	0.1142	0.0003	0.0004	0.1317	0.0001		5(2)	1		Proteins with interaction domains	Leucine-rich-repeat domains (LRRs)		yes
13	aspartyl protease family protein At5g10770	Brassica rapa	XP_009122022.1	53301	206	3(3)		ambiguous	0.318146	0.681854		Extracellular	Soluble	0.0084	0.0104	0.5669	0.0139	0.0379	0.03	0.0025	0.0829	0.2449	0.0022		0(0)	0
13	aspartyl protease AED3	Brassica rapa	XP_009122387.1	47724	133	2(2)		yes	0.987570	0.012430		Extracellular	Soluble	0.0002	0.0009	0.9945	0.0004	0.0007	0.0022	0	0	0.0011	0		0(0)	0
9	protein EXORDIUM-like 4	Brassica rapa	XP_009122517.1	31989	275	4(4)		yes	0.944700	0.055300		Extracellular	Soluble	0	0.0008	0.6764	0.0005	0.0106	0.0438	0	0.0035	0.2643	0.0001		0(0)	0
8	protein EXORDIUM-like 4	Brassica rapa	XP_009125760.1	31733	136	1(1)		yes	0.977076	0.022924		Extracellular	Soluble	0	0.0006	0.766	0.0006	0.0042	0.0282	0	0.0006	0.1997	0		0(0)	0
8	germin-like protein 1	Brassica rapa	XP_009126460.1	22190	50	1(1)		yes	0.997010	0.002990		Extracellular	Soluble	0.0004	0.0125	0.8963	0.0035	0.0015	0.0408	0.0004	0.0001	0.0429	0.0016		0(0)	0
6	temperature-induced lipocalin-1	Brassica rapa	XP_009126793.1	21548	61	1(1)		no	0.001065	0.998935		Cytoplasm	Soluble	0.1139	0.5627	0.0062	0.0773	0.0141	0.0664	0.0117	0.0157	0.0153	0.1169		0(0)	0
9	serine carboxypeptidase-like 29	Brassica rapa	XP_009127491.1	54137	60	1(1)		ambiguous	0.415189	0.584811		Extracellular	Soluble	0.0117	0.0823	0.3459	0.0382	0.0071	0.2192	0.0105	0.0309	0.2317	0.0224		0(0)	0
13	aspartyl protease family protein 2-like	Brassica rapa	XP_009129037.1	49958	52	1(1)		yes	0.981929	0.018071		Extracellular	Soluble	0.0001	0.0011	0.9426	0.0016	0.0027	0.026	0.0003	0	0.0256	0		0(0)	0
8	expansin-A5	Brassica rapa	XP_009129335.2	28322	80	1(1)		yes	0.973364	0.026636		Extracellular	Soluble	0	0.001	0.9823	0.0061	0.0013	0.0027	0.0001	0.0002	0.0063	0		0(0)	0
3	pathogenesis-related protein PR-4	Brassica rapa	XP_009134783.1	16113	63	1(1)		yes	0.998736	0.001264		Extracellular	Soluble	0	0.0001	0.9965	0	0.0001	0.0003	0	0	0.0031	0		0(0)	0
17	auxin-induced in root cultures protein 12	Brassica rapa	XP_009134964.1	26493	54	1(1)		cell membrane	0.998001	0.001999		Cell membrane	Membrane	0	0	0.0467	0	0.9458	0.0048	0	0.0018	0.0009	0		0(0)	0
10	xyloglucan endotransglucosylase/hydrolase	Brassica rapa	XP_009136186.1	34273	92	1(1)		yes	0.997550	0.002450		Extracellular	Soluble	0.0001	0.0013	0.9303	0.0003	0.0003	0.0221	0	0	0.0455	0		0(0)	0
9	xyloglucan endotransglucosylase/hydrolase protein 24	Brassica rapa	XP_009137907.1	31803	71	1(1)		yes	0.994418	0.005582		Extracellular	Soluble	0	0.0004	0.9087	0	0.0004	0.0378	0	0.0007	0.0519	0		0(0)	0
13	aspartyl protease family protein 2	Brassica rapa	XP_009138753.1	52072	378	5(5)		yes	0.934756	0.065244		Extracellular	Soluble	0.0016	0.004	0.6249	0.0128	0.0307	0.1437	0.0174	0.0117	0.1526	0.0006		0(0)	0
14	aspartyl protease AED3	Brassica rapa	XP_009139245.1	46743	182	2(2)		yes	0.998711	0.001289		Extracellular	Soluble	0	0.0002	0.9901	0	0.0002	0.0028	0	0	0.0068	0		0(0)	0
14	monocopper oxidase-like protein SKU5	Brassica rapa	XP_009144495.1	65707	107	2(2)		cell membrane	0.996726	0.003274		Cell membrane	Membrane	0.0008	0.0004	0.0512	0.0013	0.8888	0.0252	0.0001	0.0043	0.0275	0.0004		0(0)	0
9	cysteine-rich repeat secretory protein 38	Brassica rapa	XP_009145437.1	30656	145	2(2)		no	0.273861	0.726139		Lysosome/Vacuole	Soluble	0.0013	0.0023	0.2543	0.0041	0.023	0.1483	0.0018	0.1475	0.4171	0.0003		0(0)	0
13	DNA damage-repair/toleration protein DRT100	Brassica rapa	XP_009145581.1	40461	540	7(3)		yes	0.998601	0.001399		Extracellular	Soluble	0	0.0007	0.9877	0.0002	0.0001	0.0025	0	0	0.0087	0		7(7)	1		Proteins with interaction domains	Leucine-rich-repeat domains (LRRs)		yes
11	pectinesterase/pectinesterase inhibitor 3	Brassica rapa	XP_009146386.2	64266	260	4(2)		no	0.139485	0.860515		Lysosome/Vacuole	Soluble	0.0005	0.0047	0.278	0.0352	0.0543	0.1317	0.0081	0.1171	0.3665	0.0039		0(0)	0
10	BRAlike5	Brassica rapa ssp. pekinensis	XP_009146639	38048	419	4(4)		yes	0.930296	0.069704		Extracellular	Soluble	0.0005	0.0015	0.3996	0.007	0.0153	0.173	0.0002	0.144	0.2587	0.0003		6(6)	1		Proteins with interaction domains	Leucine-rich-repeat domains (LRRs)		yes
13	uncharacterized protein LOC103870618	Brassica rapa	XP_009147007.1	39384	218	4(2)		yes	0.993553	0.006447		Extracellular	Soluble	0.0002	0.0214	0.7008	0.0371	0.0018	0.0719	0.0079	0	0.1523	0.0066		0(0)	0
9	serine carboxypeptidase-like 25	Brassica rapa	XP_009147382.1	53694	63	1(1)		yes	0.979648	0.020352		Extracellular	Soluble	0.0001	0.0011	0.6978	0.0014	0.0089	0.139	0.0001	0.0004	0.1509	0.0002		0(0)	0
10	lectin-like protein At1g53070	Brassica rapa	XP_009147636.1	30603	61	1(1)		yes	0.969092	0.030908		Extracellular	Soluble	0.0005	0.0042	0.5777	0.0096	0.0056	0.1582	0.0036	0.0048	0.2354	0.0005		0(0)	0
11	PREDICTED: polygalacturonase inhibitor 1-like	Brassica oleracea var. oleracea	XP_013617122.1	36118	488	1(1)		yes	0.991762	0.008238		Extracellular	Soluble	0.0002	0.0029	0.792	0.0017	0.0013	0.0935	0.0007	0.0002	0.1073	0.0001		6(2)	1		Proteins with interaction domains	Leucine-rich-repeat domains (LRRs)		yes
10	PREDICTED: protein EXORDIUM-like 4	Raphanus sativus	XP_018442540.1	32057	257	3(1)		yes	0.976106	0.023894		Extracellular	Soluble	0	0.0027	0.6352	0.0005	0.0113	0.0486	0	0.003	0.2986	0.0001		0(0)	0
7	expansin-A1	Brassica rapa	XP_018512388.1	26965	55	1(1)		yes	0.998275	0.001725		Extracellular	Soluble	0	0.0004	0.9956	0.0001	0.0002	0.0012	0	0	0.0025	0		0(0)	0
14	aspartyl protease family protein 2	Brassica rapa	XP_033128411.1	49768	133	2(2)		yes	0.961386	0.038614		Extracellular	Soluble	0.0001	0.0005	0.8851	0.0017	0.0113	0.0601	0.0002	0.0001	0.041	0		0(0)	0
14	myrosinase-binding protein 2	Brassica rapa	XP_033129010.1	46665	279	4(4)		no	0.001402	0.998598		Cytoplasm	Soluble	0.0005	0.7275	0.0041	0.0044	0.0013	0.003	0.0095	0	0.0642	0.1853		0(0)	0
11	GDSL esterase/lipase At1g29670	Brassica rapa	XP_033132865.1	40678	347	5(5)		yes	0.997445	0.002555		Extracellular	Soluble	0.0001	0.0009	0.8411	0.0006	0.0009	0.0702	0	0.0005	0.0855	0.0001		0(0)	0
13	aspartyl protease family protein At5g10770-like	Brassica rapa	XP_033137627.1	52195	168	3(3)		yes	0.995076	0.004924		Extracellular	Soluble	0.0004	0.0046	0.877	0.0058	0.0018	0.0414	0.0004	0.0005	0.068	0		0(0)	0
8	protein ASPARTIC PROTEASE IN GUARD CELL 1	Brassica rapa	XP_033147066.1	52629	54	1(1)		yes	0.988755	0.011245		Extracellular	Soluble	0.0002	0.0016	0.496	0.0015	0.0031	0.1615	0.0025	0.0011	0.3325	0		0(0)	0
A)	The corresponding bands in the SDS-PAGE gel are displayed in 2). If a hit was detected in multiple samples, the hit with the highest Mascot Score is listed. For a full list of Brassicales hits see 3)
B)	Signal peptides for the secretory pathway were predeicted with SignalP 5.0 (http://www.cbs.dtu.dk/services/SignalP/)
C)	Localization was predicted using DeepLoc 1.0 (http://www.cbs.dtu.dk/services/DeepLoc/)
D)	LRRs were predicted using LRRFinder (http://www.lrrfinder.com/index.php). Total hits include database matches.
E)	Functional Classification was performed combining InterPro Scan, GO Term Analysis, BLAST and Annotation of E.C.s. For more details see 4).

## Sheet: 2) SDS-PAGE Pull-Down Assay
A) Elution from pull-down assay of B. rapa ssp. pekinensis CWPs with PCO_GH28-1
B) Elution from pull-down assay of B. rapa ssp. pekinensis CWPs with PCO_GH28-3
The SDS-PAGE gel was cut and each sample analyzed separatedly by LC-MS/MS.

## Sheet: 3) All Brassicales Hits
Sample#	Hit	Species	Accession	Mass [Da]	Mascot Score	Peptides (unique)
2	photosystem I reaction center subunit II-1, chloroplastic	Brassica rapa	XP_009111256.1	22589	56	1(1)
2	protein EXORDIUM-like 4	Brassica rapa	XP_009122517.1	31989	72	1(1)
3	photosystem I reaction center subunit II-1, chloroplastic	Brassica rapa	XP_009111256.1	22589	62	1(1)
3	EG45-like domain containing protein 2 isoform X1	Brassica rapa	XP_009114707.1	14867	60	1(1)
3	protein EXORDIUM-like 4	Brassica rapa	XP_009122517.1	31989	95	1(1)
3	pathogenesis-related protein PR-4	Brassica rapa	XP_009134783.1	16113	63	1(1)
4	protein EXORDIUM-like 4	Brassica rapa	XP_009122517.1	31989	92	1(1)
5	xyloglucan endotransglucosylase/hydrolase protein 24	Brassica rapa	XP_009137907.1	31803	49	1(1)
6	xyloglucan endotransglycosylase	Brassica rapa ssp. pekinensis	ACB86852.1	33727	50	1(1)
6	DC 1.2 homolog, partial	Arabidopsis thaliana	BAB17684.1	17144	82	1(1)
6	unnamed protein product	Brassica rapa	VDC59027.1	20398	69	1(1)
6	kunitz trypsin inhibitor 2	Brassica rapa	XP_009105887.1	24024	56	1(1)
6	kunitz trypsin inhibitor 4	Brassica rapa	XP_009105984.1	23763	57	1(1)
6	expansin-A5	Brassica rapa	XP_009111777.1	28103	80	1(1)
6	histone H1.1	Brassica rapa	XP_009119033.1	28544	60	1(1)
6	aspartyl protease AED3	Brassica rapa	XP_009122387.1	47724	66	1(1)
6	temperature-induced lipocalin-1	Brassica rapa	XP_009126793.1	21548	61	1(1)
6	BRAlike5	Brassica rapa ssp. pekinensis	XP_009146639	38048	76	1(1)
7	Kunitz-type cysteine protease inhibitor	Brassica rapa	ABL97966.1	24919	60	1(1)
7	xyloglucan endotransglycosylase	Brassica rapa ssp. pekinensis	ACB86852.1	33727	53	1(1)
7	receptor-like protein kinase-related family protein	Arabidopsis thaliana	NP_199665.1	29847	76	1(1)
7	unnamed protein product	Brassica rapa	VDC77845.1	38552	54	1(1)
7	kunitz trypsin inhibitor 4	Brassica rapa	XP_009105984.1	23763	77	1(1)
7	xyloglucan endotransglucosylase/hydrolase protein 24	Brassica rapa	XP_009137907.1	31803	48	1(1)
7	BRAlike5	Brassica rapa ssp. pekinensis	XP_009146639	38048	52	1(1)
7	expansin-A1	Brassica rapa	XP_018512388.1	26965	55	1(1)
8	xyloglucan endotransglycosylase	Brassica rapa ssp. pekinensis	ACB86852.1	33727	128	2(2)
8	receptor-like protein kinase-related family protein	Arabidopsis thaliana	NP_199665.1	29847	62	1(1)
8	hypothetical protein BRARA_B02016	Brassica rapa	RID74942.1	24954	388	5(5)
8	unnamed protein product	Brassica rapa	VDC59027.1	20398	52	1(1)
8	unnamed protein product	Brassica rapa	VDD13371.1	53644	58	1(1)
8	unnamed protein product	Brassica rapa	VDD20046.1	47644	107	2(1)
8	osmotin-like protein	Brassica rapa	XP_009103714.1	28114	59	1(1)
8	expansin-A5	Brassica rapa	XP_009111777.1	28103	80	1(1)
8	pectinesterase/pectinesterase inhibitor 3	Brassica rapa	XP_009116991.2	64931	53	1(1)
8	histone H1.1	Brassica rapa	XP_009119033.1	28544	65	1(1)
8	aspartyl protease AED3	Brassica rapa	XP_009122387.1	47724	53	1(1)
8	protein EXORDIUM-like 4	Brassica rapa	XP_009122517.1	31989	146	2(1)
8	protein EXORDIUM-like 4	Brassica rapa	XP_009125760.1	31733	136	1(1)
8	germin-like protein 1	Brassica rapa	XP_009126460.1	22190	50	1(1)
8	expansin-A5	Brassica rapa	XP_009129335.2	28322	80	1(1)
8	xyloglucan endotransglucosylase/hydrolase protein 24	Brassica rapa	XP_009137907.1	31803	61	1(1)
8	aspartyl protease AED3	Brassica rapa	XP_009139245.1	46743	76	1(1)
8	uncharacterized protein LOC103870618	Brassica rapa	XP_009147007.1	39384	123	2(2)
8	protein ASPARTIC PROTEASE IN GUARD CELL 1	Brassica rapa	XP_033147066.1	52629	54	1(1)
9	Kunitz-type cysteine protease inhibitor	Brassica rapa	ABL97966.1	24919	217	3(3)
9	xyloglucan endotransglycosylase	Brassica rapa ssp. pekinensis	ACB86852.1	33727	111	2(2)
9	receptor-like protein kinase-related family protein	Arabidopsis thaliana	NP_199665.1	29847	142	2(1)
9	unnamed protein product	Brassica rapa	VDC77845.1	38552	57	1(1)
9	unnamed protein product	Brassica rapa	VDD20046.1	47644	52	1(1)
9	aspartyl protease AED3	Brassica rapa	XP_009116125.1	46876	66	1(1)
9	histone H1.1	Brassica rapa	XP_009119033.1	28544	80	1(1)
9	BRAlike1	Brassica rapa ssp. pekinensis	XP_009120892	36324	164	3(3)
9	protein EXORDIUM-like 4	Brassica rapa	XP_009122517.1	31989	275	4(4)
9	serine carboxypeptidase-like 29	Brassica rapa	XP_009127491.1	54137	60	1(1)
9	xyloglucan endotransglucosylase/hydrolase protein 24	Brassica rapa	XP_009137907.1	31803	71	1(1)
9	aspartyl protease family protein 2	Brassica rapa	XP_009138753.1	52072	50	1(1)
9	aspartyl protease AED3	Brassica rapa	XP_009139245.1	46743	125	2(2)
9	cysteine-rich repeat secretory protein 38	Brassica rapa	XP_009145437.1	30656	145	2(2)
9	serine carboxypeptidase-like 25	Brassica rapa	XP_009147382.1	53694	63	1(1)
9	myrosinase-binding protein 2	Brassica rapa	XP_033129010.1	46665	112	2(2)
10	xyloglucan endotransglycosylase	Brassica rapa ssp. pekinensis	ACB86852.1	33727	115	2(2)
10	trypsin inhibitor B precursor	Brassica rapa	NP_001288806.1	24979	120	2(2)
10	receptor-like protein kinase-related family protein	Arabidopsis thaliana	NP_199665.1	29847	133	2(1)
10	hypothetical protein BRARA_F02305	Brassica rapa	RID59056.1	32946	178	2(2)
10	BRAlike1	Brassica rapa ssp. pekinensis	XP_009120892	36324	616	8(5)
10	protein EXORDIUM-like 4	Brassica rapa	XP_009122517.1	31989	255	1(1)
10	xyloglucan endotransglucosylase/hydrolase	Brassica rapa	XP_009136186.1	34273	92	1(1)
10	aspartyl protease AED3	Brassica rapa	XP_009139245.1	46743	128	2(2)
10	BRAlike5	Brassica rapa ssp. pekinensis	XP_009146639	38048	419	4(4)
10	lectin-like protein At1g53070	Brassica rapa	XP_009147636.1	30603	61	1(1)
10	PREDICTED: protein EXORDIUM-like 4	Raphanus sativus	XP_018442540.1	32057	257	3(1)
10	myrosinase-binding protein 2	Brassica rapa	XP_033129010.1	46665	52	1(1)
11	hypothetical protein BRARA_I01736	Brassica rapa	RID44975.1	37574	50	1(1)
11	probable cysteine protease RD21B	Brassica rapa	XP_009101816.1	51749	58	1(1)
11	sedoheptulose-1,7-bisphosphatase, chloroplastic isoform X1	Brassica rapa	XP_009103971.2	43153	54	1(1)
11	pectinesterase/pectinesterase inhibitor 3	Brassica rapa	XP_009116991.2	64931	200	1(1)
11	LOW QUALITY PROTEIN: pectinesterase/pectinesterase inhibitor 18	Brassica rapa	XP_009118185.2	64398	133	2(2)
11	BRAlike1	Brassica rapa ssp. pekinensis	XP_009120892	36324	657	7(2)
11	protein EXORDIUM-like 4	Brassica rapa	XP_009122517.1	31989	68	1(1)
11	DNA damage-repair/toleration protein DRT100	Brassica rapa	XP_009145581.1	40461	54	1(1)
11	pectinesterase/pectinesterase inhibitor 3	Brassica rapa	XP_009146386.2	64266	260	4(2)
11	PREDICTED: polygalacturonase inhibitor 1-like	Brassica oleracea var. oleracea	XP_013617122.1	36118	488	1(1)
11	PREDICTED: polygalacturonase inhibitor 1-like	Brassica oleracea var. oleracea	XP_013638784.1	38046	647	8(0)
11	GDSL esterase/lipase At1g29670	Brassica rapa	XP_033132865.1	40678	347	5(5)
12	apospory-associated-like protein, partial	Brassica rapa ssp. pekinensis	AAN23099.1	20111	63	1(1)
12	unnamed protein product	Brassica rapa	VDC58649.1	39954	62	1(1)
12	probable pectate lyase 20	Brassica rapa	XP_009111860.1	47111	53	1(1)
12	protein ASPARTIC PROTEASE IN GUARD CELL 1	Brassica rapa	XP_009112699.1	53355	65	1(1)
12	BRAlike1	Brassica rapa ssp. pekinensis	XP_009120892	36324	582	6(2)
12	DNA damage-repair/toleration protein DRT100	Brassica rapa	XP_009145581.1	40461	409	6(4)
12	BRAlike5	Brassica rapa ssp. pekinensis	XP_009146639	38048	512	6(0)
12	PREDICTED: polygalacturonase inhibitor 1-like	Brassica oleracea var. oleracea	XP_013617122.1	36118	417	1(1)
13	Kunitz-type cysteine protease inhibitor	Brassica rapa	ABL97966.1	24919	87	1(1)
13	unnamed protein product	Brassica rapa	VDC58649.1	39954	309	5(2)
13	aspartyl protease AED3	Brassica rapa	XP_009116125.1	46876	81	1(1)
13	BRAlike1	Brassica rapa ssp. pekinensis	XP_009120892	36324	320	3(2)
13	aspartyl protease family protein At5g10770	Brassica rapa	XP_009122022.1	53301	206	3(3)
13	aspartyl protease AED3	Brassica rapa	XP_009122387.1	47724	133	2(2)
13	aspartyl protease family protein 2-like	Brassica rapa	XP_009129037.1	49958	52	1(1)
13	aspartyl protease family protein 2	Brassica rapa	XP_009138753.1	52072	378	5(5)
13	DNA damage-repair/toleration protein DRT100	Brassica rapa	XP_009145581.1	40461	540	7(3)
13	BRAlike5	Brassica rapa ssp. pekinensis	XP_009146639	38048	359	6(4)
13	uncharacterized protein LOC103870618	Brassica rapa	XP_009147007.1	39384	218	4(2)
13	PREDICTED: polygalacturonase inhibitor 1-like	Brassica oleracea var. oleracea	XP_013617122.1	36118	210	1(1)
13	myrosinase-binding protein 2	Brassica rapa	XP_033129010.1	46665	50	1(1)
13	aspartyl protease family protein At5g10770-like	Brassica rapa	XP_033137627.1	52195	168	3(3)
14	trypsin inhibitor B precursor	Brassica rapa	NP_001288806.1	24979	115	2(2)
14	non-classical arabinogalactan protein 31	Brassica rapa	XP_009102921.1	34382	72	1(1)
14	leucine-rich repeat receptor-like serine/threonine-protein kinase BAM1	Brassica rapa	XP_009114790.1	52715	309	5(4)
14	BRAlike1	Brassica rapa ssp. pekinensis	XP_009120892	36324	273	4(4)
14	protein EXORDIUM-like 4	Brassica rapa	XP_009122517.1	31989	71	1(1)
14	aspartyl protease AED3	Brassica rapa	XP_009139245.1	46743	182	2(2)
14	monocopper oxidase-like protein SKU5	Brassica rapa	XP_009144495.1	65707	107	2(2)
14	DNA damage-repair/toleration protein DRT100	Brassica rapa	XP_009145581.1	40461	113	2(2)
14	BRAlike5	Brassica rapa ssp. pekinensis	XP_009146639	38048	189	3(3)
14	aspartyl protease family protein 2	Brassica rapa	XP_033128411.1	49768	133	2(2)
14	myrosinase-binding protein 2	Brassica rapa	XP_033129010.1	46665	279	4(4)
15	myrosinase, partial	Brassica rapa ssp. pekinensis	AAV80206.1	63506	102	1(1)
15	trypsin inhibitor B precursor	Brassica rapa	NP_001288806.1	24979	141	2(2)
15	non-classical arabinogalactan protein 31	Brassica rapa	XP_009102921.1	34382	71	1(1)
15	non-classical arabinogalactan protein 31	Brassica rapa	XP_009113681.1	36651	119	2(2)
15	BRAlike1	Brassica rapa ssp. pekinensis	XP_009120892	36324	350	6(5)
15	BRAlike5	Brassica rapa ssp. pekinensis	XP_009146639	38048	170	2(2)
16	trypsin inhibitor B precursor	Brassica rapa	NP_001288806.1	24979	146	2(2)
16	non-classical arabinogalactan protein 31	Brassica rapa	XP_009102921.1	34382	57	1(1)
16	BRAlike1	Brassica rapa ssp. pekinensis	XP_009120892	36324	171	3(2)
16	DNA damage-repair/toleration protein DRT100	Brassica rapa	XP_009145581.1	40461	125	2(1)
16	BRAlike5	Brassica rapa ssp. pekinensis	XP_009146639	38048	109	1(1)
17	Kunitz-type cysteine protease inhibitor	Brassica rapa	ABL97966.1	24919	70	1(1)
17	non-classical arabinogalactan protein 31	Brassica rapa	XP_009102921.1	34382	55	1(1)
17	alpha-xylosidase 1	Brassica rapa	XP_009103360.2	103936	131	2(2)
17	BRAlike1	Brassica rapa ssp. pekinensis	XP_009120892	36324	50	1(1)
17	auxin-induced in root cultures protein 12	Brassica rapa	XP_009134964.1	26493	54	1(1)
18	Kunitz-type cysteine protease inhibitor	Brassica rapa	ABL97966.1	24919	68	1(1)
18	non-classical arabinogalactan protein 31	Brassica rapa	XP_009102921.1	34382	52	1(1)
18	BRAlike1	Brassica rapa ssp. pekinensis	XP_009120892	36324	64	1(1)
18	auxin-induced in root cultures protein 12	Brassica rapa	XP_009134964.1	26493	50	1(1)
19	Kunitz-type cysteine protease inhibitor	Brassica rapa	ABL97966.1	24919	50	1(1)
20	Kunitz-type cysteine protease inhibitor	Brassica rapa	ABL97966.1	24919	65	1(1)

## Sheet: 4) InterPro, GO Term, E.C., ...
Sequence Name	InterPro Accession	InterPro Type	InterPro Name	InterPro Signatures	InterPro GO ID	InterPro GO Term	InterPro GO Category	Annotation GO ID	Annotation GO Term	Annotation GO Category	Enzyme Code	Enzyme Name
AAN23099.1	IPR014718;IPR008183;noIPR;noIPR;IPR011013	HOMOLOGOUS_SUPERFAMILY;FAMILY;FAMILY;FAMILY;HOMOLOGOUS_SUPERFAMILY	Glycoside hydrolase-type carbohydrate-binding;Aldose 1-/Glucose-6-phosphate 1-epimerase;Aldose 1-/Glucose-6-phosphate 1-epimerase;Aldose 1-/Glucose-6-phosphate 1-epimerase;Galactose mutarotase-like domain superfamily	G3DSA:2.70.98.10 (GENE3D);PF01263 (PFAM);PTHR11122 (PANTHER);PTHR11122:SF40 (PANTHER);SSF74650 (SUPERFAMILY)	GO:0030246;GO:0005975/GO:0016853;;;GO:0003824/GO:0005975/GO:0030246	carbohydrate binding;carbohydrate metabolic process/isomerase activity;;;catalytic activity/carbohydrate metabolic process/carbohydrate binding	Molecular Function;Biological Process/Molecular Function;;;Molecular Function/Biological Process/Molecular Function	GO:0005618;GO:0005886;GO:0005975;GO:0016021;GO:0030246;GO:0047938	cell wall;plasma membrane;carbohydrate metabolic process;integral component of membrane;carbohydrate binding;glucose-6-phosphate 1-epimerase activity	Cellular Component;Cellular Component;Biological Process;Cellular Component;Molecular Function;Molecular Function	EC:5.1.3.15	Glucose-6-phosphate 1-epimerase
AAV80206.1	IPR001360;IPR001360;noIPR;noIPR;IPR001360;IPR018120;IPR033132;noIPR;noIPR;noIPR;noIPR;noIPR;noIPR;noIPR;noIPR;IPR017853	FAMILY;FAMILY;FAMILY;FAMILY;FAMILY;ACTIVE_SITE;CONSERVED_SITE;CONSERVED_SITE;CONSERVED_SITE;CONSERVED_SITE;CONSERVED_SITE;CONSERVED_SITE;CONSERVED_SITE;CONSERVED_SITE;CONSERVED_SITE;HOMOLOGOUS_SUPERFAMILY	Glycoside hydrolase family 1;Glycoside hydrolase family 1;Glycoside hydrolase family 1;Glycoside hydrolase family 1;Glycoside hydrolase family 1;Glycoside hydrolase family 1, active site;Glycosyl hydrolases family 1, N-terminal conserved site;Glycosyl hydrolases family 1, N-terminal conserved site;Glycosyl hydrolases family 1, N-terminal conserved site;Glycosyl hydrolases family 1, N-terminal con…	PR00131 (PRINTS);PF00232 (PFAM);G3DSA:3.20.20.80 (GENE3D);PTHR10353:SF182 (PANTHER);PTHR10353 (PANTHER);PS00572 (PROSITE_PATTERNS);PS00653 (PROSITE_PATTERNS);SIGNAL_PEPTIDE_H_REGION (PHOBIUS);SIGNAL_PEPTIDE (PHOBIUS);SIGNAL_PEPTIDE_C_REGION (PHOBIUS);NON_CYTOPLASMIC_DOMAIN (PHOBIUS);SIGNAL_PEPTIDE_N_REGION (PHOBIUS);SignalP-TM (SIGNALP_GRAM_POSITIVE);SignalP-noTM (SIGNALP_EUK);SignalP-noTM (SIGNA…	GO:0004553/GO:0005975;GO:0004553/GO:0005975;;;GO:0004553/GO:0005975;;;;;;;;;;;	hydrolase activity, hydrolyzing O-glycosyl compounds/carbohydrate metabolic process;hydrolase activity, hydrolyzing O-glycosyl compounds/carbohydrate metabolic process;;;hydrolase activity, hydrolyzing O-glycosyl compounds/carbohydrate metabolic process;;;;;;;;;;;	Molecular Function/Biological Process;Molecular Function/Biological Process;;;Molecular Function/Biological Process;;;;;;;;;;;	GO:0005975;GO:0008422;GO:0019137;GO:0046872;GO:0102799	carbohydrate metabolic process;beta-glucosidase activity;thioglucosidase activity;metal ion binding;glucosinolate glucohydrolase activity	Biological Process;Molecular Function;Molecular Function;Molecular Function;Molecular Function	EC:3.2.1.147;EC:3.2.1.21	Thioglucosidase;Beta-glucosidase
ABL97966.1	IPR002160;IPR002160;noIPR;IPR002160;noIPR;IPR002160;IPR002160;noIPR;noIPR;noIPR;noIPR;noIPR;IPR002160;noIPR;noIPR;noIPR;IPR011065	FAMILY;FAMILY;FAMILY;FAMILY;FAMILY;FAMILY;FAMILY;FAMILY;FAMILY;FAMILY;FAMILY;FAMILY;FAMILY;FAMILY;FAMILY;FAMILY;HOMOLOGOUS_SUPERFAMILY	Proteinase inhibitor I3, Kunitz legume;Proteinase inhibitor I3, Kunitz legume;Proteinase inhibitor I3, Kunitz legume;Proteinase inhibitor I3, Kunitz legume;Proteinase inhibitor I3, Kunitz legume;Proteinase inhibitor I3, Kunitz legume;Proteinase inhibitor I3, Kunitz legume;Proteinase inhibitor I3, Kunitz legume;Proteinase inhibitor I3, Kunitz legume;Proteinase inhibitor I3, Kunitz legume;Proteinas…	PR00291 (PRINTS);SM00452 (SMART);G3DSA:2.80.10.50 (GENE3D);PF00197 (PFAM);PTHR33107:SF14 (PANTHER);PTHR33107 (PANTHER);PS00283 (PROSITE_PATTERNS);SIGNAL_PEPTIDE_H_REGION (PHOBIUS);SIGNAL_PEPTIDE (PHOBIUS);SIGNAL_PEPTIDE_N_REGION (PHOBIUS);NON_CYTOPLASMIC_DOMAIN (PHOBIUS);SIGNAL_PEPTIDE_C_REGION (PHOBIUS);cd00178 (CDD);SignalP-noTM (SIGNALP_EUK);SignalP-noTM (SIGNALP_GRAM_NEGATIVE);SignalP-TM (SIG…	GO:0004866;GO:0004866;;GO:0004866;;GO:0004866;GO:0004866;;;;;;GO:0004866;;;;	endopeptidase inhibitor activity;endopeptidase inhibitor activity;;endopeptidase inhibitor activity;;endopeptidase inhibitor activity;endopeptidase inhibitor activity;;;;;;endopeptidase inhibitor activity;;;;	Molecular Function;Molecular Function;;Molecular Function;;Molecular Function;Molecular Function;;;;;;Molecular Function;;;;	GO:0004866;GO:0010951	endopeptidase inhibitor activity;negative regulation of endopeptidase activity	Molecular Function;Biological Process
ACB86852.1	IPR010713;IPR016455;IPR000757;noIPR;noIPR;noIPR;IPR008263;noIPR;noIPR;noIPR;noIPR;noIPR;IPR000757;noIPR;noIPR;IPR013320	DOMAIN;FAMILY;DOMAIN;DOMAIN;DOMAIN;DOMAIN;ACTIVE_SITE;ACTIVE_SITE;ACTIVE_SITE;ACTIVE_SITE;ACTIVE_SITE;ACTIVE_SITE;DOMAIN;DOMAIN;DOMAIN;HOMOLOGOUS_SUPERFAMILY	Xyloglucan endo-transglycosylase, C-terminal;Xyloglucan endotransglucosylase/hydrolase;Glycoside hydrolase family 16;Glycoside hydrolase family 16;Glycoside hydrolase family 16;Glycoside hydrolase family 16;Glycoside hydrolase, family 16, active site;Glycoside hydrolase, family 16, active site;Glycoside hydrolase, family 16, active site;Glycoside hydrolase, family 16, active site;Glycoside hydrol…	PF06955 (PFAM);PIRSF005604 (PIRSF);PF00722 (PFAM);G3DSA:2.60.120.200 (GENE3D);PTHR31062 (PANTHER);PTHR31062:SF166 (PANTHER);PS01034 (PROSITE_PATTERNS);SIGNAL_PEPTIDE_C_REGION (PHOBIUS);SIGNAL_PEPTIDE_N_REGION (PHOBIUS);SIGNAL_PEPTIDE (PHOBIUS);NON_CYTOPLASMIC_DOMAIN (PHOBIUS);SIGNAL_PEPTIDE_H_REGION (PHOBIUS);PS51762 (PROSITE_PROFILES);cd02176 (CDD);SignalP-TM (SIGNALP_EUK);SSF49899 (SUPERFAMILY)	GO:0005618/GO:0048046/GO:0006073/GO:0016762;GO:0010411/GO:0016762/GO:0042546;GO:0005975/GO:0004553;;;;GO:0005975/GO:0004553;;;;;;GO:0005975/GO:0004553;;;	cell wall/apoplast/cellular glucan metabolic process/xyloglucan:xyloglucosyl transferase activity;xyloglucan metabolic process/xyloglucan:xyloglucosyl transferase activity/cell wall biogenesis;carbohydrate metabolic process/hydrolase activity, hydrolyzing O-glycosyl compounds;;;;carbohydrate metabolic process/hydrolase activity, hydrolyzing O-glycosyl compounds;;;;;;carbohydrate metabolic process…	Cellular Component/Cellular Component/Biological Process/Molecular Function;Biological Process/Molecular Function/Biological Process;Biological Process/Molecular Function;;;;Biological Process/Molecular Function;;;;;;Biological Process/Molecular Function;;;	GO:0004553;GO:0005618;GO:0010411;GO:0016021;GO:0016762;GO:0042546;GO:0048046;GO:0071555	hydrolase activity, hydrolyzing O-glycosyl compounds;cell wall;xyloglucan metabolic process;integral component of membrane;xyloglucan:xyloglucosyl transferase activity;cell wall biogenesis;apoplast;cell wall organization	Molecular Function;Cellular Component;Biological Process;Cellular Component;Molecular Function;Biological Process;Cellular Component;Biological Process	EC:2.4.1.207	Xyloglucan:xyloglucosyl transferase
BAB17684.1	noIPR;IPR006501;IPR035513;IPR006501;IPR006501;noIPR;noIPR;noIPR;IPR035513	null;DOMAIN;HOMOLOGOUS_SUPERFAMILY;DOMAIN;DOMAIN;DOMAIN;DOMAIN;DOMAIN;HOMOLOGOUS_SUPERFAMILY	null;Pectinesterase inhibitor domain;Invertase/pectin methylesterase inhibitor domain superfamily;Pectinesterase inhibitor domain;Pectinesterase inhibitor domain;Pectinesterase inhibitor domain;Pectinesterase inhibitor domain;Pectinesterase inhibitor domain;Invertase/pectin methylesterase inhibitor domain superfamily	Coil (COILS);SM00856 (SMART);G3DSA:1.20.140.40 (GENE3D);TIGR01614 (TIGRFAM);PF04043 (PFAM);PTHR31080 (PANTHER);PTHR31080:SF238 (PANTHER);cd15798 (CDD);SSF101148 (SUPERFAMILY)	;GO:0004857;;GO:0004857;GO:0004857;;;;	;enzyme inhibitor activity;;enzyme inhibitor activity;enzyme inhibitor activity;;;;	;Molecular Function;;Molecular Function;Molecular Function;;;;	GO:0004857;GO:0043086	enzyme inhibitor activity;negative regulation of catalytic activity	Molecular Function;Biological Process
NP_001288806.1	IPR002160;IPR002160;noIPR;IPR002160;IPR002160;noIPR;IPR002160;noIPR;noIPR;noIPR;noIPR;noIPR;IPR002160;noIPR;noIPR;IPR011065	FAMILY;FAMILY;FAMILY;FAMILY;FAMILY;FAMILY;FAMILY;FAMILY;FAMILY;FAMILY;FAMILY;FAMILY;FAMILY;FAMILY;FAMILY;HOMOLOGOUS_SUPERFAMILY	Proteinase inhibitor I3, Kunitz legume;Proteinase inhibitor I3, Kunitz legume;Proteinase inhibitor I3, Kunitz legume;Proteinase inhibitor I3, Kunitz legume;Proteinase inhibitor I3, Kunitz legume;Proteinase inhibitor I3, Kunitz legume;Proteinase inhibitor I3, Kunitz legume;Proteinase inhibitor I3, Kunitz legume;Proteinase inhibitor I3, Kunitz legume;Proteinase inhibitor I3, Kunitz legume;Proteinas…	PR00291 (PRINTS);SM00452 (SMART);G3DSA:2.80.10.50 (GENE3D);PF00197 (PFAM);PTHR33107 (PANTHER);PTHR33107:SF14 (PANTHER);PS00283 (PROSITE_PATTERNS);SIGNAL_PEPTIDE (PHOBIUS);SIGNAL_PEPTIDE_H_REGION (PHOBIUS);SIGNAL_PEPTIDE_C_REGION (PHOBIUS);NON_CYTOPLASMIC_DOMAIN (PHOBIUS);SIGNAL_PEPTIDE_N_REGION (PHOBIUS);cd00178 (CDD);SignalP-TM (SIGNALP_GRAM_POSITIVE);SignalP-noTM (SIGNALP_EUK);SSF50386 (SUPERFA…	GO:0004866;GO:0004866;;GO:0004866;GO:0004866;;GO:0004866;;;;;;GO:0004866;;;	endopeptidase inhibitor activity;endopeptidase inhibitor activity;;endopeptidase inhibitor activity;endopeptidase inhibitor activity;;endopeptidase inhibitor activity;;;;;;endopeptidase inhibitor activity;;;	Molecular Function;Molecular Function;;Molecular Function;Molecular Function;;Molecular Function;;;;;;Molecular Function;;;	GO:0004866;GO:0010951	endopeptidase inhibitor activity;negative regulation of endopeptidase activity	Molecular Function;Biological Process
NP_199665.1	IPR038408;IPR002902;noIPR;noIPR;noIPR;noIPR;noIPR;noIPR;noIPR;IPR002902;IPR002902;noIPR;noIPR;noIPR;noIPR	HOMOLOGOUS_SUPERFAMILY;DOMAIN;DOMAIN;DOMAIN;DOMAIN;DOMAIN;DOMAIN;DOMAIN;DOMAIN;DOMAIN;DOMAIN;DOMAIN;DOMAIN;DOMAIN;DOMAIN	Gnk2-homologous domain superfamily;Gnk2-homologous domain;Gnk2-homologous domain;Gnk2-homologous domain;Gnk2-homologous domain;Gnk2-homologous domain;Gnk2-homologous domain;Gnk2-homologous domain;Gnk2-homologous domain;Gnk2-homologous domain;Gnk2-homologous domain;Gnk2-homologous domain;Gnk2-homologous domain;Gnk2-homologous domain;Gnk2-homologous domain	G3DSA:3.30.430.20 (GENE3D);PF01657 (PFAM);PTHR32411:SF55 (PANTHER);PTHR32411 (PANTHER);SIGNAL_PEPTIDE_C_REGION (PHOBIUS);SIGNAL_PEPTIDE (PHOBIUS);SIGNAL_PEPTIDE_N_REGION (PHOBIUS);NON_CYTOPLASMIC_DOMAIN (PHOBIUS);SIGNAL_PEPTIDE_H_REGION (PHOBIUS);PS51473 (PROSITE_PROFILES);PS51473 (PROSITE_PROFILES);PS51257 (PROSITE_PROFILES);SignalP-noTM (SIGNALP_EUK);SignalP-noTM (SIGNALP_GRAM_NEGATIVE);SignalP…	;;;;;;;;;;;;;;	;;;;;;;;;;;;;;	;;;;;;;;;;;;;;	GO:0005576;GO:0080167	extracellular region;response to karrikin	Cellular Component;Biological Process
RID44975.1	IPR001087;IPR036514;noIPR;noIPR;noIPR;noIPR;noIPR;noIPR;noIPR;noIPR;noIPR;noIPR	DOMAIN;HOMOLOGOUS_SUPERFAMILY;HOMOLOGOUS_SUPERFAMILY;HOMOLOGOUS_SUPERFAMILY;HOMOLOGOUS_SUPERFAMILY;HOMOLOGOUS_SUPERFAMILY;HOMOLOGOUS_SUPERFAMILY;HOMOLOGOUS_SUPERFAMILY;HOMOLOGOUS_SUPERFAMILY;HOMOLOGOUS_SUPERFAMILY;HOMOLOGOUS_SUPERFAMILY;HOMOLOGOUS_SUPERFAMILY	GDSL lipase/esterase;SGNH hydrolase superfamily;SGNH hydrolase superfamily;SGNH hydrolase superfamily;SGNH hydrolase superfamily;SGNH hydrolase superfamily;SGNH hydrolase superfamily;SGNH hydrolase superfamily;SGNH hydrolase superfamily;SGNH hydrolase superfamily;SGNH hydrolase superfamily;SGNH hydrolase superfamily	PF00657 (PFAM);G3DSA:3.40.50.1110 (GENE3D);PTHR46020 (PANTHER);PTHR46020:SF3 (PANTHER);NON_CYTOPLASMIC_DOMAIN (PHOBIUS);SIGNAL_PEPTIDE_C_REGION (PHOBIUS);SIGNAL_PEPTIDE (PHOBIUS);SIGNAL_PEPTIDE_H_REGION (PHOBIUS);SIGNAL_PEPTIDE_N_REGION (PHOBIUS);SignalP-noTM (SIGNALP_EUK);SignalP-TM (SIGNALP_GRAM_POSITIVE);SSF52266 (SUPERFAMILY)	GO:0016788;;;;;;;;;;;	hydrolase activity, acting on ester bonds;;;;;;;;;;;	Molecular Function;;;;;;;;;;;	GO:0016788	hydrolase activity, acting on ester bonds	Molecular Function
RID59056.1	IPR006766;IPR006766;noIPR;noIPR;noIPR;noIPR;noIPR;noIPR;noIPR;noIPR	FAMILY;FAMILY;FAMILY;FAMILY;FAMILY;FAMILY;FAMILY;FAMILY;FAMILY;FAMILY	Protein EXORDIUM-like;Protein EXORDIUM-like;Protein EXORDIUM-like;Protein EXORDIUM-like;Protein EXORDIUM-like;Protein EXORDIUM-like;Protein EXORDIUM-like;Protein EXORDIUM-like;Protein EXORDIUM-like;Protein EXORDIUM-like	PF04674 (PFAM);PTHR31279 (PANTHER);PTHR31279:SF57 (PANTHER);SIGNAL_PEPTIDE_H_REGION (PHOBIUS);SIGNAL_PEPTIDE_N_REGION (PHOBIUS);NON_CYTOPLASMIC_DOMAIN (PHOBIUS);SIGNAL_PEPTIDE_C_REGION (PHOBIUS);SIGNAL_PEPTIDE (PHOBIUS);SignalP-noTM (SIGNALP_EUK);TMhelix (TMHMM)	;;;;;;;;;	;;;;;;;;;	;;;;;;;;;	GO:0005615;GO:0005829;GO:0009506	extracellular space;cytosol;plasmodesma	Cellular Component;Cellular Component;Cellular Component
RID74942.1	IPR002160;IPR002160;noIPR;IPR002160;IPR002160;noIPR;IPR002160;noIPR;noIPR;noIPR;noIPR;noIPR;IPR002160;noIPR;noIPR;noIPR;IPR011065	FAMILY;FAMILY;FAMILY;FAMILY;FAMILY;FAMILY;FAMILY;FAMILY;FAMILY;FAMILY;FAMILY;FAMILY;FAMILY;FAMILY;FAMILY;FAMILY;HOMOLOGOUS_SUPERFAMILY	Proteinase inhibitor I3, Kunitz legume;Proteinase inhibitor I3, Kunitz legume;Proteinase inhibitor I3, Kunitz legume;Proteinase inhibitor I3, Kunitz legume;Proteinase inhibitor I3, Kunitz legume;Proteinase inhibitor I3, Kunitz legume;Proteinase inhibitor I3, Kunitz legume;Proteinase inhibitor I3, Kunitz legume;Proteinase inhibitor I3, Kunitz legume;Proteinase inhibitor I3, Kunitz legume;Proteinas…	PR00291 (PRINTS);SM00452 (SMART);G3DSA:2.80.10.50 (GENE3D);PF00197 (PFAM);PTHR33107 (PANTHER);PTHR33107:SF14 (PANTHER);PS00283 (PROSITE_PATTERNS);SIGNAL_PEPTIDE_H_REGION (PHOBIUS);SIGNAL_PEPTIDE (PHOBIUS);SIGNAL_PEPTIDE_N_REGION (PHOBIUS);NON_CYTOPLASMIC_DOMAIN (PHOBIUS);SIGNAL_PEPTIDE_C_REGION (PHOBIUS);cd00178 (CDD);SignalP-TM (SIGNALP_GRAM_POSITIVE);SignalP-noTM (SIGNALP_EUK);SignalP-noTM (SIG…	GO:0004866;GO:0004866;;GO:0004866;GO:0004866;;GO:0004866;;;;;;GO:0004866;;;;	endopeptidase inhibitor activity;endopeptidase inhibitor activity;;endopeptidase inhibitor activity;endopeptidase inhibitor activity;;endopeptidase inhibitor activity;;;;;;endopeptidase inhibitor activity;;;;	Molecular Function;Molecular Function;;Molecular Function;Molecular Function;;Molecular Function;;;;;;Molecular Function;;;;	GO:0004866;GO:0010951	endopeptidase inhibitor activity;negative regulation of endopeptidase activity	Molecular Function;Biological Process
VDC58649.1	IPR006946;IPR008979;noIPR;noIPR;noIPR;noIPR;noIPR;noIPR;noIPR;noIPR;noIPR;noIPR;IPR008979	DOMAIN;HOMOLOGOUS_SUPERFAMILY;HOMOLOGOUS_SUPERFAMILY;HOMOLOGOUS_SUPERFAMILY;HOMOLOGOUS_SUPERFAMILY;HOMOLOGOUS_SUPERFAMILY;HOMOLOGOUS_SUPERFAMILY;HOMOLOGOUS_SUPERFAMILY;HOMOLOGOUS_SUPERFAMILY;HOMOLOGOUS_SUPERFAMILY;HOMOLOGOUS_SUPERFAMILY;HOMOLOGOUS_SUPERFAMILY;HOMOLOGOUS_SUPERFAMILY	Domain of unknown function DUF642;Galactose-binding-like domain superfamily;Galactose-binding-like domain superfamily;Galactose-binding-like domain superfamily;Galactose-binding-like domain superfamily;Galactose-binding-like domain superfamily;Galactose-binding-like domain superfamily;Galactose-binding-like domain superfamily;Galactose-binding-like domain superfamily;Galactose-binding-like domain…	PF04862 (PFAM);G3DSA:2.60.120.260 (GENE3D);PTHR31265:SF29 (PANTHER);PTHR31265 (PANTHER);SIGNAL_PEPTIDE_C_REGION (PHOBIUS);NON_CYTOPLASMIC_DOMAIN (PHOBIUS);SIGNAL_PEPTIDE (PHOBIUS);SIGNAL_PEPTIDE_N_REGION (PHOBIUS);SIGNAL_PEPTIDE_H_REGION (PHOBIUS);SignalP-TM (SIGNALP_GRAM_POSITIVE);SignalP-noTM (SIGNALP_GRAM_NEGATIVE);SignalP-noTM (SIGNALP_EUK);SSF49785 (SUPERFAMILY)	;;;;;;;;;;;;	;;;;;;;;;;;;	;;;;;;;;;;;;	GO:0009506;GO:0010015;GO:0080167	plasmodesma;root morphogenesis;response to karrikin	Cellular Component;Biological Process;Biological Process
VDC59027.1	IPR001283;IPR014044;IPR035940;IPR014044;noIPR;IPR001283;noIPR;noIPR;noIPR;noIPR;noIPR;noIPR;noIPR;noIPR;noIPR;IPR035940	FAMILY;DOMAIN;HOMOLOGOUS_SUPERFAMILY;DOMAIN;DOMAIN;FAMILY;FAMILY;FAMILY;FAMILY;FAMILY;FAMILY;FAMILY;FAMILY;FAMILY;FAMILY;HOMOLOGOUS_SUPERFAMILY	Cysteine-rich secretory protein-related;CAP domain;CAP superfamily;CAP domain;CAP domain;Cysteine-rich secretory protein-related;Cysteine-rich secretory protein-related;Cysteine-rich secretory protein-related;Cysteine-rich secretory protein-related;Cysteine-rich secretory protein-related;Cysteine-rich secretory protein-related;Cysteine-rich secretory protein-related;Cysteine-rich secretory protei…	PR00837 (PRINTS);SM00198 (SMART);G3DSA:3.40.33.10 (GENE3D);PF00188 (PFAM);PTHR10334:SF385 (PANTHER);PTHR10334 (PANTHER);SIGNAL_PEPTIDE_N_REGION (PHOBIUS);SIGNAL_PEPTIDE_C_REGION (PHOBIUS);NON_CYTOPLASMIC_DOMAIN (PHOBIUS);SIGNAL_PEPTIDE_H_REGION (PHOBIUS);SIGNAL_PEPTIDE (PHOBIUS);cd05381 (CDD);SignalP-noTM (SIGNALP_GRAM_NEGATIVE);SignalP-TM (SIGNALP_GRAM_POSITIVE);SignalP-noTM (SIGNALP_EUK);SSF557…	;;;;;;;;;;;;;;;	;;;;;;;;;;;;;;;	;;;;;;;;;;;;;;;	GO:0005615	extracellular space	Cellular Component
VDC77845.1	IPR006946;IPR008979;noIPR;noIPR;noIPR;noIPR;noIPR;noIPR;noIPR;noIPR;noIPR;noIPR;noIPR	DOMAIN;HOMOLOGOUS_SUPERFAMILY;HOMOLOGOUS_SUPERFAMILY;HOMOLOGOUS_SUPERFAMILY;HOMOLOGOUS_SUPERFAMILY;HOMOLOGOUS_SUPERFAMILY;HOMOLOGOUS_SUPERFAMILY;HOMOLOGOUS_SUPERFAMILY;HOMOLOGOUS_SUPERFAMILY;HOMOLOGOUS_SUPERFAMILY;HOMOLOGOUS_SUPERFAMILY;HOMOLOGOUS_SUPERFAMILY;HOMOLOGOUS_SUPERFAMILY	Domain of unknown function DUF642;Galactose-binding-like domain superfamily;Galactose-binding-like domain superfamily;Galactose-binding-like domain superfamily;Galactose-binding-like domain superfamily;Galactose-binding-like domain superfamily;Galactose-binding-like domain superfamily;Galactose-binding-like domain superfamily;Galactose-binding-like domain superfamily;Galactose-binding-like domain…	PF04862 (PFAM);G3DSA:2.60.120.260 (GENE3D);PTHR31265 (PANTHER);PTHR31265:SF2 (PANTHER);SIGNAL_PEPTIDE_C_REGION (PHOBIUS);NON_CYTOPLASMIC_DOMAIN (PHOBIUS);SIGNAL_PEPTIDE_N_REGION (PHOBIUS);SIGNAL_PEPTIDE (PHOBIUS);SIGNAL_PEPTIDE_H_REGION (PHOBIUS);SignalP-noTM (SIGNALP_EUK);SignalP-TM (SIGNALP_GRAM_POSITIVE);SignalP-TM (SIGNALP_GRAM_NEGATIVE);TMhelix (TMHMM)	;;;;;;;;;;;;	;;;;;;;;;;;;	;;;;;;;;;;;;	GO:0005618;GO:0005643;GO:0005886	cell wall;nuclear pore;plasma membrane	Cellular Component;Cellular Component;Cellular Component
VDD13371.1	IPR002083;IPR008974;IPR008974;noIPR;noIPR;noIPR;noIPR;noIPR;noIPR;noIPR;IPR002083;IPR002083;IPR002083;IPR002083;noIPR;IPR008974;IPR008974;noIPR	DOMAIN;HOMOLOGOUS_SUPERFAMILY;HOMOLOGOUS_SUPERFAMILY;HOMOLOGOUS_SUPERFAMILY;HOMOLOGOUS_SUPERFAMILY;HOMOLOGOUS_SUPERFAMILY;HOMOLOGOUS_SUPERFAMILY;HOMOLOGOUS_SUPERFAMILY;HOMOLOGOUS_SUPERFAMILY;HOMOLOGOUS_SUPERFAMILY;DOMAIN;DOMAIN;DOMAIN;DOMAIN;DOMAIN;HOMOLOGOUS_SUPERFAMILY;HOMOLOGOUS_SUPERFAMILY;HOMOLOGOUS_SUPERFAMILY	MATH/TRAF domain;TRAF-like;TRAF-like;TRAF-like;TRAF-like;TRAF-like;TRAF-like;TRAF-like;TRAF-like;TRAF-like;MATH/TRAF domain;MATH/TRAF domain;MATH/TRAF domain;MATH/TRAF domain;MATH/TRAF domain;TRAF-like;TRAF-like;TRAF-like	SM00061 (SMART);G3DSA:2.60.210.10 (GENE3D);G3DSA:2.60.210.10 (GENE3D);PTHR46162 (PANTHER);PTHR46162:SF12 (PANTHER);SIGNAL_PEPTIDE_N_REGION (PHOBIUS);SIGNAL_PEPTIDE (PHOBIUS);SIGNAL_PEPTIDE_C_REGION (PHOBIUS);SIGNAL_PEPTIDE_H_REGION (PHOBIUS);NON_CYTOPLASMIC_DOMAIN (PHOBIUS);PS50144 (PROSITE_PROFILES);PS50144 (PROSITE_PROFILES);cd00121 (CDD);cd00121 (CDD);SignalP-TM (SIGNALP_EUK);SSF49599 (SUPERFA…	GO:0005515;GO:0005515;GO:0005515;;;;;;;;GO:0005515;GO:0005515;GO:0005515;GO:0005515;;GO:0005515;GO:0005515;	protein binding;protein binding;protein binding;;;;;;;;protein binding;protein binding;protein binding;protein binding;;protein binding;protein binding;	Molecular Function;Molecular Function;Molecular Function;;;;;;;;Molecular Function;Molecular Function;Molecular Function;Molecular Function;;Molecular Function;Molecular Function;	GO:0005515	protein binding	Molecular Function
VDD20046.1	IPR008979;IPR006946;noIPR;noIPR;noIPR;noIPR;noIPR;noIPR;noIPR;noIPR;IPR008979	HOMOLOGOUS_SUPERFAMILY;DOMAIN;DOMAIN;DOMAIN;DOMAIN;DOMAIN;DOMAIN;DOMAIN;DOMAIN;DOMAIN;HOMOLOGOUS_SUPERFAMILY	Galactose-binding-like domain superfamily;Domain of unknown function DUF642;Domain of unknown function DUF642;Domain of unknown function DUF642;Domain of unknown function DUF642;Domain of unknown function DUF642;Domain of unknown function DUF642;Domain of unknown function DUF642;Domain of unknown function DUF642;Domain of unknown function DUF642;Galactose-binding-like domain superfamily	G3DSA:2.60.120.260 (GENE3D);PF04862 (PFAM);PTHR31265 (PANTHER);PTHR31265:SF29 (PANTHER);SIGNAL_PEPTIDE_H_REGION (PHOBIUS);SIGNAL_PEPTIDE_C_REGION (PHOBIUS);SIGNAL_PEPTIDE (PHOBIUS);SIGNAL_PEPTIDE_N_REGION (PHOBIUS);NON_CYTOPLASMIC_DOMAIN (PHOBIUS);SignalP-noTM (SIGNALP_EUK);SSF49785 (SUPERFAMILY)	;;;;;;;;;;	;;;;;;;;;;	;;;;;;;;;;	GO:0005515	protein binding	Molecular Function
XP_009101816.1	IPR000668;IPR013201;IPR000118;IPR000668;noIPR;IPR037277;IPR000668;IPR013201;IPR000118;noIPR;noIPR;IPR025660;IPR025661;IPR000169;noIPR;noIPR;noIPR;noIPR;noIPR;IPR039417;noIPR;noIPR;noIPR;IPR038765;noIPR	DOMAIN;DOMAIN;DOMAIN;DOMAIN;DOMAIN;HOMOLOGOUS_SUPERFAMILY;DOMAIN;DOMAIN;DOMAIN;DOMAIN;DOMAIN;ACTIVE_SITE;ACTIVE_SITE;ACTIVE_SITE;ACTIVE_SITE;ACTIVE_SITE;ACTIVE_SITE;ACTIVE_SITE;ACTIVE_SITE;DOMAIN;DOMAIN;DOMAIN;DOMAIN;HOMOLOGOUS_SUPERFAMILY;HOMOLOGOUS_SUPERFAMILY	Peptidase C1A, papain C-terminal;Cathepsin propeptide inhibitor domain (I29);Granulin;Peptidase C1A, papain C-terminal;Peptidase C1A, papain C-terminal;Granulin superfamily;Peptidase C1A, papain C-terminal;Cathepsin propeptide inhibitor domain (I29);Granulin;Granulin;Granulin;Cysteine peptidase, histidine active site;Cysteine peptidase, asparagine active site;Cysteine peptidase, cysteine active s…	PR00705 (PRINTS);SM00848 (SMART);SM00277 (SMART);SM00645 (SMART);G3DSA:3.90.70.10 (GENE3D);G3DSA:3.10.20.500 (GENE3D);PF00112 (PFAM);PF08246 (PFAM);PF00396 (PFAM);PTHR12411:SF797 (PANTHER);PTHR12411 (PANTHER);PS00639 (PROSITE_PATTERNS);PS00640 (PROSITE_PATTERNS);PS00139 (PROSITE_PATTERNS);SIGNAL_PEPTIDE_N_REGION (PHOBIUS);SIGNAL_PEPTIDE_C_REGION (PHOBIUS);SIGNAL_PEPTIDE_H_REGION (PHOBIUS);SIGNAL_…	GO:0008234/GO:0006508;;;GO:0008234/GO:0006508;;;GO:0008234/GO:0006508;;;;;;;;;;;;;;;;;;	cysteine-type peptidase activity/proteolysis;;;cysteine-type peptidase activity/proteolysis;;;cysteine-type peptidase activity/proteolysis;;;;;;;;;;;;;;;;;;	Molecular Function/Biological Process;;;Molecular Function/Biological Process;;;Molecular Function/Biological Process;;;;;;;;;;;;;;;;;;	GO:0004197;GO:0005515;GO:0005615;GO:0005764;GO:0005829;GO:0051603	cysteine-type endopeptidase activity;protein binding;extracellular space;lysosome;cytosol;proteolysis involved in cellular protein catabolic process	Molecular Function;Molecular Function;Cellular Component;Cellular Component;Cellular Component;Biological Process	EC:3.4.22;EC:3.4.22.1;EC:3.4.99;EC:3.4.22.41;EC:3.4.22.40;EC:3.4.22.34;EC:3.4.22.8;EC:3.4.22.28;EC:3.4.22.16;EC:3.4.22.27;EC:3.4.22.38;EC:3.4.22.15;EC:3.4.22.14	Acting on peptide bonds (peptidases);Cathepsin B;Acting on peptide bonds (peptidases);Cathepsin F;Bleomycin hydrolase;Legumain;Clostripain;Picornain 3C;Cathepsin H;Cathepsin S;Cathepsin K;Cathepsin L;Actinidain
XP_009102921.1	noIPR;noIPR;noIPR;noIPR;noIPR;noIPR;noIPR;noIPR;noIPR;noIPR;noIPR;noIPR;noIPR;noIPR;noIPR;noIPR;noIPR	null;null;null;null;null;null;null;null;null;null;null;null;null;null;null;null;null	null;null;null;null;null;null;null;null;null;null;null;null;null;null;null;null;null	PR01217 (PRINTS);PF01190 (PFAM);mobidb-lite (MOBIDB_LITE);mobidb-lite (MOBIDB_LITE);mobidb-lite (MOBIDB_LITE);PTHR33470:SF21 (PANTHER);PTHR33470:SF21 (PANTHER);PTHR33470 (PANTHER);PTHR33470 (PANTHER);SIGNAL_PEPTIDE_C_REGION (PHOBIUS);SIGNAL_PEPTIDE_N_REGION (PHOBIUS);NON_CYTOPLASMIC_DOMAIN (PHOBIUS);SIGNAL_PEPTIDE_H_REGION (PHOBIUS);SIGNAL_PEPTIDE (PHOBIUS);SignalP-TM (SIGNALP_GRAM_POSITIVE);Sign…	;;;;;;;;;;;;;;;;	;;;;;;;;;;;;;;;;	;;;;;;;;;;;;;;;;	GO:0005886;GO:0009506;GO:0009753	plasma membrane;plasmodesma;response to jasmonic acid	Cellular Component;Cellular Component;Biological Process
XP_009103360.2	IPR013780;noIPR;IPR013780;IPR000322;IPR031727;noIPR;IPR025887;noIPR;noIPR;IPR030458;IPR030459;noIPR;noIPR;noIPR;noIPR;noIPR;noIPR;noIPR;noIPR;noIPR;IPR011013;noIPR;IPR017853;noIPR	HOMOLOGOUS_SUPERFAMILY;HOMOLOGOUS_SUPERFAMILY;HOMOLOGOUS_SUPERFAMILY;FAMILY;DOMAIN;DOMAIN;DOMAIN;DOMAIN;DOMAIN;ACTIVE_SITE;CONSERVED_SITE;CONSERVED_SITE;CONSERVED_SITE;CONSERVED_SITE;CONSERVED_SITE;CONSERVED_SITE;CONSERVED_SITE;CONSERVED_SITE;CONSERVED_SITE;CONSERVED_SITE;HOMOLOGOUS_SUPERFAMILY;HOMOLOGOUS_SUPERFAMILY;HOMOLOGOUS_SUPERFAMILY;HOMOLOGOUS_SUPERFAMILY	Glycosyl hydrolase, all-beta;Glycosyl hydrolase, all-beta;Glycosyl hydrolase, all-beta;Glycoside hydrolase family 31;Galactose mutarotase, N-terminal barrel;Galactose mutarotase, N-terminal barrel;Glycoside hydrolase family 31, N-terminal domain;Glycoside hydrolase family 31, N-terminal domain;Glycoside hydrolase family 31, N-terminal domain;Glycosyl hydrolases family 31, active site;Glycosyl hyd…	G3DSA:2.60.40.1180 (GENE3D);G3DSA:2.60.40.1760 (GENE3D);G3DSA:2.60.40.1180 (GENE3D);PF01055 (PFAM);PF16863 (PFAM);G3DSA:3.20.20.80 (GENE3D);PF13802 (PFAM);PTHR22762:SF138 (PANTHER);PTHR22762 (PANTHER);PS00129 (PROSITE_PATTERNS);PS00707 (PROSITE_PATTERNS);NON_CYTOPLASMIC_DOMAIN (PHOBIUS);SIGNAL_PEPTIDE (PHOBIUS);SIGNAL_PEPTIDE_C_REGION (PHOBIUS);SIGNAL_PEPTIDE_N_REGION (PHOBIUS);SIGNAL_PEPTIDE_H_R…	;;;GO:0005975/GO:0004553;;;;;;;;;;;;;;;;;GO:0005975/GO:0030246/GO:0003824;;;	;;;carbohydrate metabolic process/hydrolase activity, hydrolyzing O-glycosyl compounds;;;;;;;;;;;;;;;;;carbohydrate metabolic process/carbohydrate binding/catalytic activity;;;	;;;Biological Process/Molecular Function;;;;;;;;;;;;;;;;;Biological Process/Molecular Function/Molecular Function;;;	GO:0004553;GO:0005975;GO:0030246	hydrolase activity, hydrolyzing O-glycosyl compounds;carbohydrate metabolic process;carbohydrate binding	Molecular Function;Biological Process;Molecular Function
XP_009103714.1	IPR001938;IPR001938;IPR001938;IPR037176;IPR001938;noIPR;IPR001938;noIPR;noIPR;noIPR;noIPR;noIPR;IPR001938;noIPR;noIPR;noIPR;noIPR;IPR037176	FAMILY;FAMILY;FAMILY;HOMOLOGOUS_SUPERFAMILY;FAMILY;FAMILY;FAMILY;FAMILY;FAMILY;FAMILY;FAMILY;FAMILY;FAMILY;FAMILY;FAMILY;FAMILY;FAMILY;HOMOLOGOUS_SUPERFAMILY	Thaumatin family;Thaumatin family;Thaumatin family;Osmotin/thaumatin-like superfamily;Thaumatin family;Thaumatin family;Thaumatin family;Thaumatin family;Thaumatin family;Thaumatin family;Thaumatin family;Thaumatin family;Thaumatin family;Thaumatin family;Thaumatin family;Thaumatin family;Thaumatin family;Osmotin/thaumatin-like superfamily	PR00347 (PRINTS);SM00205 (SMART);PF00314 (PFAM);G3DSA:2.60.110.10 (GENE3D);PIRSF002703 (PIRSF);PTHR31048:SF117 (PANTHER);PTHR31048 (PANTHER);SIGNAL_PEPTIDE_N_REGION (PHOBIUS);NON_CYTOPLASMIC_DOMAIN (PHOBIUS);SIGNAL_PEPTIDE (PHOBIUS);SIGNAL_PEPTIDE_C_REGION (PHOBIUS);SIGNAL_PEPTIDE_H_REGION (PHOBIUS);PS51367 (PROSITE_PROFILES);cd09218 (CDD);SignalP-noTM (SIGNALP_EUK);SignalP-TM (SIGNALP_GRAM_POSIT…	;;;;;;;;;;;;;;;;;	;;;;;;;;;;;;;;;;;	;;;;;;;;;;;;;;;;;	GO:0005576;GO:0006952	extracellular region;defense response	Cellular Component;Biological Process
XP_009103971.2	IPR023079;IPR044015;noIPR;noIPR;IPR033391;noIPR;IPR000146;IPR020548;IPR000146;IPR000146;noIPR;noIPR	FAMILY;DOMAIN;DOMAIN;DOMAIN;DOMAIN;DOMAIN;FAMILY;ACTIVE_SITE;FAMILY;FAMILY;FAMILY;FAMILY	Sedoheptulose-1,7-bisphosphatase;Fructose-1-6-bisphosphatase class 1, C-terminal;Fructose-1-6-bisphosphatase class 1, C-terminal;Fructose-1-6-bisphosphatase class 1, C-terminal;Fructose-1-6-bisphosphatase class I, N-terminal;Fructose-1-6-bisphosphatase class I, N-terminal;Fructose-1,6-bisphosphatase class 1;Fructose-1,6-bisphosphatase, active site;Fructose-1,6-bisphosphatase class 1;Fructose-1,6-…	PR01958 (PRINTS);PF18913 (PFAM);G3DSA:3.30.540.10 (GENE3D);G3DSA:3.40.190.80 (GENE3D);PF00316 (PFAM);PTHR11556:SF35 (PANTHER);PTHR11556 (PANTHER);PS00124 (PROSITE_PATTERNS);MF_01855 (HAMAP);cd00354 (CDD);SignalP-TM (SIGNALP_GRAM_POSITIVE);SSF56655 (SUPERFAMILY)	GO:0016791/GO:0005975;;;;;;GO:0005975/GO:0016791;GO:0005975/GO:0042578;GO:0005975/GO:0016791;GO:0005975/GO:0016791;;	phosphatase activity/carbohydrate metabolic process;;;;;;carbohydrate metabolic process/phosphatase activity;carbohydrate metabolic process/phosphoric ester hydrolase activity;carbohydrate metabolic process/phosphatase activity;carbohydrate metabolic process/phosphatase activity;;	Molecular Function/Biological Process;;;;;;Biological Process/Molecular Function;Biological Process/Molecular Function;Biological Process/Molecular Function;Biological Process/Molecular Function;;	GO:0005986;GO:0006000;GO:0006002;GO:0009570;GO:0009579;GO:0009941;GO:0016311;GO:0019252;GO:0019253;GO:0030388;GO:0042742;GO:0050278	sucrose biosynthetic process;fructose metabolic process;fructose 6-phosphate metabolic process;chloroplast stroma;thylakoid;chloroplast envelope;dephosphorylation;starch biosynthetic process;reductive pentose-phosphate cycle;fructose 1,6-bisphosphate metabolic process;defense response to bacterium;sedoheptulose-bisphosphatase activity	Biological Process;Biological Process;Biological Process;Cellular Component;Cellular Component;Cellular Component;Biological Process;Biological Process;Biological Process;Biological Process;Biological Process;Molecular Function	EC:3.1.3.37	Sedoheptulose-bisphosphatase
XP_009105887.1	IPR002160;noIPR;IPR002160;noIPR;IPR002160;IPR002160;noIPR;noIPR;noIPR;noIPR;noIPR;IPR002160;noIPR;noIPR;IPR011065	FAMILY;FAMILY;FAMILY;FAMILY;FAMILY;FAMILY;FAMILY;FAMILY;FAMILY;FAMILY;FAMILY;FAMILY;FAMILY;FAMILY;HOMOLOGOUS_SUPERFAMILY	Proteinase inhibitor I3, Kunitz legume;Proteinase inhibitor I3, Kunitz legume;Proteinase inhibitor I3, Kunitz legume;Proteinase inhibitor I3, Kunitz legume;Proteinase inhibitor I3, Kunitz legume;Proteinase inhibitor I3, Kunitz legume;Proteinase inhibitor I3, Kunitz legume;Proteinase inhibitor I3, Kunitz legume;Proteinase inhibitor I3, Kunitz legume;Proteinase inhibitor I3, Kunitz legume;Proteinas…	SM00452 (SMART);G3DSA:2.80.10.50 (GENE3D);PF00197 (PFAM);PTHR33107:SF14 (PANTHER);PTHR33107 (PANTHER);PS00283 (PROSITE_PATTERNS);NON_CYTOPLASMIC_DOMAIN (PHOBIUS);SIGNAL_PEPTIDE (PHOBIUS);SIGNAL_PEPTIDE_C_REGION (PHOBIUS);SIGNAL_PEPTIDE_H_REGION (PHOBIUS);SIGNAL_PEPTIDE_N_REGION (PHOBIUS);cd00178 (CDD);SignalP-noTM (SIGNALP_EUK);SignalP-TM (SIGNALP_GRAM_POSITIVE);SSF50386 (SUPERFAMILY)	GO:0004866;;GO:0004866;;GO:0004866;GO:0004866;;;;;;GO:0004866;;;	endopeptidase inhibitor activity;;endopeptidase inhibitor activity;;endopeptidase inhibitor activity;endopeptidase inhibitor activity;;;;;;endopeptidase inhibitor activity;;;	Molecular Function;;Molecular Function;;Molecular Function;Molecular Function;;;;;;Molecular Function;;;	GO:0004866;GO:0010951	endopeptidase inhibitor activity;negative regulation of endopeptidase activity	Molecular Function;Biological Process
XP_009105984.1	IPR002160;IPR002160;IPR002160;noIPR;noIPR;IPR002160;IPR002160;noIPR;noIPR;noIPR;noIPR;noIPR;IPR002160;noIPR;noIPR;noIPR;IPR011065	FAMILY;FAMILY;FAMILY;FAMILY;FAMILY;FAMILY;FAMILY;FAMILY;FAMILY;FAMILY;FAMILY;FAMILY;FAMILY;FAMILY;FAMILY;FAMILY;HOMOLOGOUS_SUPERFAMILY	Proteinase inhibitor I3, Kunitz legume;Proteinase inhibitor I3, Kunitz legume;Proteinase inhibitor I3, Kunitz legume;Proteinase inhibitor I3, Kunitz legume;Proteinase inhibitor I3, Kunitz legume;Proteinase inhibitor I3, Kunitz legume;Proteinase inhibitor I3, Kunitz legume;Proteinase inhibitor I3, Kunitz legume;Proteinase inhibitor I3, Kunitz legume;Proteinase inhibitor I3, Kunitz legume;Proteinas…	PR00291 (PRINTS);SM00452 (SMART);PF00197 (PFAM);G3DSA:2.80.10.50 (GENE3D);PTHR33107:SF64 (PANTHER);PTHR33107 (PANTHER);PS00283 (PROSITE_PATTERNS);SIGNAL_PEPTIDE_N_REGION (PHOBIUS);NON_CYTOPLASMIC_DOMAIN (PHOBIUS);SIGNAL_PEPTIDE (PHOBIUS);SIGNAL_PEPTIDE_C_REGION (PHOBIUS);SIGNAL_PEPTIDE_H_REGION (PHOBIUS);cd00178 (CDD);SignalP-TM (SIGNALP_GRAM_POSITIVE);SignalP-noTM (SIGNALP_EUK);SignalP-noTM (SIG…	GO:0004866;GO:0004866;GO:0004866;;;GO:0004866;GO:0004866;;;;;;GO:0004866;;;;	endopeptidase inhibitor activity;endopeptidase inhibitor activity;endopeptidase inhibitor activity;;;endopeptidase inhibitor activity;endopeptidase inhibitor activity;;;;;;endopeptidase inhibitor activity;;;;	Molecular Function;Molecular Function;Molecular Function;;;Molecular Function;Molecular Function;;;;;;Molecular Function;;;;	GO:0004866;GO:0010951	endopeptidase inhibitor activity;negative regulation of endopeptidase activity	Molecular Function;Biological Process
XP_009111256.1	IPR003685;noIPR;noIPR;IPR003685;noIPR;noIPR;noIPR;noIPR;noIPR;IPR036579	FAMILY;FAMILY;FAMILY;FAMILY;FAMILY;FAMILY;FAMILY;FAMILY;FAMILY;HOMOLOGOUS_SUPERFAMILY	Photosystem I PsaD;Photosystem I PsaD;Photosystem I PsaD;Photosystem I PsaD;Photosystem I PsaD;Photosystem I PsaD;Photosystem I PsaD;Photosystem I PsaD;Photosystem I PsaD;Photosystem I, reaction centre subunit PsaD superfamily	PF02531 (PFAM);G3DSA:3.30.1470.10 (GENE3D);PTHR31982:SF8 (PANTHER);PTHR31982 (PANTHER);SIGNAL_PEPTIDE_H_REGION (PHOBIUS);SIGNAL_PEPTIDE (PHOBIUS);NON_CYTOPLASMIC_DOMAIN (PHOBIUS);SIGNAL_PEPTIDE_C_REGION (PHOBIUS);SIGNAL_PEPTIDE_N_REGION (PHOBIUS);SSF64234 (SUPERFAMILY)	GO:0015979/GO:0009538/GO:0009522;;;GO:0015979/GO:0009538/GO:0009522;;;;;;GO:0015979/GO:0009538/GO:0009522	photosynthesis/photosystem I reaction center/photosystem I;;;photosynthesis/photosystem I reaction center/photosystem I;;;;;;photosynthesis/photosystem I reaction center/photosystem I	Biological Process/Cellular Component/Cellular Component;;;Biological Process/Cellular Component/Cellular Component;;;;;;Biological Process/Cellular Component/Cellular Component	GO:0009535;GO:0009538;GO:0009941;GO:0015979;GO:0019904	chloroplast thylakoid membrane;photosystem I reaction center;chloroplast envelope;photosynthesis;protein domain specific binding	Cellular Component;Cellular Component;Cellular Component;Biological Process;Molecular Function
XP_009111777.1	IPR002963;IPR007118;IPR007112;IPR036908;IPR009009;IPR036749;IPR007117;noIPR;noIPR;noIPR;noIPR;noIPR;noIPR;noIPR;IPR007112;IPR007117;noIPR;IPR036749;IPR036908;noIPR	FAMILY;FAMILY;DOMAIN;HOMOLOGOUS_SUPERFAMILY;DOMAIN;HOMOLOGOUS_SUPERFAMILY;DOMAIN;DOMAIN;DOMAIN;DOMAIN;DOMAIN;DOMAIN;DOMAIN;DOMAIN;DOMAIN;DOMAIN;DOMAIN;HOMOLOGOUS_SUPERFAMILY;HOMOLOGOUS_SUPERFAMILY;HOMOLOGOUS_SUPERFAMILY	Expansin;Expansin/Lol pI;Expansin/pollen allergen, DPBB domain;RlpA-like domain superfamily;RlpA-like protein, double-psi beta-barrel domain;Expansin, cellulose-binding-like domain superfamily;Expansin, cellulose-binding-like domain;Expansin, cellulose-binding-like domain;Expansin, cellulose-binding-like domain;Expansin, cellulose-binding-like domain;Expansin, cellulose-binding-like domain;Expans…	PR01226 (PRINTS);PR01225 (PRINTS);SM00837 (SMART);G3DSA:2.40.40.10 (GENE3D);PF03330 (PFAM);G3DSA:2.60.40.760 (GENE3D);PF01357 (PFAM);PTHR31867:SF197 (PANTHER);PTHR31867 (PANTHER);SIGNAL_PEPTIDE_N_REGION (PHOBIUS);SIGNAL_PEPTIDE_H_REGION (PHOBIUS);SIGNAL_PEPTIDE_C_REGION (PHOBIUS);NON_CYTOPLASMIC_DOMAIN (PHOBIUS);SIGNAL_PEPTIDE (PHOBIUS);PS50842 (PROSITE_PROFILES);PS50843 (PROSITE_PROFILES);Signal…	GO:0009664;GO:0005576;;;;;;;;;;;;;;;;;;	plant-type cell wall organization;extracellular region;;;;;;;;;;;;;;;;;;	Biological Process;Cellular Component;;;;;;;;;;;;;;;;;;	GO:0005576;GO:0005618;GO:0009664;GO:0009826;GO:0016020;GO:0080022	extracellular region;cell wall;plant-type cell wall organization;unidimensional cell growth;membrane;primary root development	Cellular Component;Cellular Component;Biological Process;Biological Process;Cellular Component;Biological Process
XP_009111860.1	IPR018082;IPR002022;IPR002022;IPR012334;noIPR;noIPR;noIPR;noIPR;noIPR;noIPR;noIPR;noIPR;noIPR;noIPR;IPR011050	FAMILY;DOMAIN;DOMAIN;HOMOLOGOUS_SUPERFAMILY;HOMOLOGOUS_SUPERFAMILY;HOMOLOGOUS_SUPERFAMILY;HOMOLOGOUS_SUPERFAMILY;HOMOLOGOUS_SUPERFAMILY;HOMOLOGOUS_SUPERFAMILY;HOMOLOGOUS_SUPERFAMILY;HOMOLOGOUS_SUPERFAMILY;HOMOLOGOUS_SUPERFAMILY;HOMOLOGOUS_SUPERFAMILY;HOMOLOGOUS_SUPERFAMILY;HOMOLOGOUS_SUPERFAMILY	AmbAllergen;Pectate lyase;Pectate lyase;Pectin lyase fold;Pectin lyase fold;Pectin lyase fold;Pectin lyase fold;Pectin lyase fold;Pectin lyase fold;Pectin lyase fold;Pectin lyase fold;Pectin lyase fold;Pectin lyase fold;Pectin lyase fold;Pectin lyase fold/virulence factor	PR00807 (PRINTS);SM00656 (SMART);PF00544 (PFAM);G3DSA:2.160.20.10 (GENE3D);PTHR31683 (PANTHER);PTHR31683:SF84 (PANTHER);SIGNAL_PEPTIDE_N_REGION (PHOBIUS);SIGNAL_PEPTIDE (PHOBIUS);NON_CYTOPLASMIC_DOMAIN (PHOBIUS);SIGNAL_PEPTIDE_C_REGION (PHOBIUS);SIGNAL_PEPTIDE_H_REGION (PHOBIUS);SignalP-noTM (SIGNALP_GRAM_NEGATIVE);SignalP-TM (SIGNALP_GRAM_POSITIVE);SignalP-noTM (SIGNALP_EUK);SSF51126 (SUPERFAMIL…	;;;;;;;;;;;;;;	;;;;;;;;;;;;;;	;;;;;;;;;;;;;;	GO:0016021;GO:0030570;GO:0045490;GO:0046872	integral component of membrane;pectate lyase activity;pectin catabolic process;metal ion binding	Cellular Component;Molecular Function;Biological Process;Molecular Function	EC:4.2.2.2	Pectate lyase
XP_009112699.1	IPR032799;IPR021109;IPR032861;IPR021109;IPR033148;IPR001461;noIPR;noIPR;noIPR;noIPR;noIPR;IPR033121;noIPR;noIPR;IPR021109	DOMAIN;HOMOLOGOUS_SUPERFAMILY;DOMAIN;HOMOLOGOUS_SUPERFAMILY;FAMILY;FAMILY;FAMILY;FAMILY;FAMILY;FAMILY;FAMILY;DOMAIN;DOMAIN;DOMAIN;HOMOLOGOUS_SUPERFAMILY	Xylanase inhibitor, C-terminal;Aspartic peptidase domain superfamily;Xylanase inhibitor, N-terminal;Aspartic peptidase domain superfamily;ASPG1;Aspartic peptidase A1 family;Aspartic peptidase A1 family;Aspartic peptidase A1 family;Aspartic peptidase A1 family;Aspartic peptidase A1 family;Aspartic peptidase A1 family;Peptidase family A1 domain;Peptidase family A1 domain;Peptidase family A1 domain;…	PF14541 (PFAM);G3DSA:2.40.70.10 (GENE3D);PF14543 (PFAM);G3DSA:2.40.70.10 (GENE3D);PTHR13683:SF815 (PANTHER);PTHR13683 (PANTHER);SIGNAL_PEPTIDE (PHOBIUS);SIGNAL_PEPTIDE_N_REGION (PHOBIUS);NON_CYTOPLASMIC_DOMAIN (PHOBIUS);SIGNAL_PEPTIDE_H_REGION (PHOBIUS);SIGNAL_PEPTIDE_C_REGION (PHOBIUS);PS51767 (PROSITE_PROFILES);SignalP-noTM (SIGNALP_EUK);SignalP-TM (SIGNALP_GRAM_POSITIVE);SSF50630 (SUPERFAMILY)	;;;;GO:0009414/GO:0006508/GO:0009737/GO:0004190;GO:0004190/GO:0006508;;;;;;;;;	;;;;response to water deprivation/proteolysis/response to abscisic acid/aspartic-type endopeptidase activity;aspartic-type endopeptidase activity/proteolysis;;;;;;;;;	;;;;Biological Process/Biological Process/Biological Process/Molecular Function;Molecular Function/Biological Process;;;;;;;;;	GO:0003677;GO:0004190;GO:0006508;GO:0009414;GO:0009627;GO:0009737	DNA binding;aspartic-type endopeptidase activity;proteolysis;response to water deprivation;systemic acquired resistance;response to abscisic acid	Molecular Function;Molecular Function;Biological Process;Biological Process;Biological Process;Biological Process	EC:3.4.99;EC:3.4.23.1;EC:3.4.23;EC:3.4.23.32;EC:3.4.23.43;EC:3.4.23.20;EC:3.4.23.25;EC:3.4.23.36;EC:3.4.23.4;EC:3.4.23.35;EC:3.4.23.5;EC:3.4.23.34;EC:3.4.23.15	Acting on peptide bonds (peptidases);Pepsin A;Acting on peptide bonds (peptidases);Scytalidopepsin B;Prepilin peptidase;Penicillopepsin;Saccharopepsin;Signal peptidase II;Chymosin;Barrierpepsin;Cathepsin D;Cathepsin E;Renin
XP_009113681.1	noIPR;noIPR;noIPR;noIPR;noIPR;noIPR;noIPR;noIPR;noIPR;noIPR;noIPR;noIPR;noIPR;noIPR;noIPR;noIPR;noIPR;noIPR	null;null;null;null;null;null;null;null;null;null;null;null;null;null;null;null;null;null	null;null;null;null;null;null;null;null;null;null;null;null;null;null;null;null;null;null	PR01217 (PRINTS);PF01190 (PFAM);mobidb-lite (MOBIDB_LITE);mobidb-lite (MOBIDB_LITE);mobidb-lite (MOBIDB_LITE);PTHR33470 (PANTHER);PTHR33470:SF21 (PANTHER);PTHR33470 (PANTHER);PTHR33470:SF21 (PANTHER);SIGNAL_PEPTIDE_C_REGION (PHOBIUS);SIGNAL_PEPTIDE_H_REGION (PHOBIUS);SIGNAL_PEPTIDE_N_REGION (PHOBIUS);NON_CYTOPLASMIC_DOMAIN (PHOBIUS);SIGNAL_PEPTIDE (PHOBIUS);PS51257 (PROSITE_PROFILES);SignalP-noTM…	;;;;;;;;;;;;;;;;;	;;;;;;;;;;;;;;;;;	;;;;;;;;;;;;;;;;;	GO:0005576;GO:0005886;GO:0009506;GO:0009753	extracellular region;plasma membrane;plasmodesma;response to jasmonic acid	Cellular Component;Cellular Component;Cellular Component;Biological Process
XP_009114707.1	IPR009009;IPR036908;noIPR;noIPR;noIPR;noIPR;noIPR;noIPR;noIPR;IPR007112;noIPR;noIPR;noIPR;IPR036908	DOMAIN;HOMOLOGOUS_SUPERFAMILY;HOMOLOGOUS_SUPERFAMILY;HOMOLOGOUS_SUPERFAMILY;HOMOLOGOUS_SUPERFAMILY;HOMOLOGOUS_SUPERFAMILY;HOMOLOGOUS_SUPERFAMILY;HOMOLOGOUS_SUPERFAMILY;HOMOLOGOUS_SUPERFAMILY;DOMAIN;DOMAIN;DOMAIN;DOMAIN;HOMOLOGOUS_SUPERFAMILY	RlpA-like protein, double-psi beta-barrel domain;RlpA-like domain superfamily;RlpA-like domain superfamily;RlpA-like domain superfamily;RlpA-like domain superfamily;RlpA-like domain superfamily;RlpA-like domain superfamily;RlpA-like domain superfamily;RlpA-like domain superfamily;Expansin/pollen allergen, DPBB domain;Expansin/pollen allergen, DPBB domain;Expansin/pollen allergen, DPBB domain;Expa…	PF03330 (PFAM);G3DSA:2.40.40.10 (GENE3D);PTHR47295 (PANTHER);PTHR47295:SF5 (PANTHER);NON_CYTOPLASMIC_DOMAIN (PHOBIUS);SIGNAL_PEPTIDE_H_REGION (PHOBIUS);SIGNAL_PEPTIDE_N_REGION (PHOBIUS);SIGNAL_PEPTIDE (PHOBIUS);SIGNAL_PEPTIDE_C_REGION (PHOBIUS);PS50842 (PROSITE_PROFILES);SignalP-noTM (SIGNALP_GRAM_NEGATIVE);SignalP-noTM (SIGNALP_EUK);SignalP-TM (SIGNALP_GRAM_POSITIVE);SSF50685 (SUPERFAMILY)	;;;;;;;;;;;;;	;;;;;;;;;;;;;	;;;;;;;;;;;;;	GO:0005618;GO:0009627;GO:0010230	cell wall;systemic acquired resistance;alternative respiration	Cellular Component;Biological Process;Biological Process
XP_009114790.1	IPR003591;IPR001611;IPR013210;IPR032675;IPR032675;IPR032675;noIPR;noIPR;noIPR;noIPR;noIPR;noIPR;noIPR;noIPR;noIPR;noIPR;noIPR	REPEAT;REPEAT;DOMAIN;HOMOLOGOUS_SUPERFAMILY;HOMOLOGOUS_SUPERFAMILY;HOMOLOGOUS_SUPERFAMILY;HOMOLOGOUS_SUPERFAMILY;HOMOLOGOUS_SUPERFAMILY;HOMOLOGOUS_SUPERFAMILY;HOMOLOGOUS_SUPERFAMILY;HOMOLOGOUS_SUPERFAMILY;HOMOLOGOUS_SUPERFAMILY;HOMOLOGOUS_SUPERFAMILY;HOMOLOGOUS_SUPERFAMILY;HOMOLOGOUS_SUPERFAMILY;HOMOLOGOUS_SUPERFAMILY;HOMOLOGOUS_SUPERFAMILY	Leucine-rich repeat, typical subtype;Leucine-rich repeat;Leucine-rich repeat-containing N-terminal, plant-type;Leucine-rich repeat domain superfamily;Leucine-rich repeat domain superfamily;Leucine-rich repeat domain superfamily;Leucine-rich repeat domain superfamily;Leucine-rich repeat domain superfamily;Leucine-rich repeat domain superfamily;Leucine-rich repeat domain superfamily;Leucine-rich re…	SM00369 (SMART);PF13855 (PFAM);PF08263 (PFAM);G3DSA:3.80.10.10 (GENE3D);G3DSA:3.80.10.10 (GENE3D);G3DSA:3.80.10.10 (GENE3D);PTHR27000:SF565 (PANTHER);PTHR27000 (PANTHER);NON_CYTOPLASMIC_DOMAIN (PHOBIUS);SIGNAL_PEPTIDE (PHOBIUS);SIGNAL_PEPTIDE_H_REGION (PHOBIUS);SIGNAL_PEPTIDE_N_REGION (PHOBIUS);SIGNAL_PEPTIDE_C_REGION (PHOBIUS);SignalP-TM (SIGNALP_GRAM_POSITIVE);SignalP-noTM (SIGNALP_EUK);SSF5205…	;GO:0005515;;;;;;;;;;;;;;;	;protein binding;;;;;;;;;;;;;;;	;Molecular Function;;;;;;;;;;;;;;;	GO:0005515	protein binding	Molecular Function
XP_009116125.1	IPR021109;IPR021109;IPR032861;IPR032799;noIPR;IPR001461;noIPR;noIPR;noIPR;noIPR;noIPR;IPR033121;noIPR;noIPR;IPR021109	HOMOLOGOUS_SUPERFAMILY;HOMOLOGOUS_SUPERFAMILY;DOMAIN;DOMAIN;DOMAIN;FAMILY;FAMILY;FAMILY;FAMILY;FAMILY;FAMILY;DOMAIN;DOMAIN;DOMAIN;HOMOLOGOUS_SUPERFAMILY	Aspartic peptidase domain superfamily;Aspartic peptidase domain superfamily;Xylanase inhibitor, N-terminal;Xylanase inhibitor, C-terminal;Xylanase inhibitor, C-terminal;Aspartic peptidase A1 family;Aspartic peptidase A1 family;Aspartic peptidase A1 family;Aspartic peptidase A1 family;Aspartic peptidase A1 family;Aspartic peptidase A1 family;Peptidase family A1 domain;Peptidase family A1 domain;Pe…	G3DSA:2.40.70.10 (GENE3D);G3DSA:2.40.70.10 (GENE3D);PF14543 (PFAM);PF14541 (PFAM);PTHR13683:SF736 (PANTHER);PTHR13683 (PANTHER);SIGNAL_PEPTIDE_C_REGION (PHOBIUS);SIGNAL_PEPTIDE_H_REGION (PHOBIUS);SIGNAL_PEPTIDE_N_REGION (PHOBIUS);NON_CYTOPLASMIC_DOMAIN (PHOBIUS);SIGNAL_PEPTIDE (PHOBIUS);PS51767 (PROSITE_PROFILES);SignalP-TM (SIGNALP_GRAM_POSITIVE);SignalP-noTM (SIGNALP_EUK);SSF50630 (SUPERFAMILY)	;;;;;GO:0004190/GO:0006508;;;;;;;;;	;;;;;aspartic-type endopeptidase activity/proteolysis;;;;;;;;;	;;;;;Molecular Function/Biological Process;;;;;;;;;	GO:0003677;GO:0004190;GO:0006508	DNA binding;aspartic-type endopeptidase activity;proteolysis	Molecular Function;Molecular Function;Biological Process	EC:3.4.99;EC:3.4.23.1;EC:3.4.23;EC:3.4.23.32;EC:3.4.23.43;EC:3.4.23.20;EC:3.4.23.25;EC:3.4.23.36;EC:3.4.23.4;EC:3.4.23.35;EC:3.4.23.5;EC:3.4.23.34;EC:3.4.23.15	Acting on peptide bonds (peptidases);Pepsin A;Acting on peptide bonds (peptidases);Scytalidopepsin B;Prepilin peptidase;Penicillopepsin;Saccharopepsin;Signal peptidase II;Chymosin;Barrierpepsin;Cathepsin D;Cathepsin E;Renin
XP_009116991.2	noIPR;noIPR;IPR006501;IPR000070;IPR012334;IPR006501;IPR035513;IPR006501;noIPR;noIPR;IPR018040;IPR033131;noIPR;noIPR;noIPR;noIPR;noIPR;noIPR;noIPR;IPR011050;IPR035513;noIPR	null;null;DOMAIN;DOMAIN;HOMOLOGOUS_SUPERFAMILY;DOMAIN;HOMOLOGOUS_SUPERFAMILY;DOMAIN;DOMAIN;DOMAIN;ACTIVE_SITE;ACTIVE_SITE;ACTIVE_SITE;ACTIVE_SITE;ACTIVE_SITE;ACTIVE_SITE;ACTIVE_SITE;ACTIVE_SITE;ACTIVE_SITE;HOMOLOGOUS_SUPERFAMILY;HOMOLOGOUS_SUPERFAMILY;HOMOLOGOUS_SUPERFAMILY	null;null;Pectinesterase inhibitor domain;Pectinesterase, catalytic;Pectin lyase fold;Pectinesterase inhibitor domain;Invertase/pectin methylesterase inhibitor domain superfamily;Pectinesterase inhibitor domain;Pectinesterase inhibitor domain;Pectinesterase inhibitor domain;Pectinesterase, Tyr active site;Pectinesterase, Asp active site;Pectinesterase, Asp active site;Pectinesterase, Asp active s…	Coil (COILS);Coil (COILS);SM00856 (SMART);PF01095 (PFAM);G3DSA:2.160.20.10 (GENE3D);TIGR01614 (TIGRFAM);G3DSA:1.20.140.40 (GENE3D);PF04043 (PFAM);PTHR31707 (PANTHER);PTHR31707:SF193 (PANTHER);PS00800 (PROSITE_PATTERNS);PS00503 (PROSITE_PATTERNS);NON_CYTOPLASMIC_DOMAIN (PHOBIUS);SIGNAL_PEPTIDE_C_REGION (PHOBIUS);SIGNAL_PEPTIDE_N_REGION (PHOBIUS);SIGNAL_PEPTIDE_H_REGION (PHOBIUS);SIGNAL_PEPTIDE (PH…	;;GO:0004857;GO:0042545/GO:0030599;;GO:0004857;;GO:0004857;;;;;;;;;;;;;;	;;enzyme inhibitor activity;cell wall modification/pectinesterase activity;;enzyme inhibitor activity;;enzyme inhibitor activity;;;;;;;;;;;;;;	;;Molecular Function;Biological Process/Molecular Function;;Molecular Function;;Molecular Function;;;;;;;;;;;;;;	GO:0005618;GO:0005737;GO:0005886;GO:0009620;GO:0009624;GO:0016021;GO:0030599;GO:0042545;GO:0043086;GO:0045330;GO:0045490;GO:0046910;GO:0050829	cell wall;cytoplasm;plasma membrane;response to fungus;response to nematode;integral component of membrane;pectinesterase activity;cell wall modification;negative regulation of catalytic activity;aspartyl esterase activity;pectin catabolic process;pectinesterase inhibitor activity;defense response to Gram-negative bacterium	Cellular Component;Cellular Component;Cellular Component;Biological Process;Biological Process;Cellular Component;Molecular Function;Biological Process;Biological Process;Molecular Function;Biological Process;Molecular Function;Biological Process	EC:3.1.1.11;EC:3.1.1.1	Pectinesterase;Carboxylesterase
XP_009118185.2	IPR006501;IPR006501;IPR012334;IPR000070;IPR006501;IPR035513;noIPR;noIPR;noIPR;noIPR;IPR033131;IPR018040;noIPR;noIPR;noIPR;noIPR;IPR035513;IPR011050;noIPR	DOMAIN;DOMAIN;HOMOLOGOUS_SUPERFAMILY;DOMAIN;DOMAIN;HOMOLOGOUS_SUPERFAMILY;HOMOLOGOUS_SUPERFAMILY;HOMOLOGOUS_SUPERFAMILY;HOMOLOGOUS_SUPERFAMILY;HOMOLOGOUS_SUPERFAMILY;ACTIVE_SITE;ACTIVE_SITE;ACTIVE_SITE;ACTIVE_SITE;ACTIVE_SITE;ACTIVE_SITE;HOMOLOGOUS_SUPERFAMILY;HOMOLOGOUS_SUPERFAMILY;HOMOLOGOUS_SUPERFAMILY	Pectinesterase inhibitor domain;Pectinesterase inhibitor domain;Pectin lyase fold;Pectinesterase, catalytic;Pectinesterase inhibitor domain;Invertase/pectin methylesterase inhibitor domain superfamily;Invertase/pectin methylesterase inhibitor domain superfamily;Invertase/pectin methylesterase inhibitor domain superfamily;Invertase/pectin methylesterase inhibitor domain superfamily;Invertase/pecti…	SM00856 (SMART);PF04043 (PFAM);G3DSA:2.160.20.10 (GENE3D);PF01095 (PFAM);TIGR01614 (TIGRFAM);G3DSA:1.20.140.40 (GENE3D);mobidb-lite (MOBIDB_LITE);mobidb-lite (MOBIDB_LITE);PTHR31707:SF226 (PANTHER);PTHR31707 (PANTHER);PS00503 (PROSITE_PATTERNS);PS00800 (PROSITE_PATTERNS);TRANSMEMBRANE (PHOBIUS);CYTOPLASMIC_DOMAIN (PHOBIUS);NON_CYTOPLASMIC_DOMAIN (PHOBIUS);cd15799 (CDD);SSF101148 (SUPERFAMILY);SSF…	GO:0004857;GO:0004857;;GO:0030599/GO:0042545;GO:0004857;;;;;;;;;;;;;;	enzyme inhibitor activity;enzyme inhibitor activity;;pectinesterase activity/cell wall modification;enzyme inhibitor activity;;;;;;;;;;;;;;	Molecular Function;Molecular Function;;Molecular Function/Biological Process;Molecular Function;;;;;;;;;;;;;;	GO:0005576;GO:0005618;GO:0005975;GO:0009056;GO:0030234;GO:0071554	extracellular region;cell wall;carbohydrate metabolic process;catabolic process;enzyme regulator activity;cell wall organization or biogenesis	Cellular Component;Cellular Component;Biological Process;Biological Process;Molecular Function;Biological Process	EC:3.1.1.11;EC:3.1.1.1	Pectinesterase;Carboxylesterase
XP_009119033.1	IPR005819;IPR005818;IPR036388;IPR005818;noIPR;noIPR;noIPR;noIPR;noIPR;noIPR;IPR005818;IPR005818;noIPR;IPR036390	FAMILY;DOMAIN;HOMOLOGOUS_SUPERFAMILY;DOMAIN;DOMAIN;DOMAIN;DOMAIN;DOMAIN;DOMAIN;DOMAIN;DOMAIN;DOMAIN;DOMAIN;HOMOLOGOUS_SUPERFAMILY	Linker histone H1/H5;Linker histone H1/H5, domain H15;Winged helix-like DNA-binding domain superfamily;Linker histone H1/H5, domain H15;Linker histone H1/H5, domain H15;Linker histone H1/H5, domain H15;Linker histone H1/H5, domain H15;Linker histone H1/H5, domain H15;Linker histone H1/H5, domain H15;Linker histone H1/H5, domain H15;Linker histone H1/H5, domain H15;Linker histone H1/H5, domain H15…	PR00624 (PRINTS);SM00526 (SMART);G3DSA:1.10.10.10 (GENE3D);PF00538 (PFAM);mobidb-lite (MOBIDB_LITE);mobidb-lite (MOBIDB_LITE);mobidb-lite (MOBIDB_LITE);mobidb-lite (MOBIDB_LITE);PTHR11467:SF131 (PANTHER);PTHR11467 (PANTHER);PS51504 (PROSITE_PROFILES);cd00073 (CDD);SignalP-TM (SIGNALP_GRAM_POSITIVE);SSF46785 (SUPERFAMILY)	GO:0006334/GO:0000786/GO:0003677;GO:0006334/GO:0000786/GO:0003677;;GO:0006334/GO:0000786/GO:0003677;;;;;;;GO:0006334/GO:0000786/GO:0003677;GO:0006334/GO:0000786/GO:0003677;;	nucleosome assembly/nucleosome/DNA binding;nucleosome assembly/nucleosome/DNA binding;;nucleosome assembly/nucleosome/DNA binding;;;;;;;nucleosome assembly/nucleosome/DNA binding;nucleosome assembly/nucleosome/DNA binding;;	Biological Process/Cellular Component/Molecular Function;Biological Process/Cellular Component/Molecular Function;;Biological Process/Cellular Component/Molecular Function;;;;;;;Biological Process/Cellular Component/Molecular Function;Biological Process/Cellular Component/Molecular Function;;	GO:0000786;GO:0003690;GO:0005730;GO:0006334;GO:0016584;GO:0030261;GO:0031492;GO:0031936;GO:0042025;GO:0045910	nucleosome;double-stranded DNA binding;nucleolus;nucleosome assembly;nucleosome positioning;chromosome condensation;nucleosomal DNA binding;negative regulation of chromatin silencing;host cell nucleus;negative regulation of DNA recombination	Cellular Component;Molecular Function;Cellular Component;Biological Process;Biological Process;Biological Process;Molecular Function;Biological Process;Cellular Component;Biological Process
XP_009120892	IPR032675;IPR013210;noIPR;noIPR;noIPR;noIPR;noIPR;noIPR;noIPR;noIPR;noIPR;noIPR	HOMOLOGOUS_SUPERFAMILY;DOMAIN;DOMAIN;DOMAIN;DOMAIN;DOMAIN;DOMAIN;DOMAIN;DOMAIN;DOMAIN;DOMAIN;DOMAIN	Leucine-rich repeat domain superfamily;Leucine-rich repeat-containing N-terminal, plant-type;Leucine-rich repeat-containing N-terminal, plant-type;Leucine-rich repeat-containing N-terminal, plant-type;Leucine-rich repeat-containing N-terminal, plant-type;Leucine-rich repeat-containing N-terminal, plant-type;Leucine-rich repeat-containing N-terminal, plant-type;Leucine-rich repeat-containing N-ter…	G3DSA:3.80.10.10 (GENE3D);PF08263 (PFAM);PTHR48059 (PANTHER);NON_CYTOPLASMIC_DOMAIN (PHOBIUS);SIGNAL_PEPTIDE_H_REGION (PHOBIUS);SIGNAL_PEPTIDE_C_REGION (PHOBIUS);SIGNAL_PEPTIDE (PHOBIUS);SIGNAL_PEPTIDE_N_REGION (PHOBIUS);SignalP-noTM (SIGNALP_EUK);SignalP-TM (SIGNALP_GRAM_POSITIVE);SignalP-noTM (SIGNALP_GRAM_NEGATIVE);SSF52058 (SUPERFAMILY)	;;;;;;;;;;;	;;;;;;;;;;;	;;;;;;;;;;;	GO:0005886;GO:0008134;GO:0048471;GO:0048510;GO:0048574	plasma membrane;transcription factor binding;perinuclear region of cytoplasm;regulation of timing of transition from vegetative to reproductive phase;long-day photoperiodism, flowering	Cellular Component;Molecular Function;Cellular Component;Biological Process;Biological Process
XP_009122022.1	IPR001461;IPR021109;IPR032799;IPR021109;IPR032861;IPR001461;noIPR;noIPR;noIPR;noIPR;noIPR;noIPR;IPR033121;IPR033873;IPR021109	FAMILY;HOMOLOGOUS_SUPERFAMILY;DOMAIN;HOMOLOGOUS_SUPERFAMILY;DOMAIN;FAMILY;FAMILY;FAMILY;FAMILY;FAMILY;FAMILY;FAMILY;DOMAIN;DOMAIN;HOMOLOGOUS_SUPERFAMILY	Aspartic peptidase A1 family;Aspartic peptidase domain superfamily;Xylanase inhibitor, C-terminal;Aspartic peptidase domain superfamily;Xylanase inhibitor, N-terminal;Aspartic peptidase A1 family;Aspartic peptidase A1 family;Aspartic peptidase A1 family;Aspartic peptidase A1 family;Aspartic peptidase A1 family;Aspartic peptidase A1 family;Aspartic peptidase A1 family;Peptidase family A1 domain;CN…	PR00792 (PRINTS);G3DSA:2.40.70.10 (GENE3D);PF14541 (PFAM);G3DSA:2.40.70.10 (GENE3D);PF14543 (PFAM);PTHR13683 (PANTHER);PTHR13683:SF750 (PANTHER);SIGNAL_PEPTIDE (PHOBIUS);SIGNAL_PEPTIDE_C_REGION (PHOBIUS);NON_CYTOPLASMIC_DOMAIN (PHOBIUS);SIGNAL_PEPTIDE_N_REGION (PHOBIUS);SIGNAL_PEPTIDE_H_REGION (PHOBIUS);PS51767 (PROSITE_PROFILES);cd05472 (CDD);SSF50630 (SUPERFAMILY)	GO:0006508/GO:0004190;;;;;GO:0006508/GO:0004190;;;;;;;;;	proteolysis/aspartic-type endopeptidase activity;;;;;proteolysis/aspartic-type endopeptidase activity;;;;;;;;;	Biological Process/Molecular Function;;;;;Biological Process/Molecular Function;;;;;;;;;	GO:0004190;GO:0006508	aspartic-type endopeptidase activity;proteolysis	Molecular Function;Biological Process	EC:3.4.99;EC:3.4.23.1;EC:3.4.23;EC:3.4.23.32;EC:3.4.23.43;EC:3.4.23.20;EC:3.4.23.25;EC:3.4.23.36;EC:3.4.23.4;EC:3.4.23.35;EC:3.4.23.5;EC:3.4.23.34;EC:3.4.23.15	Acting on peptide bonds (peptidases);Pepsin A;Acting on peptide bonds (peptidases);Scytalidopepsin B;Prepilin peptidase;Penicillopepsin;Saccharopepsin;Signal peptidase II;Chymosin;Barrierpepsin;Cathepsin D;Cathepsin E;Renin
XP_009122387.1	IPR032799;IPR021109;IPR021109;IPR032861;IPR001461;noIPR;noIPR;noIPR;noIPR;noIPR;noIPR;IPR033121;noIPR;IPR021109	DOMAIN;HOMOLOGOUS_SUPERFAMILY;HOMOLOGOUS_SUPERFAMILY;DOMAIN;FAMILY;FAMILY;FAMILY;FAMILY;FAMILY;FAMILY;FAMILY;DOMAIN;DOMAIN;HOMOLOGOUS_SUPERFAMILY	Xylanase inhibitor, C-terminal;Aspartic peptidase domain superfamily;Aspartic peptidase domain superfamily;Xylanase inhibitor, N-terminal;Aspartic peptidase A1 family;Aspartic peptidase A1 family;Aspartic peptidase A1 family;Aspartic peptidase A1 family;Aspartic peptidase A1 family;Aspartic peptidase A1 family;Aspartic peptidase A1 family;Peptidase family A1 domain;Peptidase family A1 domain;Aspa…	PF14541 (PFAM);G3DSA:2.40.70.10 (GENE3D);G3DSA:2.40.70.10 (GENE3D);PF14543 (PFAM);PTHR13683 (PANTHER);PTHR13683:SF736 (PANTHER);SIGNAL_PEPTIDE_N_REGION (PHOBIUS);SIGNAL_PEPTIDE_H_REGION (PHOBIUS);NON_CYTOPLASMIC_DOMAIN (PHOBIUS);SIGNAL_PEPTIDE_C_REGION (PHOBIUS);SIGNAL_PEPTIDE (PHOBIUS);PS51767 (PROSITE_PROFILES);SignalP-noTM (SIGNALP_EUK);SSF50630 (SUPERFAMILY)	;;;;GO:0006508/GO:0004190;;;;;;;;;	;;;;proteolysis/aspartic-type endopeptidase activity;;;;;;;;;	;;;;Biological Process/Molecular Function;;;;;;;;;	GO:0003677;GO:0004190;GO:0005618;GO:0006508	DNA binding;aspartic-type endopeptidase activity;cell wall;proteolysis	Molecular Function;Molecular Function;Cellular Component;Biological Process	EC:3.4.99;EC:3.4.23.1;EC:3.4.23;EC:3.4.23.32;EC:3.4.23.43;EC:3.4.23.20;EC:3.4.23.25;EC:3.4.23.36;EC:3.4.23.4;EC:3.4.23.35;EC:3.4.23.5;EC:3.4.23.34;EC:3.4.23.15	Acting on peptide bonds (peptidases);Pepsin A;Acting on peptide bonds (peptidases);Scytalidopepsin B;Prepilin peptidase;Penicillopepsin;Saccharopepsin;Signal peptidase II;Chymosin;Barrierpepsin;Cathepsin D;Cathepsin E;Renin
XP_009122517.1	IPR006766;IPR006766;noIPR;noIPR;noIPR;noIPR;noIPR;noIPR;noIPR;noIPR;noIPR;noIPR	FAMILY;FAMILY;FAMILY;FAMILY;FAMILY;FAMILY;FAMILY;FAMILY;FAMILY;FAMILY;FAMILY;FAMILY	Protein EXORDIUM-like;Protein EXORDIUM-like;Protein EXORDIUM-like;Protein EXORDIUM-like;Protein EXORDIUM-like;Protein EXORDIUM-like;Protein EXORDIUM-like;Protein EXORDIUM-like;Protein EXORDIUM-like;Protein EXORDIUM-like;Protein EXORDIUM-like;Protein EXORDIUM-like	PF04674 (PFAM);PTHR31279 (PANTHER);PTHR31279:SF43 (PANTHER);SIGNAL_PEPTIDE_H_REGION (PHOBIUS);SIGNAL_PEPTIDE_N_REGION (PHOBIUS);SIGNAL_PEPTIDE_C_REGION (PHOBIUS);SIGNAL_PEPTIDE (PHOBIUS);NON_CYTOPLASMIC_DOMAIN (PHOBIUS);SignalP-TM (SIGNALP_GRAM_POSITIVE);SignalP-noTM (SIGNALP_EUK);SignalP-noTM (SIGNALP_GRAM_NEGATIVE);TMhelix (TMHMM)	;;;;;;;;;;;	;;;;;;;;;;;	;;;;;;;;;;;	GO:0002239;GO:0005615;GO:0005829;GO:0009506	response to oomycetes;extracellular space;cytosol;plasmodesma	Biological Process;Cellular Component;Cellular Component;Cellular Component
XP_009125760.1	IPR006766;IPR006766;noIPR;noIPR;noIPR;noIPR;noIPR;noIPR;noIPR;noIPR;noIPR;noIPR	FAMILY;FAMILY;FAMILY;FAMILY;FAMILY;FAMILY;FAMILY;FAMILY;FAMILY;FAMILY;FAMILY;FAMILY	Protein EXORDIUM-like;Protein EXORDIUM-like;Protein EXORDIUM-like;Protein EXORDIUM-like;Protein EXORDIUM-like;Protein EXORDIUM-like;Protein EXORDIUM-like;Protein EXORDIUM-like;Protein EXORDIUM-like;Protein EXORDIUM-like;Protein EXORDIUM-like;Protein EXORDIUM-like	PF04674 (PFAM);PTHR31279 (PANTHER);PTHR31279:SF43 (PANTHER);SIGNAL_PEPTIDE_N_REGION (PHOBIUS);SIGNAL_PEPTIDE_C_REGION (PHOBIUS);NON_CYTOPLASMIC_DOMAIN (PHOBIUS);SIGNAL_PEPTIDE (PHOBIUS);SIGNAL_PEPTIDE_H_REGION (PHOBIUS);SignalP-TM (SIGNALP_GRAM_POSITIVE);SignalP-noTM (SIGNALP_EUK);SignalP-noTM (SIGNALP_GRAM_NEGATIVE);TMhelix (TMHMM)	;;;;;;;;;;;	;;;;;;;;;;;	;;;;;;;;;;;
XP_009126460.1	IPR001929;IPR006045;IPR006045;IPR011051;IPR014710;noIPR;noIPR;noIPR;noIPR;noIPR;noIPR;noIPR;noIPR;noIPR;noIPR	FAMILY;DOMAIN;DOMAIN;HOMOLOGOUS_SUPERFAMILY;HOMOLOGOUS_SUPERFAMILY;DOMAIN;DOMAIN;DOMAIN;DOMAIN;DOMAIN;DOMAIN;DOMAIN;DOMAIN;DOMAIN;DOMAIN	Germin;Cupin 1;Cupin 1;RmlC-like cupin domain superfamily;RmlC-like jelly roll fold;Cupin 1;Cupin 1;Cupin 1;Cupin 1;Cupin 1;Cupin 1;Cupin 1;Cupin 1;Cupin 1;Cupin 1	PR00325 (PRINTS);SM00835 (SMART);PF00190 (PFAM);SSF51182 (SUPERFAMILY);G3DSA:2.60.120.10 (GENE3D);PTHR31238 (PANTHER);PTHR31238:SF153 (PANTHER);SIGNAL_PEPTIDE_H_REGION (PHOBIUS);NON_CYTOPLASMIC_DOMAIN (PHOBIUS);SIGNAL_PEPTIDE_N_REGION (PHOBIUS);SIGNAL_PEPTIDE (PHOBIUS);SIGNAL_PEPTIDE_C_REGION (PHOBIUS);SignalP-noTM (SIGNALP_EUK);SignalP-noTM (SIGNALP_GRAM_NEGATIVE);SignalP-TM (SIGNALP_GRAM_POSITI…	GO:0030145;GO:0045735;GO:0045735;;;;;;;;;;;;	manganese ion binding;nutrient reservoir activity;nutrient reservoir activity;;;;;;;;;;;;	Molecular Function;Molecular Function;Molecular Function;;;;;;;;;;;;	GO:0005618;GO:0009409;GO:0030145;GO:0031012;GO:0045735	cell wall;response to cold;manganese ion binding;extracellular matrix;nutrient reservoir activity	Cellular Component;Biological Process;Molecular Function;Cellular Component;Molecular Function
XP_009126793.1	IPR002446;IPR022271;IPR000566;IPR012674;noIPR;noIPR;noIPR;IPR022272;IPR012674	FAMILY;FAMILY;DOMAIN;HOMOLOGOUS_SUPERFAMILY;HOMOLOGOUS_SUPERFAMILY;HOMOLOGOUS_SUPERFAMILY;HOMOLOGOUS_SUPERFAMILY;CONSERVED_SITE;HOMOLOGOUS_SUPERFAMILY	Lipocalin, bacterial;Lipocalin, ApoD type;Lipocalin/cytosolic fatty-acid binding domain;Calycin;Calycin;Calycin;Calycin;Lipocalin family conserved site;Calycin	PR01171 (PRINTS);PIRSF036893 (PIRSF);PF08212 (PFAM);G3DSA:2.40.128.20 (GENE3D);mobidb-lite (MOBIDB_LITE);PTHR10612:SF51 (PANTHER);PTHR10612 (PANTHER);PS00213 (PROSITE_PATTERNS);SSF50814 (SUPERFAMILY)	;;;;;;;;	;;;;;;;;	;;;;;;;;	GO:0000302;GO:0005737;GO:0006629	response to reactive oxygen species;cytoplasm;lipid metabolic process	Biological Process;Cellular Component;Biological Process
XP_009127491.1	IPR001563;IPR029058;noIPR;IPR001563;IPR001563;noIPR;IPR018202;noIPR;noIPR;noIPR;IPR029058	FAMILY;HOMOLOGOUS_SUPERFAMILY;HOMOLOGOUS_SUPERFAMILY;FAMILY;FAMILY;FAMILY;ACTIVE_SITE;ACTIVE_SITE;ACTIVE_SITE;ACTIVE_SITE;HOMOLOGOUS_SUPERFAMILY	Peptidase S10, serine carboxypeptidase;Alpha/Beta hydrolase fold;Alpha/Beta hydrolase fold;Peptidase S10, serine carboxypeptidase;Peptidase S10, serine carboxypeptidase;Peptidase S10, serine carboxypeptidase;Serine carboxypeptidase, serine active site;Serine carboxypeptidase, serine active site;Serine carboxypeptidase, serine active site;Serine carboxypeptidase, serine active site;Alpha/Beta hydr…	PR00724 (PRINTS);G3DSA:3.40.50.1820 (GENE3D);G3DSA:3.40.50.12670 (GENE3D);PF00450 (PFAM);PTHR11802 (PANTHER);PTHR11802:SF380 (PANTHER);PS00131 (PROSITE_PATTERNS);TRANSMEMBRANE (PHOBIUS);NON_CYTOPLASMIC_DOMAIN (PHOBIUS);CYTOPLASMIC_DOMAIN (PHOBIUS);SSF53474 (SUPERFAMILY)	GO:0006508/GO:0004185;;;GO:0006508/GO:0004185;GO:0006508/GO:0004185;;GO:0004185;;;;	proteolysis/serine-type carboxypeptidase activity;;;proteolysis/serine-type carboxypeptidase activity;proteolysis/serine-type carboxypeptidase activity;;serine-type carboxypeptidase activity;;;;	Biological Process/Molecular Function;;;Biological Process/Molecular Function;Biological Process/Molecular Function;;Molecular Function;;;;	GO:0004185;GO:0006508	serine-type carboxypeptidase activity;proteolysis	Molecular Function;Biological Process	EC:3.4.17.11;EC:3.4.21;EC:3.4.16;EC:3.4.16.2;EC:3.4.16.6;EC:3.4.16.5	Glutamate carboxypeptidase;Acting on peptide bonds (peptidases);Acting on peptide bonds (peptidases);Lysosomal Pro-Xaa carboxypeptidase;Carboxypeptidase D;Carboxypeptidase C
XP_009129037.1	IPR001461;IPR021109;IPR021109;IPR032861;IPR032799;noIPR;noIPR;IPR001969;noIPR;noIPR;noIPR;noIPR;noIPR;IPR033121;IPR034161;noIPR;noIPR;noIPR;IPR021109	FAMILY;HOMOLOGOUS_SUPERFAMILY;HOMOLOGOUS_SUPERFAMILY;DOMAIN;DOMAIN;DOMAIN;DOMAIN;ACTIVE_SITE;ACTIVE_SITE;ACTIVE_SITE;ACTIVE_SITE;ACTIVE_SITE;ACTIVE_SITE;DOMAIN;DOMAIN;DOMAIN;DOMAIN;DOMAIN;HOMOLOGOUS_SUPERFAMILY	Aspartic peptidase A1 family;Aspartic peptidase domain superfamily;Aspartic peptidase domain superfamily;Xylanase inhibitor, N-terminal;Xylanase inhibitor, C-terminal;Xylanase inhibitor, C-terminal;Xylanase inhibitor, C-terminal;Aspartic peptidase, active site;Aspartic peptidase, active site;Aspartic peptidase, active site;Aspartic peptidase, active site;Aspartic peptidase, active site;Aspartic p…	PR00792 (PRINTS);G3DSA:2.40.70.10 (GENE3D);G3DSA:2.40.70.10 (GENE3D);PF14543 (PFAM);PF14541 (PFAM);PTHR47967 (PANTHER);PTHR47967:SF72 (PANTHER);PS00141 (PROSITE_PATTERNS);NON_CYTOPLASMIC_DOMAIN (PHOBIUS);SIGNAL_PEPTIDE_N_REGION (PHOBIUS);SIGNAL_PEPTIDE_C_REGION (PHOBIUS);SIGNAL_PEPTIDE_H_REGION (PHOBIUS);SIGNAL_PEPTIDE (PHOBIUS);PS51767 (PROSITE_PROFILES);cd05476 (CDD);SignalP-noTM (SIGNALP_GRAM_…	GO:0006508/GO:0004190;;;;;;;GO:0004190/GO:0006508;;;;;;;;;;;	proteolysis/aspartic-type endopeptidase activity;;;;;;;aspartic-type endopeptidase activity/proteolysis;;;;;;;;;;;	Biological Process/Molecular Function;;;;;;;Molecular Function/Biological Process;;;;;;;;;;;	GO:0004190;GO:0005576;GO:0006508	aspartic-type endopeptidase activity;extracellular region;proteolysis	Molecular Function;Cellular Component;Biological Process	EC:3.4.99;EC:3.4.23.1;EC:3.4.23;EC:3.4.23.32;EC:3.4.23.43;EC:3.4.23.20;EC:3.4.23.25;EC:3.4.23.36;EC:3.4.23.4;EC:3.4.23.35;EC:3.4.23.5;EC:3.4.23.34;EC:3.4.23.15	Acting on peptide bonds (peptidases);Pepsin A;Acting on peptide bonds (peptidases);Scytalidopepsin B;Prepilin peptidase;Penicillopepsin;Saccharopepsin;Signal peptidase II;Chymosin;Barrierpepsin;Cathepsin D;Cathepsin E;Renin
XP_009129335.2	IPR002963;IPR007118;IPR007112;IPR036908;IPR007117;IPR009009;IPR036749;noIPR;noIPR;noIPR;noIPR;noIPR;noIPR;noIPR;IPR007117;IPR007112;noIPR;IPR036908;IPR036749	FAMILY;FAMILY;DOMAIN;HOMOLOGOUS_SUPERFAMILY;DOMAIN;DOMAIN;HOMOLOGOUS_SUPERFAMILY;HOMOLOGOUS_SUPERFAMILY;HOMOLOGOUS_SUPERFAMILY;HOMOLOGOUS_SUPERFAMILY;HOMOLOGOUS_SUPERFAMILY;HOMOLOGOUS_SUPERFAMILY;HOMOLOGOUS_SUPERFAMILY;HOMOLOGOUS_SUPERFAMILY;DOMAIN;DOMAIN;DOMAIN;HOMOLOGOUS_SUPERFAMILY;HOMOLOGOUS_SUPERFAMILY	Expansin;Expansin/Lol pI;Expansin/pollen allergen, DPBB domain;RlpA-like domain superfamily;Expansin, cellulose-binding-like domain;RlpA-like protein, double-psi beta-barrel domain;Expansin, cellulose-binding-like domain superfamily;Expansin, cellulose-binding-like domain superfamily;Expansin, cellulose-binding-like domain superfamily;Expansin, cellulose-binding-like domain superfamily;Expansin, …	PR01226 (PRINTS);PR01225 (PRINTS);SM00837 (SMART);G3DSA:2.40.40.10 (GENE3D);PF01357 (PFAM);PF03330 (PFAM);G3DSA:2.60.40.760 (GENE3D);PTHR31867 (PANTHER);PTHR31867:SF197 (PANTHER);SIGNAL_PEPTIDE_N_REGION (PHOBIUS);SIGNAL_PEPTIDE (PHOBIUS);SIGNAL_PEPTIDE_H_REGION (PHOBIUS);SIGNAL_PEPTIDE_C_REGION (PHOBIUS);NON_CYTOPLASMIC_DOMAIN (PHOBIUS);PS50843 (PROSITE_PROFILES);PS50842 (PROSITE_PROFILES);Signal…	GO:0009664;GO:0005576;;;;;;;;;;;;;;;;;	plant-type cell wall organization;extracellular region;;;;;;;;;;;;;;;;;	Biological Process;Cellular Component;;;;;;;;;;;;;;;;;	GO:0005576;GO:0005618;GO:0009664;GO:0009826;GO:0016020;GO:0080022	extracellular region;cell wall;plant-type cell wall organization;unidimensional cell growth;membrane;primary root development	Cellular Component;Cellular Component;Biological Process;Biological Process;Cellular Component;Biological Process
XP_009134783.1	IPR001153;IPR036908;IPR001153;noIPR;noIPR;IPR018226;noIPR;noIPR;noIPR;noIPR;noIPR;IPR001153;noIPR;noIPR;noIPR;IPR036908	DOMAIN;HOMOLOGOUS_SUPERFAMILY;DOMAIN;DOMAIN;DOMAIN;CONSERVED_SITE;CONSERVED_SITE;CONSERVED_SITE;CONSERVED_SITE;CONSERVED_SITE;CONSERVED_SITE;DOMAIN;DOMAIN;DOMAIN;DOMAIN;HOMOLOGOUS_SUPERFAMILY	Barwin domain;RlpA-like domain superfamily;Barwin domain;Barwin domain;Barwin domain;Barwin, conserved site;Barwin, conserved site;Barwin, conserved site;Barwin, conserved site;Barwin, conserved site;Barwin, conserved site;Barwin domain;Barwin domain;Barwin domain;Barwin domain;RlpA-like domain superfamily	PR00602 (PRINTS);G3DSA:2.40.40.10 (GENE3D);PF00967 (PFAM);PTHR46351 (PANTHER);PTHR46351:SF16 (PANTHER);PS00771 (PROSITE_PATTERNS);SIGNAL_PEPTIDE_H_REGION (PHOBIUS);SIGNAL_PEPTIDE_C_REGION (PHOBIUS);SIGNAL_PEPTIDE (PHOBIUS);SIGNAL_PEPTIDE_N_REGION (PHOBIUS);NON_CYTOPLASMIC_DOMAIN (PHOBIUS);PS51174 (PROSITE_PROFILES);SignalP-noTM (SIGNALP_GRAM_NEGATIVE);SignalP-noTM (SIGNALP_EUK);SignalP-TM (SIGNAL…	GO:0042742/GO:0050832;;GO:0042742/GO:0050832;;;GO:0042742/GO:0050832;;;;;;GO:0042742/GO:0050832;;;;	defense response to bacterium/defense response to fungus;;defense response to bacterium/defense response to fungus;;;defense response to bacterium/defense response to fungus;;;;;;defense response to bacterium/defense response to fungus;;;;	Biological Process/Biological Process;;Biological Process/Biological Process;;;Biological Process/Biological Process;;;;;;Biological Process/Biological Process;;;;	GO:0006950	response to stress	Biological Process
XP_009134964.1	IPR005018;noIPR;noIPR;noIPR;noIPR;noIPR;noIPR;noIPR;noIPR;noIPR;noIPR;noIPR;IPR005018;noIPR;noIPR;noIPR;noIPR	DOMAIN;DOMAIN;DOMAIN;DOMAIN;DOMAIN;DOMAIN;DOMAIN;DOMAIN;DOMAIN;DOMAIN;DOMAIN;DOMAIN;DOMAIN;DOMAIN;DOMAIN;DOMAIN;DOMAIN	DOMON domain;DOMON domain;DOMON domain;DOMON domain;DOMON domain;DOMON domain;DOMON domain;DOMON domain;DOMON domain;DOMON domain;DOMON domain;DOMON domain;DOMON domain;DOMON domain;DOMON domain;DOMON domain;DOMON domain	PF04526 (PFAM);mobidb-lite (MOBIDB_LITE);mobidb-lite (MOBIDB_LITE);PTHR23130:SF180 (PANTHER);PTHR23130 (PANTHER);TRANSMEMBRANE (PHOBIUS);SIGNAL_PEPTIDE_C_REGION (PHOBIUS);NON_CYTOPLASMIC_DOMAIN (PHOBIUS);SIGNAL_PEPTIDE (PHOBIUS);SIGNAL_PEPTIDE_H_REGION (PHOBIUS);SIGNAL_PEPTIDE_N_REGION (PHOBIUS);CYTOPLASMIC_DOMAIN (PHOBIUS);PS50836 (PROSITE_PROFILES);cd09629 (CDD);SignalP-noTM (SIGNALP_EUK);Signa…	;;;;;;;;;;;;;;;;	;;;;;;;;;;;;;;;;	;;;;;;;;;;;;;;;;	GO:0016021	integral component of membrane	Cellular Component
XP_009136186.1	IPR008264;IPR016455;noIPR;IPR000757;IPR010713;noIPR;noIPR;IPR008263;noIPR;noIPR;noIPR;noIPR;noIPR;IPR000757;noIPR;noIPR;noIPR;noIPR;IPR013320;noIPR	FAMILY;FAMILY;FAMILY;DOMAIN;DOMAIN;DOMAIN;DOMAIN;ACTIVE_SITE;ACTIVE_SITE;ACTIVE_SITE;ACTIVE_SITE;ACTIVE_SITE;ACTIVE_SITE;DOMAIN;DOMAIN;DOMAIN;DOMAIN;DOMAIN;HOMOLOGOUS_SUPERFAMILY;HOMOLOGOUS_SUPERFAMILY	Beta-glucanase;Xyloglucan endotransglucosylase/hydrolase;Xyloglucan endotransglucosylase/hydrolase;Glycoside hydrolase family 16;Xyloglucan endo-transglycosylase, C-terminal;Xyloglucan endo-transglycosylase, C-terminal;Xyloglucan endo-transglycosylase, C-terminal;Glycoside hydrolase, family 16, active site;Glycoside hydrolase, family 16, active site;Glycoside hydrolase, family 16, active site;Gly…	PR00737 (PRINTS);PIRSF005604 (PIRSF);G3DSA:2.60.120.200 (GENE3D);PF00722 (PFAM);PF06955 (PFAM);PTHR31062:SF148 (PANTHER);PTHR31062 (PANTHER);PS01034 (PROSITE_PATTERNS);SIGNAL_PEPTIDE_H_REGION (PHOBIUS);SIGNAL_PEPTIDE_C_REGION (PHOBIUS);NON_CYTOPLASMIC_DOMAIN (PHOBIUS);SIGNAL_PEPTIDE (PHOBIUS);SIGNAL_PEPTIDE_N_REGION (PHOBIUS);PS51762 (PROSITE_PROFILES);cd02176 (CDD);SignalP-noTM (SIGNALP_GRAM_NEG…	GO:0005975/GO:0004553;GO:0042546/GO:0016762/GO:0010411;;GO:0005975/GO:0004553;GO:0016762/GO:0005618/GO:0048046/GO:0006073;;;GO:0005975/GO:0004553;;;;;;GO:0005975/GO:0004553;;;;;;	carbohydrate metabolic process/hydrolase activity, hydrolyzing O-glycosyl compounds;cell wall biogenesis/xyloglucan:xyloglucosyl transferase activity/xyloglucan metabolic process;;carbohydrate metabolic process/hydrolase activity, hydrolyzing O-glycosyl compounds;xyloglucan:xyloglucosyl transferase activity/cell wall/apoplast/cellular glucan metabolic process;;;carbohydrate metabolic process/hydr…	Biological Process/Molecular Function;Biological Process/Molecular Function/Biological Process;;Biological Process/Molecular Function;Molecular Function/Cellular Component/Cellular Component/Biological Process;;;Biological Process/Molecular Function;;;;;;Biological Process/Molecular Function;;;;;;	GO:0004553;GO:0005618;GO:0005737;GO:0009506;GO:0009612;GO:0009645;GO:0009733;GO:0009826;GO:0010411;GO:0016021;GO:0016762;GO:0042546;GO:0048046;GO:0071555	hydrolase activity, hydrolyzing O-glycosyl compounds;cell wall;cytoplasm;plasmodesma;response to mechanical stimulus;response to low light intensity stimulus;response to auxin;unidimensional cell growth;xyloglucan metabolic process;integral component of membrane;xyloglucan:xyloglucosyl transferase activity;cell wall biogenesis;apoplast;cell wall organization	Molecular Function;Cellular Component;Cellular Component;Cellular Component;Biological Process;Biological Process;Biological Process;Biological Process;Biological Process;Cellular Component;Molecular Function;Biological Process;Cellular Component;Biological Process	EC:2.4.1.207	Xyloglucan:xyloglucosyl transferase
XP_009137907.1	IPR010713;noIPR;IPR000757;IPR016455;noIPR;noIPR;IPR008263;noIPR;noIPR;noIPR;noIPR;noIPR;IPR000757;noIPR;noIPR;noIPR;noIPR;IPR013320	DOMAIN;DOMAIN;DOMAIN;FAMILY;FAMILY;FAMILY;ACTIVE_SITE;ACTIVE_SITE;ACTIVE_SITE;ACTIVE_SITE;ACTIVE_SITE;ACTIVE_SITE;DOMAIN;DOMAIN;DOMAIN;DOMAIN;DOMAIN;HOMOLOGOUS_SUPERFAMILY	Xyloglucan endo-transglycosylase, C-terminal;Xyloglucan endo-transglycosylase, C-terminal;Glycoside hydrolase family 16;Xyloglucan endotransglucosylase/hydrolase;Xyloglucan endotransglucosylase/hydrolase;Xyloglucan endotransglucosylase/hydrolase;Glycoside hydrolase, family 16, active site;Glycoside hydrolase, family 16, active site;Glycoside hydrolase, family 16, active site;Glycoside hydrolase, …	PF06955 (PFAM);G3DSA:2.60.120.200 (GENE3D);PF00722 (PFAM);PIRSF005604 (PIRSF);PTHR31062:SF164 (PANTHER);PTHR31062 (PANTHER);PS01034 (PROSITE_PATTERNS);SIGNAL_PEPTIDE_N_REGION (PHOBIUS);SIGNAL_PEPTIDE_C_REGION (PHOBIUS);SIGNAL_PEPTIDE_H_REGION (PHOBIUS);SIGNAL_PEPTIDE (PHOBIUS);NON_CYTOPLASMIC_DOMAIN (PHOBIUS);PS51762 (PROSITE_PROFILES);cd02176 (CDD);SignalP-noTM (SIGNALP_EUK);SignalP-noTM (SIGNAL…	GO:0016762/GO:0005618/GO:0006073/GO:0048046;;GO:0004553/GO:0005975;GO:0042546/GO:0016762/GO:0010411;;;GO:0004553/GO:0005975;;;;;;GO:0004553/GO:0005975;;;;;	xyloglucan:xyloglucosyl transferase activity/cell wall/cellular glucan metabolic process/apoplast;;hydrolase activity, hydrolyzing O-glycosyl compounds/carbohydrate metabolic process;cell wall biogenesis/xyloglucan:xyloglucosyl transferase activity/xyloglucan metabolic process;;;hydrolase activity, hydrolyzing O-glycosyl compounds/carbohydrate metabolic process;;;;;;hydrolase activity, hydrolyzin…	Molecular Function/Cellular Component/Biological Process/Cellular Component;;Molecular Function/Biological Process;Biological Process/Molecular Function/Biological Process;;;Molecular Function/Biological Process;;;;;;Molecular Function/Biological Process;;;;;	GO:0004553;GO:0005618;GO:0005886;GO:0010411;GO:0016021;GO:0016762;GO:0042546;GO:0048046;GO:0071555;GO:0071669	hydrolase activity, hydrolyzing O-glycosyl compounds;cell wall;plasma membrane;xyloglucan metabolic process;integral component of membrane;xyloglucan:xyloglucosyl transferase activity;cell wall biogenesis;apoplast;cell wall organization;plant-type cell wall organization or biogenesis	Molecular Function;Cellular Component;Cellular Component;Biological Process;Cellular Component;Molecular Function;Biological Process;Cellular Component;Biological Process;Biological Process	EC:2.4.1.207	Xyloglucan:xyloglucosyl transferase
XP_009138753.1	IPR001461;IPR032861;IPR032799;IPR021109;IPR021109;IPR001461;noIPR;IPR001969;IPR001969;noIPR;noIPR;noIPR;noIPR;noIPR;IPR033121;IPR033873;noIPR;noIPR;noIPR;IPR021109	FAMILY;DOMAIN;DOMAIN;HOMOLOGOUS_SUPERFAMILY;HOMOLOGOUS_SUPERFAMILY;FAMILY;FAMILY;ACTIVE_SITE;ACTIVE_SITE;ACTIVE_SITE;ACTIVE_SITE;ACTIVE_SITE;ACTIVE_SITE;ACTIVE_SITE;DOMAIN;DOMAIN;DOMAIN;DOMAIN;DOMAIN;HOMOLOGOUS_SUPERFAMILY	Aspartic peptidase A1 family;Xylanase inhibitor, N-terminal;Xylanase inhibitor, C-terminal;Aspartic peptidase domain superfamily;Aspartic peptidase domain superfamily;Aspartic peptidase A1 family;Aspartic peptidase A1 family;Aspartic peptidase, active site;Aspartic peptidase, active site;Aspartic peptidase, active site;Aspartic peptidase, active site;Aspartic peptidase, active site;Aspartic pepti…	PR00792 (PRINTS);PF14543 (PFAM);PF14541 (PFAM);G3DSA:2.40.70.10 (GENE3D);G3DSA:2.40.70.10 (GENE3D);PTHR13683 (PANTHER);PTHR13683:SF704 (PANTHER);PS00141 (PROSITE_PATTERNS);PS00141 (PROSITE_PATTERNS);SIGNAL_PEPTIDE_N_REGION (PHOBIUS);SIGNAL_PEPTIDE (PHOBIUS);SIGNAL_PEPTIDE_C_REGION (PHOBIUS);NON_CYTOPLASMIC_DOMAIN (PHOBIUS);SIGNAL_PEPTIDE_H_REGION (PHOBIUS);PS51767 (PROSITE_PROFILES);cd05472 (CDD)…	GO:0004190/GO:0006508;;;;;GO:0004190/GO:0006508;;GO:0004190/GO:0006508;GO:0004190/GO:0006508;;;;;;;;;;;	aspartic-type endopeptidase activity/proteolysis;;;;;aspartic-type endopeptidase activity/proteolysis;;aspartic-type endopeptidase activity/proteolysis;aspartic-type endopeptidase activity/proteolysis;;;;;;;;;;;	Molecular Function/Biological Process;;;;;Molecular Function/Biological Process;;Molecular Function/Biological Process;Molecular Function/Biological Process;;;;;;;;;;;	GO:0004190;GO:0006508;GO:0009506	aspartic-type endopeptidase activity;proteolysis;plasmodesma	Molecular Function;Biological Process;Cellular Component	EC:3.4.99;EC:3.4.23.1;EC:3.4.23;EC:3.4.23.32;EC:3.4.23.43;EC:3.4.23.20;EC:3.4.23.25;EC:3.4.23.36;EC:3.4.23.4;EC:3.4.23.35;EC:3.4.23.5;EC:3.4.23.34;EC:3.4.23.15	Acting on peptide bonds (peptidases);Pepsin A;Acting on peptide bonds (peptidases);Scytalidopepsin B;Prepilin peptidase;Penicillopepsin;Saccharopepsin;Signal peptidase II;Chymosin;Barrierpepsin;Cathepsin D;Cathepsin E;Renin
XP_009139245.1	IPR021109;IPR021109;IPR032799;IPR032861;noIPR;IPR001461;noIPR;noIPR;noIPR;noIPR;noIPR;IPR033121;noIPR;IPR021109	HOMOLOGOUS_SUPERFAMILY;HOMOLOGOUS_SUPERFAMILY;DOMAIN;DOMAIN;DOMAIN;FAMILY;FAMILY;FAMILY;FAMILY;FAMILY;FAMILY;DOMAIN;DOMAIN;HOMOLOGOUS_SUPERFAMILY	Aspartic peptidase domain superfamily;Aspartic peptidase domain superfamily;Xylanase inhibitor, C-terminal;Xylanase inhibitor, N-terminal;Xylanase inhibitor, N-terminal;Aspartic peptidase A1 family;Aspartic peptidase A1 family;Aspartic peptidase A1 family;Aspartic peptidase A1 family;Aspartic peptidase A1 family;Aspartic peptidase A1 family;Peptidase family A1 domain;Peptidase family A1 domain;As…	G3DSA:2.40.70.10 (GENE3D);G3DSA:2.40.70.10 (GENE3D);PF14541 (PFAM);PF14543 (PFAM);PTHR13683:SF736 (PANTHER);PTHR13683 (PANTHER);NON_CYTOPLASMIC_DOMAIN (PHOBIUS);SIGNAL_PEPTIDE_C_REGION (PHOBIUS);SIGNAL_PEPTIDE_H_REGION (PHOBIUS);SIGNAL_PEPTIDE_N_REGION (PHOBIUS);SIGNAL_PEPTIDE (PHOBIUS);PS51767 (PROSITE_PROFILES);SignalP-noTM (SIGNALP_EUK);SSF50630 (SUPERFAMILY)	;;;;;GO:0004190/GO:0006508;;;;;;;;	;;;;;aspartic-type endopeptidase activity/proteolysis;;;;;;;;	;;;;;Molecular Function/Biological Process;;;;;;;;	GO:0003677;GO:0004190;GO:0006508	DNA binding;aspartic-type endopeptidase activity;proteolysis	Molecular Function;Molecular Function;Biological Process	EC:3.4.99;EC:3.4.23.1;EC:3.4.23;EC:3.4.23.32;EC:3.4.23.43;EC:3.4.23.20;EC:3.4.23.25;EC:3.4.23.36;EC:3.4.23.4;EC:3.4.23.35;EC:3.4.23.5;EC:3.4.23.34;EC:3.4.23.15	Acting on peptide bonds (peptidases);Pepsin A;Acting on peptide bonds (peptidases);Scytalidopepsin B;Prepilin peptidase;Penicillopepsin;Saccharopepsin;Signal peptidase II;Chymosin;Barrierpepsin;Cathepsin D;Cathepsin E;Renin
XP_009144495.1	IPR011706;IPR001117;IPR008972;IPR008972;IPR011707;IPR008972;noIPR;noIPR;noIPR;noIPR;noIPR;noIPR;noIPR;noIPR;noIPR;IPR034273;noIPR;noIPR;noIPR;IPR008972;IPR008972;IPR008972;noIPR	DOMAIN;DOMAIN;HOMOLOGOUS_SUPERFAMILY;HOMOLOGOUS_SUPERFAMILY;DOMAIN;HOMOLOGOUS_SUPERFAMILY;HOMOLOGOUS_SUPERFAMILY;HOMOLOGOUS_SUPERFAMILY;HOMOLOGOUS_SUPERFAMILY;HOMOLOGOUS_SUPERFAMILY;HOMOLOGOUS_SUPERFAMILY;HOMOLOGOUS_SUPERFAMILY;HOMOLOGOUS_SUPERFAMILY;HOMOLOGOUS_SUPERFAMILY;HOMOLOGOUS_SUPERFAMILY;DOMAIN;DOMAIN;DOMAIN;DOMAIN;HOMOLOGOUS_SUPERFAMILY;HOMOLOGOUS_SUPERFAMILY;HOMOLOGOUS_SUPERFAMILY;HOMOL…	Multicopper oxidase, type 2;Multicopper oxidase, type 1;Cupredoxin;Cupredoxin;Multicopper oxidase, type 3;Cupredoxin;Cupredoxin;Cupredoxin;Cupredoxin;Cupredoxin;Cupredoxin;Cupredoxin;Cupredoxin;Cupredoxin;Cupredoxin;Ascorbate oxidase homologue, first cupredoxin domain;Ascorbate oxidase homologue, first cupredoxin domain;Ascorbate oxidase homologue, first cupredoxin domain;Ascorbate oxidase homolo…	PF07731 (PFAM);PF00394 (PFAM);G3DSA:2.60.40.420 (GENE3D);G3DSA:2.60.40.420 (GENE3D);PF07732 (PFAM);G3DSA:2.60.40.420 (GENE3D);PTHR11709 (PANTHER);PTHR11709:SF123 (PANTHER);SIGNAL_PEPTIDE_N_REGION (PHOBIUS);SIGNAL_PEPTIDE (PHOBIUS);SIGNAL_PEPTIDE_H_REGION (PHOBIUS);TRANSMEMBRANE (PHOBIUS);SIGNAL_PEPTIDE_C_REGION (PHOBIUS);NON_CYTOPLASMIC_DOMAIN (PHOBIUS);CYTOPLASMIC_DOMAIN (PHOBIUS);cd13846 (CDD);…	GO:0005507/GO:0055114/GO:0016491;GO:0055114;;;GO:0005507;;;;;;;;;;;GO:0005507;;;;;;;	copper ion binding/oxidation-reduction process/oxidoreductase activity;oxidation-reduction process;;;copper ion binding;;;;;;;;;;;copper ion binding;;;;;;;	Molecular Function/Biological Process/Molecular Function;Biological Process;;;Molecular Function;;;;;;;;;;;Molecular Function;;;;;;;	GO:0005507;GO:0005774;GO:0009506;GO:0009932;GO:0016021;GO:0016491;GO:0046658;GO:0055114	copper ion binding;vacuolar membrane;plasmodesma;cell tip growth;integral component of membrane;oxidoreductase activity;anchored component of plasma membrane;oxidation-reduction process	Molecular Function;Cellular Component;Cellular Component;Biological Process;Cellular Component;Molecular Function;Cellular Component;Biological Process
XP_009145437.1	IPR038408;IPR002902;noIPR;noIPR;noIPR;noIPR;noIPR;noIPR;noIPR;IPR002902;IPR002902	HOMOLOGOUS_SUPERFAMILY;DOMAIN;DOMAIN;DOMAIN;DOMAIN;DOMAIN;DOMAIN;DOMAIN;DOMAIN;DOMAIN;DOMAIN	Gnk2-homologous domain superfamily;Gnk2-homologous domain;Gnk2-homologous domain;Gnk2-homologous domain;Gnk2-homologous domain;Gnk2-homologous domain;Gnk2-homologous domain;Gnk2-homologous domain;Gnk2-homologous domain;Gnk2-homologous domain;Gnk2-homologous domain	G3DSA:3.30.430.20 (GENE3D);PF01657 (PFAM);mobidb-lite (MOBIDB_LITE);PTHR32411 (PANTHER);NON_CYTOPLASMIC_DOMAIN (PHOBIUS);SIGNAL_PEPTIDE_H_REGION (PHOBIUS);SIGNAL_PEPTIDE_C_REGION (PHOBIUS);SIGNAL_PEPTIDE_N_REGION (PHOBIUS);SIGNAL_PEPTIDE (PHOBIUS);PS51473 (PROSITE_PROFILES);PS51473 (PROSITE_PROFILES)	;;;;;;;;;;	;;;;;;;;;;	;;;;;;;;;;	GO:0005576;GO:0005618;GO:0009737	extracellular region;cell wall;response to abscisic acid	Cellular Component;Cellular Component;Biological Process
XP_009145581.1	IPR032675;IPR032675;IPR013210;IPR001611;noIPR;noIPR;noIPR;noIPR;noIPR;noIPR;noIPR;noIPR;noIPR;noIPR;noIPR	HOMOLOGOUS_SUPERFAMILY;HOMOLOGOUS_SUPERFAMILY;DOMAIN;REPEAT;REPEAT;REPEAT;REPEAT;REPEAT;REPEAT;REPEAT;REPEAT;REPEAT;REPEAT;REPEAT;REPEAT	Leucine-rich repeat domain superfamily;Leucine-rich repeat domain superfamily;Leucine-rich repeat-containing N-terminal, plant-type;Leucine-rich repeat;Leucine-rich repeat;Leucine-rich repeat;Leucine-rich repeat;Leucine-rich repeat;Leucine-rich repeat;Leucine-rich repeat;Leucine-rich repeat;Leucine-rich repeat;Leucine-rich repeat;Leucine-rich repeat;Leucine-rich repeat	G3DSA:3.80.10.10 (GENE3D);G3DSA:3.80.10.10 (GENE3D);PF08263 (PFAM);PF13855 (PFAM);PTHR27004:SF151 (PANTHER);PTHR27004 (PANTHER);SIGNAL_PEPTIDE_C_REGION (PHOBIUS);SIGNAL_PEPTIDE_N_REGION (PHOBIUS);SIGNAL_PEPTIDE_H_REGION (PHOBIUS);NON_CYTOPLASMIC_DOMAIN (PHOBIUS);SIGNAL_PEPTIDE (PHOBIUS);SignalP-noTM (SIGNALP_EUK);SignalP-noTM (SIGNALP_GRAM_NEGATIVE);SignalP-TM (SIGNALP_GRAM_POSITIVE);SSF52058 (SU…	;;;GO:0005515;;;;;;;;;;;	;;;protein binding;;;;;;;;;;;	;;;Molecular Function;;;;;;;;;;;	GO:0005515;GO:0005618;GO:0009506	protein binding;cell wall;plasmodesma	Molecular Function;Cellular Component;Cellular Component
XP_009146386.2	IPR006501;IPR012334;IPR035513;IPR006501;IPR000070;IPR006501;noIPR;noIPR;IPR018040;IPR033131;noIPR;noIPR;noIPR;noIPR;noIPR;noIPR;noIPR;IPR035513;IPR011050;noIPR	DOMAIN;HOMOLOGOUS_SUPERFAMILY;HOMOLOGOUS_SUPERFAMILY;DOMAIN;DOMAIN;DOMAIN;DOMAIN;DOMAIN;ACTIVE_SITE;ACTIVE_SITE;ACTIVE_SITE;ACTIVE_SITE;ACTIVE_SITE;ACTIVE_SITE;ACTIVE_SITE;ACTIVE_SITE;ACTIVE_SITE;HOMOLOGOUS_SUPERFAMILY;HOMOLOGOUS_SUPERFAMILY;HOMOLOGOUS_SUPERFAMILY	Pectinesterase inhibitor domain;Pectin lyase fold;Invertase/pectin methylesterase inhibitor domain superfamily;Pectinesterase inhibitor domain;Pectinesterase, catalytic;Pectinesterase inhibitor domain;Pectinesterase inhibitor domain;Pectinesterase inhibitor domain;Pectinesterase, Tyr active site;Pectinesterase, Asp active site;Pectinesterase, Asp active site;Pectinesterase, Asp active site;Pectin…	SM00856 (SMART);G3DSA:2.160.20.10 (GENE3D);G3DSA:1.20.140.40 (GENE3D);TIGR01614 (TIGRFAM);PF01095 (PFAM);PF04043 (PFAM);PTHR31707 (PANTHER);PTHR31707:SF193 (PANTHER);PS00800 (PROSITE_PATTERNS);PS00503 (PROSITE_PATTERNS);SIGNAL_PEPTIDE_H_REGION (PHOBIUS);SIGNAL_PEPTIDE_N_REGION (PHOBIUS);NON_CYTOPLASMIC_DOMAIN (PHOBIUS);SIGNAL_PEPTIDE_C_REGION (PHOBIUS);SIGNAL_PEPTIDE (PHOBIUS);cd15798 (CDD);Signa…	GO:0004857;;;GO:0004857;GO:0042545/GO:0030599;GO:0004857;;;;;;;;;;;;;;	enzyme inhibitor activity;;;enzyme inhibitor activity;cell wall modification/pectinesterase activity;enzyme inhibitor activity;;;;;;;;;;;;;;	Molecular Function;;;Molecular Function;Biological Process/Molecular Function;Molecular Function;;;;;;;;;;;;;;	GO:0005618;GO:0005737;GO:0005886;GO:0009620;GO:0009624;GO:0016021;GO:0030599;GO:0042545;GO:0043086;GO:0045330;GO:0045490;GO:0046910;GO:0050829	cell wall;cytoplasm;plasma membrane;response to fungus;response to nematode;integral component of membrane;pectinesterase activity;cell wall modification;negative regulation of catalytic activity;aspartyl esterase activity;pectin catabolic process;pectinesterase inhibitor activity;defense response to Gram-negative bacterium	Cellular Component;Cellular Component;Cellular Component;Biological Process;Biological Process;Cellular Component;Molecular Function;Biological Process;Biological Process;Molecular Function;Biological Process;Molecular Function;Biological Process	EC:3.1.1.11;EC:3.1.1.1	Pectinesterase;Carboxylesterase
XP_009146639	IPR001611;IPR013210;IPR032675;noIPR;noIPR;noIPR;noIPR;noIPR;noIPR;noIPR;noIPR;noIPR;noIPR	REPEAT;DOMAIN;HOMOLOGOUS_SUPERFAMILY;HOMOLOGOUS_SUPERFAMILY;HOMOLOGOUS_SUPERFAMILY;HOMOLOGOUS_SUPERFAMILY;HOMOLOGOUS_SUPERFAMILY;HOMOLOGOUS_SUPERFAMILY;HOMOLOGOUS_SUPERFAMILY;HOMOLOGOUS_SUPERFAMILY;HOMOLOGOUS_SUPERFAMILY;HOMOLOGOUS_SUPERFAMILY;HOMOLOGOUS_SUPERFAMILY	Leucine-rich repeat;Leucine-rich repeat-containing N-terminal, plant-type;Leucine-rich repeat domain superfamily;Leucine-rich repeat domain superfamily;Leucine-rich repeat domain superfamily;Leucine-rich repeat domain superfamily;Leucine-rich repeat domain superfamily;Leucine-rich repeat domain superfamily;Leucine-rich repeat domain superfamily;Leucine-rich repeat domain superfamily;Leucine-rich …	PF13855 (PFAM);PF08263 (PFAM);G3DSA:3.80.10.10 (GENE3D);PTHR48059 (PANTHER);SIGNAL_PEPTIDE_N_REGION (PHOBIUS);SIGNAL_PEPTIDE_H_REGION (PHOBIUS);SIGNAL_PEPTIDE (PHOBIUS);NON_CYTOPLASMIC_DOMAIN (PHOBIUS);SIGNAL_PEPTIDE_C_REGION (PHOBIUS);PS51257 (PROSITE_PROFILES);SignalP-noTM (SIGNALP_EUK);SSF52058 (SUPERFAMILY);TMhelix (TMHMM)	GO:0005515;;;;;;;;;;;;	protein binding;;;;;;;;;;;;	Molecular Function;;;;;;;;;;;;	GO:0005886;GO:0008134;GO:0048471;GO:0048510;GO:0048574	plasma membrane;transcription factor binding;perinuclear region of cytoplasm;regulation of timing of transition from vegetative to reproductive phase;long-day photoperiodism, flowering	Cellular Component;Molecular Function;Cellular Component;Biological Process;Biological Process
XP_009147007.1	IPR008979;IPR006946;noIPR;noIPR;noIPR;noIPR;noIPR;noIPR;noIPR;noIPR;noIPR;noIPR	HOMOLOGOUS_SUPERFAMILY;DOMAIN;DOMAIN;DOMAIN;DOMAIN;DOMAIN;DOMAIN;DOMAIN;DOMAIN;DOMAIN;DOMAIN;DOMAIN	Galactose-binding-like domain superfamily;Domain of unknown function DUF642;Domain of unknown function DUF642;Domain of unknown function DUF642;Domain of unknown function DUF642;Domain of unknown function DUF642;Domain of unknown function DUF642;Domain of unknown function DUF642;Domain of unknown function DUF642;Domain of unknown function DUF642;Domain of unknown function DUF642;Domain of unknown…	G3DSA:2.60.120.260 (GENE3D);PF04862 (PFAM);PTHR31265 (PANTHER);PTHR31265:SF2 (PANTHER);SIGNAL_PEPTIDE (PHOBIUS);SIGNAL_PEPTIDE_N_REGION (PHOBIUS);NON_CYTOPLASMIC_DOMAIN (PHOBIUS);SIGNAL_PEPTIDE_C_REGION (PHOBIUS);SIGNAL_PEPTIDE_H_REGION (PHOBIUS);SignalP-noTM (SIGNALP_EUK);SignalP-TM (SIGNALP_GRAM_POSITIVE);TMhelix (TMHMM)	;;;;;;;;;;;	;;;;;;;;;;;	;;;;;;;;;;;	GO:0005618;GO:0005643;GO:0005886	cell wall;nuclear pore;plasma membrane	Cellular Component;Cellular Component;Cellular Component
XP_009147382.1	IPR001563;noIPR;IPR001563;IPR029058;noIPR;IPR001563;IPR033124;IPR018202;noIPR;noIPR;noIPR;noIPR;noIPR;noIPR;noIPR;noIPR;IPR029058	FAMILY;FAMILY;FAMILY;HOMOLOGOUS_SUPERFAMILY;HOMOLOGOUS_SUPERFAMILY;FAMILY;ACTIVE_SITE;ACTIVE_SITE;ACTIVE_SITE;ACTIVE_SITE;ACTIVE_SITE;ACTIVE_SITE;ACTIVE_SITE;ACTIVE_SITE;ACTIVE_SITE;ACTIVE_SITE;HOMOLOGOUS_SUPERFAMILY	Peptidase S10, serine carboxypeptidase;Peptidase S10, serine carboxypeptidase;Peptidase S10, serine carboxypeptidase;Alpha/Beta hydrolase fold;Alpha/Beta hydrolase fold;Peptidase S10, serine carboxypeptidase;Serine carboxypeptidases, histidine active site;Serine carboxypeptidase, serine active site;Serine carboxypeptidase, serine active site;Serine carboxypeptidase, serine active site;Serine carb…	PR00724 (PRINTS);G3DSA:3.40.50.12670 (GENE3D);PF00450 (PFAM);G3DSA:3.40.50.1820 (GENE3D);PTHR11802:SF298 (PANTHER);PTHR11802 (PANTHER);PS00560 (PROSITE_PATTERNS);PS00131 (PROSITE_PATTERNS);SIGNAL_PEPTIDE_N_REGION (PHOBIUS);SIGNAL_PEPTIDE_C_REGION (PHOBIUS);SIGNAL_PEPTIDE (PHOBIUS);SIGNAL_PEPTIDE_H_REGION (PHOBIUS);NON_CYTOPLASMIC_DOMAIN (PHOBIUS);SignalP-TM (SIGNALP_GRAM_POSITIVE);SignalP-noTM (S…	GO:0006508/GO:0004185;;GO:0006508/GO:0004185;;;GO:0006508/GO:0004185;GO:0004185;GO:0004185;;;;;;;;;	proteolysis/serine-type carboxypeptidase activity;;proteolysis/serine-type carboxypeptidase activity;;;proteolysis/serine-type carboxypeptidase activity;serine-type carboxypeptidase activity;serine-type carboxypeptidase activity;;;;;;;;;	Biological Process/Molecular Function;;Biological Process/Molecular Function;;;Biological Process/Molecular Function;Molecular Function;Molecular Function;;;;;;;;;	GO:0004185;GO:0005576;GO:0006508	serine-type carboxypeptidase activity;extracellular region;proteolysis	Molecular Function;Cellular Component;Biological Process	EC:3.4.17.11;EC:3.4.21;EC:3.4.16;EC:3.4.16.2;EC:3.4.16.6;EC:3.4.16.5	Glutamate carboxypeptidase;Acting on peptide bonds (peptidases);Acting on peptide bonds (peptidases);Lysosomal Pro-Xaa carboxypeptidase;Carboxypeptidase D;Carboxypeptidase C
XP_009147636.1	IPR001220;IPR016363;noIPR;noIPR;noIPR;noIPR;noIPR;noIPR;noIPR;noIPR;IPR001220;noIPR;IPR013320	DOMAIN;FAMILY;FAMILY;FAMILY;FAMILY;FAMILY;FAMILY;FAMILY;FAMILY;FAMILY;DOMAIN;DOMAIN;HOMOLOGOUS_SUPERFAMILY	Legume lectin domain;Legume lectin;Legume lectin;Legume lectin;Legume lectin;Legume lectin;Legume lectin;Legume lectin;Legume lectin;Legume lectin;Legume lectin domain;Legume lectin domain;Concanavalin A-like lectin/glucanase domain superfamily	PF00139 (PFAM);PIRSF002690 (PIRSF);G3DSA:2.60.120.200 (GENE3D);PTHR27007 (PANTHER);PTHR27007:SF140 (PANTHER);SIGNAL_PEPTIDE_N_REGION (PHOBIUS);SIGNAL_PEPTIDE_H_REGION (PHOBIUS);SIGNAL_PEPTIDE (PHOBIUS);NON_CYTOPLASMIC_DOMAIN (PHOBIUS);SIGNAL_PEPTIDE_C_REGION (PHOBIUS);cd06899 (CDD);SignalP-noTM (SIGNALP_EUK);SSF49899 (SUPERFAMILY)	GO:0030246;GO:0030246;;;;;;;;;GO:0030246;;	carbohydrate binding;carbohydrate binding;;;;;;;;;carbohydrate binding;;	Molecular Function;Molecular Function;;;;;;;;;Molecular Function;;	GO:0002229;GO:0004675;GO:0005618;GO:0005829;GO:0005886;GO:0007178;GO:0030246;GO:0042742;GO:0080167	defense response to oomycetes;transmembrane receptor protein serine/threonine kinase activity;cell wall;cytosol;plasma membrane;transmembrane receptor protein serine/threonine kinase signaling pathway;carbohydrate binding;defense response to bacterium;response to karrikin	Biological Process;Molecular Function;Cellular Component;Cellular Component;Cellular Component;Biological Process;Molecular Function;Biological Process;Biological Process	EC:2.7.11;EC:2.7.11.30	Transferring phosphorus-containing groups;Receptor protein serine/threonine kinase
XP_013617122.1	IPR001611;IPR032675;IPR013210;noIPR;noIPR;noIPR;noIPR;noIPR;noIPR;noIPR;noIPR;noIPR;noIPR	REPEAT;HOMOLOGOUS_SUPERFAMILY;DOMAIN;DOMAIN;DOMAIN;DOMAIN;DOMAIN;DOMAIN;DOMAIN;DOMAIN;DOMAIN;DOMAIN;DOMAIN	Leucine-rich repeat;Leucine-rich repeat domain superfamily;Leucine-rich repeat-containing N-terminal, plant-type;Leucine-rich repeat-containing N-terminal, plant-type;Leucine-rich repeat-containing N-terminal, plant-type;Leucine-rich repeat-containing N-terminal, plant-type;Leucine-rich repeat-containing N-terminal, plant-type;Leucine-rich repeat-containing N-terminal, plant-type;Leucine-rich rep…	PF13516 (PFAM);G3DSA:3.80.10.10 (GENE3D);PF08263 (PFAM);PTHR27004 (PANTHER);PTHR27004:SF264 (PANTHER);SIGNAL_PEPTIDE_H_REGION (PHOBIUS);SIGNAL_PEPTIDE_C_REGION (PHOBIUS);SIGNAL_PEPTIDE (PHOBIUS);SIGNAL_PEPTIDE_N_REGION (PHOBIUS);NON_CYTOPLASMIC_DOMAIN (PHOBIUS);SignalP-noTM (SIGNALP_EUK);SignalP-TM (SIGNALP_GRAM_POSITIVE);SSF52058 (SUPERFAMILY)	GO:0005515;;;;;;;;;;;;	protein binding;;;;;;;;;;;;	Molecular Function;;;;;;;;;;;;	GO:0005886;GO:0008134;GO:0048471;GO:0048510;GO:0048574	plasma membrane;transcription factor binding;perinuclear region of cytoplasm;regulation of timing of transition from vegetative to reproductive phase;long-day photoperiodism, flowering	Cellular Component;Molecular Function;Cellular Component;Biological Process;Biological Process
XP_018442540.1	IPR006766;noIPR;IPR006766;noIPR;noIPR;noIPR;noIPR;noIPR;noIPR;noIPR;noIPR;noIPR	FAMILY;FAMILY;FAMILY;FAMILY;FAMILY;FAMILY;FAMILY;FAMILY;FAMILY;FAMILY;FAMILY;FAMILY	Protein EXORDIUM-like;Protein EXORDIUM-like;Protein EXORDIUM-like;Protein EXORDIUM-like;Protein EXORDIUM-like;Protein EXORDIUM-like;Protein EXORDIUM-like;Protein EXORDIUM-like;Protein EXORDIUM-like;Protein EXORDIUM-like;Protein EXORDIUM-like;Protein EXORDIUM-like	PF04674 (PFAM);PTHR31279:SF43 (PANTHER);PTHR31279 (PANTHER);SIGNAL_PEPTIDE_H_REGION (PHOBIUS);NON_CYTOPLASMIC_DOMAIN (PHOBIUS);SIGNAL_PEPTIDE_N_REGION (PHOBIUS);SIGNAL_PEPTIDE_C_REGION (PHOBIUS);SIGNAL_PEPTIDE (PHOBIUS);SignalP-noTM (SIGNALP_GRAM_NEGATIVE);SignalP-TM (SIGNALP_GRAM_POSITIVE);SignalP-noTM (SIGNALP_EUK);TMhelix (TMHMM)	;;;;;;;;;;;	;;;;;;;;;;;	;;;;;;;;;;;	GO:0002239;GO:0005615;GO:0005829;GO:0009506	response to oomycetes;extracellular space;cytosol;plasmodesma	Biological Process;Cellular Component;Cellular Component;Cellular Component
XP_018512388.1	IPR002963;IPR007118;IPR007112;IPR007117;IPR036749;IPR009009;IPR036908;noIPR;noIPR;noIPR;noIPR;noIPR;noIPR;noIPR;IPR007112;IPR007117;noIPR;IPR036908;IPR036749	FAMILY;FAMILY;DOMAIN;DOMAIN;HOMOLOGOUS_SUPERFAMILY;DOMAIN;HOMOLOGOUS_SUPERFAMILY;HOMOLOGOUS_SUPERFAMILY;HOMOLOGOUS_SUPERFAMILY;HOMOLOGOUS_SUPERFAMILY;HOMOLOGOUS_SUPERFAMILY;HOMOLOGOUS_SUPERFAMILY;HOMOLOGOUS_SUPERFAMILY;HOMOLOGOUS_SUPERFAMILY;DOMAIN;DOMAIN;DOMAIN;HOMOLOGOUS_SUPERFAMILY;HOMOLOGOUS_SUPERFAMILY	Expansin;Expansin/Lol pI;Expansin/pollen allergen, DPBB domain;Expansin, cellulose-binding-like domain;Expansin, cellulose-binding-like domain superfamily;RlpA-like protein, double-psi beta-barrel domain;RlpA-like domain superfamily;RlpA-like domain superfamily;RlpA-like domain superfamily;RlpA-like domain superfamily;RlpA-like domain superfamily;RlpA-like domain superfamily;RlpA-like domain supe…	PR01226 (PRINTS);PR01225 (PRINTS);SM00837 (SMART);PF01357 (PFAM);G3DSA:2.60.40.760 (GENE3D);PF03330 (PFAM);G3DSA:2.40.40.10 (GENE3D);PTHR31867 (PANTHER);PTHR31867:SF178 (PANTHER);SIGNAL_PEPTIDE_C_REGION (PHOBIUS);SIGNAL_PEPTIDE_H_REGION (PHOBIUS);SIGNAL_PEPTIDE_N_REGION (PHOBIUS);NON_CYTOPLASMIC_DOMAIN (PHOBIUS);SIGNAL_PEPTIDE (PHOBIUS);PS50842 (PROSITE_PROFILES);PS50843 (PROSITE_PROFILES);Signal…	GO:0009664;GO:0005576;;;;;;;;;;;;;;;;;	plant-type cell wall organization;extracellular region;;;;;;;;;;;;;;;;;	Biological Process;Cellular Component;;;;;;;;;;;;;;;;;	GO:0005576;GO:0006949;GO:0009664;GO:0010114;GO:0010119;GO:0016020	extracellular region;syncytium formation;plant-type cell wall organization;response to red light;regulation of stomatal movement;membrane	Cellular Component;Biological Process;Biological Process;Biological Process;Biological Process;Cellular Component
XP_033128411.1	IPR001461;IPR032799;IPR021109;IPR032861;IPR021109;IPR001461;noIPR;noIPR;noIPR;noIPR;noIPR;noIPR;IPR033121;IPR034161;noIPR;noIPR;noIPR;IPR021109;noIPR	FAMILY;DOMAIN;HOMOLOGOUS_SUPERFAMILY;DOMAIN;HOMOLOGOUS_SUPERFAMILY;FAMILY;FAMILY;FAMILY;FAMILY;FAMILY;FAMILY;FAMILY;DOMAIN;DOMAIN;DOMAIN;DOMAIN;DOMAIN;HOMOLOGOUS_SUPERFAMILY;HOMOLOGOUS_SUPERFAMILY	Aspartic peptidase A1 family;Xylanase inhibitor, C-terminal;Aspartic peptidase domain superfamily;Xylanase inhibitor, N-terminal;Aspartic peptidase domain superfamily;Aspartic peptidase A1 family;Aspartic peptidase A1 family;Aspartic peptidase A1 family;Aspartic peptidase A1 family;Aspartic peptidase A1 family;Aspartic peptidase A1 family;Aspartic peptidase A1 family;Peptidase family A1 domain;Pe…	PR00792 (PRINTS);PF14541 (PFAM);G3DSA:2.40.70.10 (GENE3D);PF14543 (PFAM);G3DSA:2.40.70.10 (GENE3D);PTHR13683 (PANTHER);PTHR13683:SF705 (PANTHER);NON_CYTOPLASMIC_DOMAIN (PHOBIUS);SIGNAL_PEPTIDE_N_REGION (PHOBIUS);SIGNAL_PEPTIDE_C_REGION (PHOBIUS);SIGNAL_PEPTIDE_H_REGION (PHOBIUS);SIGNAL_PEPTIDE (PHOBIUS);PS51767 (PROSITE_PROFILES);cd05476 (CDD);SignalP-TM (SIGNALP_GRAM_POSITIVE);SignalP-noTM (SIGN…	GO:0004190/GO:0006508;;;;;GO:0004190/GO:0006508;;;;;;;;;;;;;	aspartic-type endopeptidase activity/proteolysis;;;;;aspartic-type endopeptidase activity/proteolysis;;;;;;;;;;;;;	Molecular Function/Biological Process;;;;;Molecular Function/Biological Process;;;;;;;;;;;;;	GO:0004190;GO:0005576;GO:0006508	aspartic-type endopeptidase activity;extracellular region;proteolysis	Molecular Function;Cellular Component;Biological Process	EC:3.4.99;EC:3.4.23.1;EC:3.4.23;EC:3.4.23.32;EC:3.4.23.43;EC:3.4.23.20;EC:3.4.23.25;EC:3.4.23.36;EC:3.4.23.4;EC:3.4.23.35;EC:3.4.23.5;EC:3.4.23.34;EC:3.4.23.15	Acting on peptide bonds (peptidases);Pepsin A;Acting on peptide bonds (peptidases);Scytalidopepsin B;Prepilin peptidase;Penicillopepsin;Saccharopepsin;Signal peptidase II;Chymosin;Barrierpepsin;Cathepsin D;Cathepsin E;Renin
XP_033129010.1	IPR001229;IPR036404;IPR001229;IPR036404;noIPR;noIPR;noIPR;noIPR;IPR001229;IPR001229;IPR001229;IPR033734;IPR033734;IPR033734;IPR036404;IPR036404;IPR036404	DOMAIN;HOMOLOGOUS_SUPERFAMILY;DOMAIN;HOMOLOGOUS_SUPERFAMILY;HOMOLOGOUS_SUPERFAMILY;HOMOLOGOUS_SUPERFAMILY;HOMOLOGOUS_SUPERFAMILY;HOMOLOGOUS_SUPERFAMILY;DOMAIN;DOMAIN;DOMAIN;DOMAIN;DOMAIN;DOMAIN;HOMOLOGOUS_SUPERFAMILY;HOMOLOGOUS_SUPERFAMILY;HOMOLOGOUS_SUPERFAMILY	Jacalin-like lectin domain;Jacalin-like lectin domain superfamily;Jacalin-like lectin domain;Jacalin-like lectin domain superfamily;Jacalin-like lectin domain superfamily;Jacalin-like lectin domain superfamily;Jacalin-like lectin domain superfamily;Jacalin-like lectin domain superfamily;Jacalin-like lectin domain;Jacalin-like lectin domain;Jacalin-like lectin domain;Jacalin-like lectin domain, pl…	SM00915 (SMART);G3DSA:2.100.10.30 (GENE3D);PF01419 (PFAM);G3DSA:2.100.10.30 (GENE3D);PTHR47293:SF24 (PANTHER);PTHR47293:SF24 (PANTHER);PTHR47293 (PANTHER);PTHR47293 (PANTHER);PS51752 (PROSITE_PROFILES);PS51752 (PROSITE_PROFILES);PS51752 (PROSITE_PROFILES);cd09612 (CDD);cd09612 (CDD);cd09612 (CDD);SSF51101 (SUPERFAMILY);SSF51101 (SUPERFAMILY);SSF51101 (SUPERFAMILY)	;;;;;;;;;;;GO:0030246;GO:0030246;GO:0030246;;;	;;;;;;;;;;;carbohydrate binding;carbohydrate binding;carbohydrate binding;;;	;;;;;;;;;;;Molecular Function;Molecular Function;Molecular Function;;;	GO:0030246	carbohydrate binding	Molecular Function
XP_033132865.1	IPR036514;IPR001087;noIPR;noIPR;noIPR;noIPR;noIPR;noIPR;noIPR;IPR035669;noIPR;noIPR	HOMOLOGOUS_SUPERFAMILY;DOMAIN;DOMAIN;DOMAIN;DOMAIN;DOMAIN;DOMAIN;DOMAIN;DOMAIN;DOMAIN;DOMAIN;DOMAIN	SGNH hydrolase superfamily;GDSL lipase/esterase;GDSL lipase/esterase;GDSL lipase/esterase;GDSL lipase/esterase;GDSL lipase/esterase;GDSL lipase/esterase;GDSL lipase/esterase;GDSL lipase/esterase;GDSL lipase/esterase-like, plant;GDSL lipase/esterase-like, plant;GDSL lipase/esterase-like, plant	G3DSA:3.40.50.1110 (GENE3D);PF00657 (PFAM);PTHR45650:SF29 (PANTHER);PTHR45650 (PANTHER);SIGNAL_PEPTIDE_N_REGION (PHOBIUS);SIGNAL_PEPTIDE_C_REGION (PHOBIUS);NON_CYTOPLASMIC_DOMAIN (PHOBIUS);SIGNAL_PEPTIDE (PHOBIUS);SIGNAL_PEPTIDE_H_REGION (PHOBIUS);cd01837 (CDD);SignalP-noTM (SIGNALP_EUK);SSF52266 (SUPERFAMILY)	;GO:0016788;;;;;;;;;;	;hydrolase activity, acting on ester bonds;;;;;;;;;;	;Molecular Function;;;;;;;;;;	GO:0016788	hydrolase activity, acting on ester bonds	Molecular Function
XP_033137627.1	IPR001461;IPR021109;IPR032799;IPR021109;IPR032861;noIPR;noIPR;IPR001461;noIPR;noIPR;noIPR;noIPR;noIPR;noIPR;IPR033121;IPR033873;noIPR;noIPR;IPR021109	FAMILY;HOMOLOGOUS_SUPERFAMILY;DOMAIN;HOMOLOGOUS_SUPERFAMILY;DOMAIN;DOMAIN;DOMAIN;FAMILY;FAMILY;FAMILY;FAMILY;FAMILY;FAMILY;FAMILY;DOMAIN;DOMAIN;DOMAIN;DOMAIN;HOMOLOGOUS_SUPERFAMILY	Aspartic peptidase A1 family;Aspartic peptidase domain superfamily;Xylanase inhibitor, C-terminal;Aspartic peptidase domain superfamily;Xylanase inhibitor, N-terminal;Xylanase inhibitor, N-terminal;Xylanase inhibitor, N-terminal;Aspartic peptidase A1 family;Aspartic peptidase A1 family;Aspartic peptidase A1 family;Aspartic peptidase A1 family;Aspartic peptidase A1 family;Aspartic peptidase A1 fam…	PR00792 (PRINTS);G3DSA:2.40.70.10 (GENE3D);PF14541 (PFAM);G3DSA:2.40.70.10 (GENE3D);PF14543 (PFAM);mobidb-lite (MOBIDB_LITE);mobidb-lite (MOBIDB_LITE);PTHR13683 (PANTHER);PTHR13683:SF711 (PANTHER);SIGNAL_PEPTIDE_C_REGION (PHOBIUS);SIGNAL_PEPTIDE (PHOBIUS);SIGNAL_PEPTIDE_H_REGION (PHOBIUS);NON_CYTOPLASMIC_DOMAIN (PHOBIUS);SIGNAL_PEPTIDE_N_REGION (PHOBIUS);PS51767 (PROSITE_PROFILES);cd05472 (CDD);S…	GO:0006508/GO:0004190;;;;;;;GO:0006508/GO:0004190;;;;;;;;;;;	proteolysis/aspartic-type endopeptidase activity;;;;;;;proteolysis/aspartic-type endopeptidase activity;;;;;;;;;;;	Biological Process/Molecular Function;;;;;;;Biological Process/Molecular Function;;;;;;;;;;;	GO:0004190;GO:0006508	aspartic-type endopeptidase activity;proteolysis	Molecular Function;Biological Process	EC:3.4.99;EC:3.4.23.1;EC:3.4.23;EC:3.4.23.32;EC:3.4.23.43;EC:3.4.23.20;EC:3.4.23.25;EC:3.4.23.36;EC:3.4.23.4;EC:3.4.23.35;EC:3.4.23.5;EC:3.4.23.34;EC:3.4.23.15	Acting on peptide bonds (peptidases);Pepsin A;Acting on peptide bonds (peptidases);Scytalidopepsin B;Prepilin peptidase;Penicillopepsin;Saccharopepsin;Signal peptidase II;Chymosin;Barrierpepsin;Cathepsin D;Cathepsin E;Renin
XP_033147066.1	IPR032861;IPR021109;IPR032799;IPR021109;IPR001461;IPR033148;noIPR;noIPR;noIPR;noIPR;noIPR;IPR033121;noIPR;noIPR;noIPR;IPR021109	DOMAIN;HOMOLOGOUS_SUPERFAMILY;DOMAIN;HOMOLOGOUS_SUPERFAMILY;FAMILY;FAMILY;FAMILY;FAMILY;FAMILY;FAMILY;FAMILY;DOMAIN;DOMAIN;DOMAIN;DOMAIN;HOMOLOGOUS_SUPERFAMILY	Xylanase inhibitor, N-terminal;Aspartic peptidase domain superfamily;Xylanase inhibitor, C-terminal;Aspartic peptidase domain superfamily;Aspartic peptidase A1 family;ASPG1;ASPG1;ASPG1;ASPG1;ASPG1;ASPG1;Peptidase family A1 domain;Peptidase family A1 domain;Peptidase family A1 domain;Peptidase family A1 domain;Aspartic peptidase domain superfamily	PF14543 (PFAM);G3DSA:2.40.70.10 (GENE3D);PF14541 (PFAM);G3DSA:2.40.70.10 (GENE3D);PTHR13683 (PANTHER);PTHR13683:SF815 (PANTHER);SIGNAL_PEPTIDE_C_REGION (PHOBIUS);SIGNAL_PEPTIDE_N_REGION (PHOBIUS);NON_CYTOPLASMIC_DOMAIN (PHOBIUS);SIGNAL_PEPTIDE_H_REGION (PHOBIUS);SIGNAL_PEPTIDE (PHOBIUS);PS51767 (PROSITE_PROFILES);SignalP-TM (SIGNALP_GRAM_POSITIVE);SignalP-noTM (SIGNALP_GRAM_NEGATIVE);SignalP-noTM…	;;;;GO:0006508/GO:0004190;GO:0004190/GO:0009414/GO:0009737/GO:0006508;;;;;;;;;;	;;;;proteolysis/aspartic-type endopeptidase activity;aspartic-type endopeptidase activity/response to water deprivation/response to abscisic acid/proteolysis;;;;;;;;;;	;;;;Biological Process/Molecular Function;Molecular Function/Biological Process/Biological Process/Biological Process;;;;;;;;;;	GO:0004190;GO:0006508;GO:0009414;GO:0009627;GO:0009737	aspartic-type endopeptidase activity;proteolysis;response to water deprivation;systemic acquired resistance;response to abscisic acid	Molecular Function;Biological Process;Biological Process;Biological Process;Biological Process	EC:3.4.99;EC:3.4.23.1;EC:3.4.23;EC:3.4.23.32;EC:3.4.23.43;EC:3.4.23.20;EC:3.4.23.25;EC:3.4.23.36;EC:3.4.23.4;EC:3.4.23.35;EC:3.4.23.5;EC:3.4.23.34;EC:3.4.23.15	Acting on peptide bonds (peptidases);Pepsin A;Acting on peptide bonds (peptidases);Scytalidopepsin B;Prepilin peptidase;Penicillopepsin;Saccharopepsin;Signal peptidase II;Chymosin;Barrierpepsin;Cathepsin D;Cathepsin E;Renin
