# Supplementary material for: New Players in the Interaction Between Beetle Polygalacturonases and Plant Polygalacturonase-Inhibiting Proteins: Insights From Proteomics and Gene Expression Analyses
Source: Front Plant Sci. 2021 Jun 4;12:660430. doi: 10.3389/fpls.2021.660430 (PMC8213348; doi:10.3389/fpls.2021.660430)
Supplement: Supplementary Table 7 — Pull-down elution negative control: nanoLC-MS/MS Mascot Results. [file Table_7.XLSX]

## Sheet: Index
	INDEX
1)	Summary Negative Control Elution Hits
2)	Coomassie-Stained SDS-PAGE and Sample Attribution
3)	MS: All Brassicales Hits
4)	Results InterPro Scan, GO Term Analysis, E.C. Annotation of Hits

## Sheet: 1) Summary Negative Ctrl
Sample#A	Hit	Species	Accession	Mass [Da]	Mascot Score	Peptides (unique)		extracellular	SignalPB			DeepLocC													LRRfinderD			Functional ClassificationE			Extracellular LRR Protein
								(SignalP + DeepLoc)	Signal Peptide (Sec/SPI) Likelihood	Other Likelihood		Localization	Type	Nucleus	Cytoplasm	Extracellular	Mitochondrion	Cell membrane	Endoplasmic reticulum	Plastid	Golgi apparatus	Lysosome/Vacuole	Peroxisome		Total Hits (Significant Hits)	Potential LRRCTs		Functional Class	Protein Families		(LRRfinder+Interpro)
7	Kunitz-type cysteine protease inhibitor	Brassica rapa	ABL97966.1	24919	1(1)	67		yes	0.986839	0.013161		Extracellular	Soluble	0.0002	0.0024	0.9174	0.0018	0.0002	0.0434	0.0003	0.0001	0.0342	0		0(0)	0
6	trypsin inhibitor B precursor	Brassica rapa	NP_001288806.1	24979	2(2)	108		yes	0.986099	0.013901		Extracellular	Soluble	0.0006	0.008	0.8073	0.0036	0.0009	0.0565	0.0012	0.0001	0.1217	0.0001		0(0)	0
5	histone H1.1	Brassica rapa	XP_009119033.1	28544	1(1)	82		no	0.014784	0.985216		Nucleus	Soluble	0.8849	0.0614	0.0276	0.0055	0.0101	0.0003	0.0101	0	0	0		1(0)	0
4	temperature-induced lipocalin-1	Brassica rapa	XP_009126793.1	21548	1(1)	61		no	0.001065	0.998935		Cytoplasm	Soluble	0.1139	0.5627	0.0062	0.0773	0.0141	0.0664	0.0117	0.0157	0.0153	0.1169		0(0)	0
A)	The corresponding bands in the SDS-PAGE gel are displayed in 2). If a hit was detected in multiple samples, the hit with the highest Mascot Score is listed. For a full list of Brassicales hits see 3)
B)	Signal peptides for the secretory pathway were predeicted with SignalP 5.0 (http://www.cbs.dtu.dk/services/SignalP/)
C)	Localization was predicted using DeepLoc 1.0 (http://www.cbs.dtu.dk/services/DeepLoc/)
D)	LRRs were predicted using LRRFinder (http://www.lrrfinder.com/index.php). Total hits include database matches.
E)	Functional Classification was performed combining InterPro Scan, GO Term Analysis, BLAST and Annotation of E.C.s. For more details see 4).

## Sheet: 2) SDS-PAGE Negative Ctrl
(A) ) Pre-treated CWP Extract (CaCl2 and NaCl Pool), displayed for comparison with elution, but not analyzed here. For CWP Extract see Supplement Table 4.
B) Elution from negative nontrol with column without immobilized proteins ("empty").

## Sheet: 3) All Negative Ctrl Hits 
Sample#	Hit	Species	Accession	Mass [Da]	Mascot Score	Peptides (unique)
2	histone H1.1	Brassica rapa	XP_009119033.1	28544	64	1(1)
4	histone H1.1	Brassica rapa	XP_009119033.1	28544	61	1(1)
4	temperature-induced lipocalin-1	Brassica rapa	XP_009126793.1	21548	61	1(1)
5	trypsin inhibitor B precursor	Brassica rapa	NP_001288806.1	24979	103	2(2)
5	histone H1.1	Brassica rapa	XP_009119033.1	28544	82	1(1)
6	trypsin inhibitor B precursor	Brassica rapa	NP_001288806.1	24979	108	2(2)
7	Kunitz-type cysteine protease inhibitor	Brassica rapa	ABL97966.1	24919	67	1(1)

## Sheet: 4) InterPro, GO Term, E.C., ...
Sequence Name	InterPro Accession	InterPro Type	InterPro Name	InterPro Signatures	InterPro GO ID	InterPro GO Term	InterPro GO Category	Annotation GO ID	Annotation GO Term	Annotation GO Category	Enzyme Code	Enzyme Name
ABL97966.1	IPR002160;IPR002160;noIPR;IPR002160;noIPR;IPR002160;IPR002160;noIPR;noIPR;noIPR;noIPR;noIPR;IPR002160;noIPR;noIPR;noIPR;IPR011065	FAMILY;FAMILY;FAMILY;FAMILY;FAMILY;FAMILY;FAMILY;FAMILY;FAMILY;FAMILY;FAMILY;FAMILY;FAMILY;FAMILY;FAMILY;FAMILY;HOMOLOGOUS_SUPERFAMILY	Proteinase inhibitor I3, Kunitz legume;Proteinase inhibitor I3, Kunitz legume;Proteinase inhibitor I3, Kunitz legume;Proteinase inhibitor I3, Kunitz legume;Proteinase inhibitor I3, Kunitz legume;Proteinase inhibitor I3, Kunitz legume;Proteinase inhibitor I3, Kunitz legume;Proteinase inhibitor I3, Kunitz legume;Proteinase inhibitor I3, Kunitz legume;Proteinase inhibitor I3, Kunitz legume;Proteinas…	PR00291 (PRINTS);SM00452 (SMART);G3DSA:2.80.10.50 (GENE3D);PF00197 (PFAM);PTHR33107:SF14 (PANTHER);PTHR33107 (PANTHER);PS00283 (PROSITE_PATTERNS);SIGNAL_PEPTIDE_H_REGION (PHOBIUS);SIGNAL_PEPTIDE (PHOBIUS);SIGNAL_PEPTIDE_N_REGION (PHOBIUS);NON_CYTOPLASMIC_DOMAIN (PHOBIUS);SIGNAL_PEPTIDE_C_REGION (PHOBIUS);cd00178 (CDD);SignalP-noTM (SIGNALP_EUK);SignalP-noTM (SIGNALP_GRAM_NEGATIVE);SignalP-TM (SIG…	GO:0004866;GO:0004866;;GO:0004866;;GO:0004866;GO:0004866;;;;;;GO:0004866;;;;	endopeptidase inhibitor activity;endopeptidase inhibitor activity;;endopeptidase inhibitor activity;;endopeptidase inhibitor activity;endopeptidase inhibitor activity;;;;;;endopeptidase inhibitor activity;;;;	Molecular Function;Molecular Function;;Molecular Function;;Molecular Function;Molecular Function;;;;;;Molecular Function;;;;	GO:0004866;GO:0010951	endopeptidase inhibitor activity;negative regulation of endopeptidase activity	Molecular Function;Biological Process
NP_001288806.1	IPR002160;IPR002160;noIPR;IPR002160;IPR002160;noIPR;IPR002160;noIPR;noIPR;noIPR;noIPR;noIPR;IPR002160;noIPR;noIPR;IPR011065	FAMILY;FAMILY;FAMILY;FAMILY;FAMILY;FAMILY;FAMILY;FAMILY;FAMILY;FAMILY;FAMILY;FAMILY;FAMILY;FAMILY;FAMILY;HOMOLOGOUS_SUPERFAMILY	Proteinase inhibitor I3, Kunitz legume;Proteinase inhibitor I3, Kunitz legume;Proteinase inhibitor I3, Kunitz legume;Proteinase inhibitor I3, Kunitz legume;Proteinase inhibitor I3, Kunitz legume;Proteinase inhibitor I3, Kunitz legume;Proteinase inhibitor I3, Kunitz legume;Proteinase inhibitor I3, Kunitz legume;Proteinase inhibitor I3, Kunitz legume;Proteinase inhibitor I3, Kunitz legume;Proteinas…	PR00291 (PRINTS);SM00452 (SMART);G3DSA:2.80.10.50 (GENE3D);PF00197 (PFAM);PTHR33107 (PANTHER);PTHR33107:SF14 (PANTHER);PS00283 (PROSITE_PATTERNS);SIGNAL_PEPTIDE (PHOBIUS);SIGNAL_PEPTIDE_H_REGION (PHOBIUS);SIGNAL_PEPTIDE_C_REGION (PHOBIUS);NON_CYTOPLASMIC_DOMAIN (PHOBIUS);SIGNAL_PEPTIDE_N_REGION (PHOBIUS);cd00178 (CDD);SignalP-TM (SIGNALP_GRAM_POSITIVE);SignalP-noTM (SIGNALP_EUK);SSF50386 (SUPERFA…	GO:0004866;GO:0004866;;GO:0004866;GO:0004866;;GO:0004866;;;;;;GO:0004866;;;	endopeptidase inhibitor activity;endopeptidase inhibitor activity;;endopeptidase inhibitor activity;endopeptidase inhibitor activity;;endopeptidase inhibitor activity;;;;;;endopeptidase inhibitor activity;;;	Molecular Function;Molecular Function;;Molecular Function;Molecular Function;;Molecular Function;;;;;;Molecular Function;;;	GO:0004866;GO:0010951	endopeptidase inhibitor activity;negative regulation of endopeptidase activity	Molecular Function;Biological Process
XP_009119033.1	IPR005819;IPR005818;IPR036388;IPR005818;noIPR;noIPR;noIPR;noIPR;noIPR;noIPR;IPR005818;IPR005818;noIPR;IPR036390	FAMILY;DOMAIN;HOMOLOGOUS_SUPERFAMILY;DOMAIN;DOMAIN;DOMAIN;DOMAIN;DOMAIN;DOMAIN;DOMAIN;DOMAIN;DOMAIN;DOMAIN;HOMOLOGOUS_SUPERFAMILY	Linker histone H1/H5;Linker histone H1/H5, domain H15;Winged helix-like DNA-binding domain superfamily;Linker histone H1/H5, domain H15;Linker histone H1/H5, domain H15;Linker histone H1/H5, domain H15;Linker histone H1/H5, domain H15;Linker histone H1/H5, domain H15;Linker histone H1/H5, domain H15;Linker histone H1/H5, domain H15;Linker histone H1/H5, domain H15;Linker histone H1/H5, domain H15…	PR00624 (PRINTS);SM00526 (SMART);G3DSA:1.10.10.10 (GENE3D);PF00538 (PFAM);mobidb-lite (MOBIDB_LITE);mobidb-lite (MOBIDB_LITE);mobidb-lite (MOBIDB_LITE);mobidb-lite (MOBIDB_LITE);PTHR11467:SF131 (PANTHER);PTHR11467 (PANTHER);PS51504 (PROSITE_PROFILES);cd00073 (CDD);SignalP-TM (SIGNALP_GRAM_POSITIVE);SSF46785 (SUPERFAMILY)	GO:0006334/GO:0000786/GO:0003677;GO:0006334/GO:0000786/GO:0003677;;GO:0006334/GO:0000786/GO:0003677;;;;;;;GO:0006334/GO:0000786/GO:0003677;GO:0006334/GO:0000786/GO:0003677;;	nucleosome assembly/nucleosome/DNA binding;nucleosome assembly/nucleosome/DNA binding;;nucleosome assembly/nucleosome/DNA binding;;;;;;;nucleosome assembly/nucleosome/DNA binding;nucleosome assembly/nucleosome/DNA binding;;	Biological Process/Cellular Component/Molecular Function;Biological Process/Cellular Component/Molecular Function;;Biological Process/Cellular Component/Molecular Function;;;;;;;Biological Process/Cellular Component/Molecular Function;Biological Process/Cellular Component/Molecular Function;;	GO:0000786;GO:0003690;GO:0005730;GO:0006334;GO:0016584;GO:0030261;GO:0031492;GO:0031936;GO:0042025;GO:0045910	nucleosome;double-stranded DNA binding;nucleolus;nucleosome assembly;nucleosome positioning;chromosome condensation;nucleosomal DNA binding;negative regulation of chromatin silencing;host cell nucleus;negative regulation of DNA recombination	Cellular Component;Molecular Function;Cellular Component;Biological Process;Biological Process;Biological Process;Molecular Function;Biological Process;Cellular Component;Biological Process
XP_009126793.1	IPR002446;IPR022271;IPR000566;IPR012674;noIPR;noIPR;noIPR;IPR022272;IPR012674	FAMILY;FAMILY;DOMAIN;HOMOLOGOUS_SUPERFAMILY;HOMOLOGOUS_SUPERFAMILY;HOMOLOGOUS_SUPERFAMILY;HOMOLOGOUS_SUPERFAMILY;CONSERVED_SITE;HOMOLOGOUS_SUPERFAMILY	Lipocalin, bacterial;Lipocalin, ApoD type;Lipocalin/cytosolic fatty-acid binding domain;Calycin;Calycin;Calycin;Calycin;Lipocalin family conserved site;Calycin	PR01171 (PRINTS);PIRSF036893 (PIRSF);PF08212 (PFAM);G3DSA:2.40.128.20 (GENE3D);mobidb-lite (MOBIDB_LITE);PTHR10612:SF51 (PANTHER);PTHR10612 (PANTHER);PS00213 (PROSITE_PATTERNS);SSF50814 (SUPERFAMILY)	;;;;;;;;	;;;;;;;;	;;;;;;;;	GO:0000302;GO:0005737;GO:0006629	response to reactive oxygen species;cytoplasm;lipid metabolic process	Biological Process;Cellular Component;Biological Process
